# Supplementary material for: Dehydration Stress Memory: Gene Networks Linked to Physiological Responses During Repeated Stresses of Zea mays
Source: Front Plant Sci. 2018 Jul 24;9:1058. doi: 10.3389/fpls.2018.01058 (PMC6066539; doi:10.3389/fpls.2018.01058)
Supplement: TABLE S1 — List of genes in each module and their degrees in the co-expression network. [file Data_Sheet_1.xlsx]

## Sheet: resume
Virlouvet et al., Dehydration Stress Memory Gene Networks
	Total (Hub) genes	memory genes	delayed memory genes	non-memory genes
Meta-module A	2757	143 (5%)	2613 (95%)	1 (0%)
M1	1588 (158)	63	1524	1
M2	39 (4)	0	39	0
M3	205 (19)	4	201	0
M4	925 (91)	76	849	0
Meta-module B	478	357 (75%)	26 (5%)	95 (32%)
M5	110 (10)	84	24	2
M6	368 (36)	273	2	93
Meta-module C	1235	178 (14%)	0 (0%)	1057 (86%)
M7	646 (64)	44	0	602
M8	118 (10)	1	0	117
M9	373 (36)	101	0	272
M10	98 (9)	32	0	66
Solo Module	240	128 (53%)	35 (15%)	77 (32%)
M11	240 (23)	128	35	77

## Sheet: modules
Virlouvet et al., Dehydration Stress Memory Gene Networks
Mod ID		connectivity					Mod ID		connectivity					Mod ID		connectivity					Mod ID		connectivity					Mod ID		connectivity					Mod ID		connectivity					Mod ID		connectivity					Mod ID
M1	pattern	kTotal	kWithin	kOut	Hub		M2	pattern	kTotal	kWithin	kOut	Hub		M3	pattern	kTotal	kWithin	kOut	Hub		M4	pattern	kTotal	kWithin	kOut	Hub		M5	pattern	kTotal	kWithin	kOut	Hub		M6	pattern	kTotal	kWithin	kOut	Hub		M7	pattern	kTotal	kWithin	kOut	Hub		M8
GRMZM5G857998	--	535.587	469.447	66.1399	N		GRMZM2G453001	=+	100.713	17.441	83.2723	Y		GRMZM2G001160	=+	273.408	88.482	184.926	Y		GRMZM2G413482	+-	386.22	258.622	127.598	Y		GRMZM5G899851	+-	89.0393	40.0637	48.9757	Y		GRMZM2G139765	+-	129.2	102.083	27.1174	Y		GRMZM5G838907	--	192.389	121.316	71.0726	N		GRMZM5G849471
GRMZM2G700443	--	530.544	464.511	66.0327	N		GRMZM2G158252	=+	106.079	16.9219	89.157	Y		GRMZM2G054969	=+	207.901	88.0459	119.855	Y		GRMZM2G476230	+-	402.912	248.207	154.705	Y		GRMZM2G350225	+-	89.0455	39.9479	49.0976	Y		GRMZM2G099425	+-	125.188	101.776	23.4121	Y		GRMZM2G502560	--	156.991	90.5408	66.4503	N		GRMZM2G318652
GRMZM2G107886	--	487.417	426.743	60.6743	N		GRMZM2G465169	=+	86.5132	16.4986	70.0146	Y		GRMZM2G033641	=+	182.558	87.185	95.3734	Y		GRMZM2G444560	+-	229.802	182.31	47.4926	N		GRMZM2G016097	=+	103.144	39.6929	63.4515	Y		GRMZM2G087259	+-	125.902	101.057	24.8449	Y		GRMZM2G429396	--	134.295	65.1148	69.1804	N		GRMZM2G028129
GRMZM2G357955	--	476.432	404.591	71.8412	N		GRMZM2G007188	=+	112.535	16.0203	96.5152	Y		GRMZM2G392345	=+	282.215	84.4526	197.762	Y		GRMZM5G834303	+-	238.73	178.658	60.0719	N		GRMZM2G322314	=-	78.5331	37.8538	40.6793	Y		GRMZM2G073044	+-	126.395	99.9704	26.4249	Y		GRMZM2G307553	--	200.749	58.3026	142.447	N		AC149829.2_FG006
GRMZM2G143426	--	449.645	380.809	68.8365	N		GRMZM2G451231	=+	159.098	15.9977	143.1	N		GRMZM2G374088	=+	307.588	84.323	223.265	Y		GRMZM2G146004	+-	179.083	150.03	29.0527	N		GRMZM2G464157	+-	75.6697	37.2321	38.4376	Y		GRMZM2G003466	+-	128.929	99.6588	29.2701	Y		GRMZM2G062885	--	124.337	49.3048	75.0322	N		GRMZM5G871347
GRMZM2G009223	--	430.806	367.08	63.726	N		GRMZM2G050412	=+	54.5381	15.9702	38.5679	N		GRMZM2G034024	=+	223.694	84.1752	139.519	Y		GRMZM2G114570	+-	172.05	141.543	30.5068	N		GRMZM2G126745	=-	78.9246	37.1309	41.7937	Y		GRMZM2G444567	+-	127.435	97.9918	29.4431	Y		GRMZM2G014392	+-	207.96	114.726	93.2338	N		GRMZM5G886913
GRMZM2G108663	--	409.697	334.202	75.4943	N		GRMZM2G401664	=+	47.9267	15.6907	32.236	N		GRMZM2G167637	=+	344.929	83.9393	260.989	Y		GRMZM2G042870	+-	168.168	138.859	29.3093	N		GRMZM2G109056	+-	76.2984	36.9594	39.339	Y		GRMZM2G350773	+-	122.753	97.6732	25.0799	Y		GRMZM2G147014	+-	198.95	112.769	86.1811	N		GRMZM2G446220
GRMZM5G890040	--	388.291	318.488	69.803	N		GRMZM2G469371	=-	152.271	15.3412	136.93	N		GRMZM2G166753	=+	280.834	83.8971	196.936	Y		GRMZM5G860607	+-	177.792	137.208	40.5844	N		GRMZM2G410991	+-	86.5764	36.9412	49.6352	Y		GRMZM2G021973	+-	124.631	94.2363	30.3951	Y		GRMZM2G150906	+-	176.408	101.951	74.4564	N		GRMZM2G063151
GRMZM2G339866	--	361.761	300.319	61.4414	N		GRMZM2G007012	=+	103.846	15.0417	88.8048	N		GRMZM2G028568	=+	183.965	83.8336	100.131	Y		GRMZM2G007928	+-	169.255	130.997	38.2578	N		GRMZM2G063657	+-	81.8783	36.8634	45.0149	Y		GRMZM2G123480	+-	120.269	93.5515	26.718	Y		GRMZM5G872256	+-	192.492	96.6788	95.8137	N		GRMZM2G072513
GRMZM2G079321	--	381.143	298.531	82.612	N		GRMZM2G066578	=+	58.509	14.6982	43.8107	N		GRMZM5G828581	=+	174.72	83.7025	91.018	Y		GRMZM2G155321	+-	162.164	129.609	32.5547	N		GRMZM2G177356	+-	82.6299	36.304	46.3259	Y		GRMZM2G099239	+-	108.783	93.1393	15.6433	Y		GRMZM2G092363	+-	169.581	89.9784	79.603	N		GRMZM2G029242
GRMZM2G119642	--	363.446	286.669	76.7766	N		GRMZM2G158831	=+	115.786	14.6912	101.094	N		GRMZM2G119305	=+	154.861	83.2071	71.6535	Y		GRMZM2G337048	+-	157.919	129.376	28.5429	N		GRMZM2G048294	-=	73.8863	36.2872	37.5991	N		GRMZM2G369472	+-	111.441	92.0114	19.4295	Y		GRMZM2G148272	+-	153.346	87.2347	66.111	N		AC233851.1_FG009
AC196043.3_FG005	--	327.775	285.635	42.1406	N		GRMZM2G152975	=+	89.8058	14.2273	75.5785	N		GRMZM2G125243	=+	340.741	83.0623	257.679	Y		GRMZM2G038034	+-	159.963	127.987	31.9754	N		GRMZM2G059428	+-	86.3801	36.2238	50.1563	N		GRMZM2G145412	+-	117.942	91.839	26.1034	Y		GRMZM2G428179	+-	163.901	85.7893	78.1119	N		GRMZM2G172647
GRMZM2G044247	--	304.247	259.838	44.4086	N		GRMZM2G080530	=+	145.897	13.9495	131.947	N		GRMZM2G126541	=+	205.142	82.8879	122.254	Y		GRMZM2G077669	+-	157.957	126.365	31.5924	N		GRMZM2G058305	=-	78.7715	36.0797	42.6918	N		GRMZM2G045117	+-	109.228	91.6308	17.5973	Y		GRMZM2G176173	+-	133.959	50.5392	83.4199	N		GRMZM2G119468
GRMZM5G862633	--	311.497	258.323	53.1732	N		GRMZM2G027478	=+	200.642	13.5929	187.049	N		GRMZM2G024993	=+	275.344	82.681	192.663	Y		GRMZM2G132913	+-	150.208	125.802	24.4058	N		GRMZM2G101245	+-	98.8569	35.8506	63.0064	N		GRMZM2G105419	+-	115.191	91.4813	23.7095	Y		GRMZM2G308615	++	209.889	168.482	41.4065	Y		GRMZM2G091331
GRMZM5G823990	--	346.711	255.576	91.1353	N		GRMZM2G174596	=+	185.043	13.297	171.746	N		GRMZM2G042494	=+	154.047	81.3623	72.6846	Y		GRMZM2G168002	+-	151.889	124.244	27.6452	N		GRMZM2G409753	+-	80.2832	35.7883	44.4949	N		GRMZM2G026926	+-	130.689	90.545	40.1443	Y		GRMZM5G831224	++	210.327	167.69	42.637	Y		GRMZM2G029951
GRMZM2G054304	--	322.019	248.366	73.6529	N		GRMZM5G835903	=+	144.516	13.205	131.311	N		GRMZM2G063203	=+	205.686	80.9465	124.74	Y		GRMZM2G097641	+-	150.211	115.922	34.2891	N		GRMZM2G181030	+-	85.908	35.5787	50.3293	N		GRMZM2G059496	+-	118.176	89.8564	28.3198	Y		GRMZM2G105348	++	205.42	165.653	39.7664	Y		GRMZM2G044902
GRMZM2G012717	--	295.153	247.748	47.4057	N		GRMZM2G174739	=+	128.054	12.8927	115.161	N		GRMZM2G098182	=+	299.915	80.6329	219.283	Y		GRMZM2G055898	+-	147.255	114.927	32.3275	N		GRMZM2G114707	+-	83.8127	35.0751	48.7376	N		GRMZM2G140908	+-	115.281	89.4959	25.785	Y		GRMZM2G143640	++	210.191	161.608	48.5832	N		GRMZM2G177659
GRMZM2G021256	--	303.749	247.625	56.1243	N		AC155376.2_FG005	=+	231.812	12.7898	219.022	N		GRMZM2G151418	=+	148.229	80.5969	67.6319	Y		GRMZM2G099467	+-	136.535	114.084	22.4509	N		GRMZM2G124175	+-	70.5751	34.8958	35.6793	N		GRMZM2G152891	+-	125.109	88.9295	36.1798	Y		AC197705.4_FG003	++	169.392	149.229	20.1629	N		GRMZM2G077760
GRMZM5G891425	--	259.91	217.122	42.788	N		GRMZM2G703582	=+	50.9668	12.3714	38.5954	N		GRMZM2G088443	=+	278.738	80.2579	198.48	Y		GRMZM2G035222	+-	147.506	112.715	34.7915	N		GRMZM2G447347	+-	98.4732	34.5272	63.9459	N		GRMZM2G028286	+-	131.65	88.9204	42.7297	Y		GRMZM2G430849	++	195.886	145.684	50.2013	N		GRMZM2G152663
GRMZM5G866989	--	251.243	188.613	62.6296	N		GRMZM2G149317	=+	55.6446	12.3545	43.29	N		GRMZM2G171254	=+	177.501	80.0035	97.4978	N		GRMZM2G085467	+-	137.061	112.336	24.7251	N		GRMZM2G459373	+-	71.0093	33.9059	37.1034	N		GRMZM2G067830	+-	107.5	88.8344	18.6656	Y		GRMZM2G134628	++	189.365	144.444	44.9205	N		GRMZM2G079109
GRMZM5G809178	--	252.714	182.156	70.558	N		GRMZM2G023081	=-	35.6633	12.3133	23.3501	N		GRMZM2G034882	=+	235.247	79.7198	155.528	N		GRMZM2G140328	+-	117.074	93.2565	23.8178	N		GRMZM2G150024	+-	74.2391	33.6858	40.5533	N		GRMZM2G046615	+-	101.669	88.3137	13.3557	Y		GRMZM2G116514	++	200.602	126.077	74.5257	N		GRMZM2G068967
GRMZM2G092780	--	269.482	176.086	93.396	N		GRMZM2G104396	=+	23.5136	11.5269	11.9867	N		GRMZM2G063024	=+	157.402	79.1909	78.2113	N		GRMZM2G004519	+-	122.085	92.5285	29.5565	N		GRMZM2G349875	+-	89.9182	33.585	56.3332	N		GRMZM2G431309	+-	102.929	87.9099	15.0194	Y		GRMZM2G032807	++	178.36	123.555	54.8047	N		GRMZM5G832908
GRMZM2G106092	--	256.058	175.625	80.4328	N		GRMZM2G174441	=-	29.9956	11.2519	18.7437	N		GRMZM2G020146	=+	144.384	78.8742	65.51	N		GRMZM2G149756	+-	121.316	92.5133	28.8031	N		GRMZM2G111394	+-	96.709	33.4713	63.2377	N		GRMZM2G037422	+-	111.591	87.3507	24.2405	Y		GRMZM2G104626	++	165.886	117.015	48.8715	N		GRMZM2G323287
GRMZM2G004092	--	243.218	156.387	86.8307	N		GRMZM5G877838	=+	104.002	10.9898	93.0118	N		GRMZM2G378762	=+	177.56	78.4337	99.1263	N		GRMZM2G123544	+-	113.57	91.8247	21.7453	N		GRMZM2G129189	+-	79.296	33.426	45.87	N		GRMZM2G574887	+-	100.677	87.1494	13.5272	Y		GRMZM2G112402	++	211.07	113.483	97.5871	N		GRMZM2G357595
GRMZM2G704345	--	229.582	154.815	74.7665	N		GRMZM2G134888	=+	24.3866	10.4051	13.9816	N		GRMZM2G075229	=+	333.401	78.3391	255.061	N		GRMZM2G135165	+-	116.978	88.8512	28.127	N		GRMZM2G140170	+-	110.43	33.0821	77.3484	N		GRMZM2G101117	+-	102.207	86.6237	15.5828	Y		GRMZM2G131969	++	194.888	110.666	84.2218	N		GRMZM2G445634
GRMZM2G146981	--	218.896	149.028	69.8682	N		GRMZM2G076017	=+	149.192	9.97758	139.214	N		GRMZM2G445384	=+	384.187	77.9645	306.223	N		GRMZM2G151230	+-	103.404	86.9329	16.4713	N		GRMZM2G460617	+-	101.531	32.6328	68.8985	N		GRMZM2G044512	+-	112.432	86.6071	25.8246	Y		GRMZM2G154752	++	190.258	106.88	83.3774	N		GRMZM2G128641
GRMZM5G833275	--	217.231	144.571	72.6599	N		GRMZM2G448692	=+	22.7782	9.53102	13.2472	N		GRMZM2G175444	=+	231.164	77.9173	153.247	N		GRMZM2G139300	+-	104.674	85.7765	18.8972	N		GRMZM5G821439	=-	92.6229	31.6465	60.9765	N		GRMZM2G104836	+-	117.795	86.6027	31.192	Y		GRMZM2G102714	++	157.714	106.66	51.0538	N		GRMZM2G134382
GRMZM2G133684	--	183.334	140.463	42.8709	N		GRMZM2G467756	=-	24.8198	9.15744	15.6624	N		GRMZM2G140989	=+	222.724	77.4676	145.256	N		GRMZM2G132704	+-	100.12	73.3648	26.7552	N		GRMZM2G074735	+-	70.7771	31.6316	39.1455	N		GRMZM2G181551	+-	111.583	86.1001	25.4831	Y		GRMZM2G049322	++	206.428	104.305	102.124	N		GRMZM2G029058
GRMZM2G159592	--	197.361	136.824	60.5376	N		GRMZM2G156748	=+	24.8024	8.32587	16.4765	N		GRMZM2G173682	=+	332.227	77.391	254.836	N		GRMZM2G106190	+-	83.9534	67.0887	16.8648	N		GRMZM2G180659	+-	75.032	31.0508	43.9812	N		GRMZM2G316136	-+	118.627	86.0022	32.6244	Y		GRMZM2G159811	++	196.212	101.585	94.6276	N		GRMZM2G103617
GRMZM2G300916	--	178.128	115.541	62.5871	N		GRMZM2G026322	=+	11.7022	7.98882	3.71341	N		GRMZM2G167520	=+	260.626	77.3447	183.281	N		GRMZM2G379540	+-	104.962	64.2453	40.7167	N		AC212219.3_FG005	+-	72.2281	30.784	41.4441	N		GRMZM2G080537	+-	98.9209	85.8534	13.0676	Y		GRMZM2G117851	++	155.822	99.817	56.0045	N		GRMZM2G138355
GRMZM2G087435	--	154.339	112.339	42	N		GRMZM2G303147	=+	16.2083	7.85298	8.35529	N		GRMZM2G134717	=+	142.65	77.3021	65.3476	N		GRMZM2G140231	+-	77.2982	62.9172	14.381	N		AC218035.3_FG004	+-	110.514	30.656	79.8579	N		GRMZM2G104118	+-	118.875	85.8299	33.0454	Y		GRMZM5G871336	++	169.134	99.3633	69.7702	N		GRMZM2G323888
GRMZM2G339725	--	178.541	111.975	66.5664	N		GRMZM2G160178	=-	118.593	7.46156	111.132	N		GRMZM2G081907	=+	193.927	77.0901	116.836	N		GRMZM2G049915	+-	86.5373	62.7583	23.779	N		GRMZM2G018027	+-	86.656	30.5434	56.1126	N		GRMZM2G173596	+-	105.029	85.7814	19.248	Y		GRMZM2G100988	++	132.43	82.1487	50.2814	N		GRMZM2G174347
GRMZM2G096876	--	185.473	106.366	79.1079	N		GRMZM2G103841	=+	96.6996	7.32072	89.3789	N		GRMZM2G016434	=+	181.759	76.8409	104.918	N		GRMZM2G431288	+-	84.6052	58.2484	26.3568	N		GRMZM2G149422	+-	93.2276	30.5016	62.726	N		GRMZM2G032856	+-	108.103	85.387	22.7162	Y		GRMZM2G118104	++	177.621	79.56	98.0614	N		GRMZM2G108103
GRMZM2G379780	--	10.1567	6.36479	3.79193	N		GRMZM2G440459	=+	25.8051	7.05598	18.7491	N		GRMZM2G327189	=+	166.459	76.5727	89.8861	N		GRMZM2G074358	+-	64.8034	56.7951	8.00833	N		GRMZM2G321239	+-	95.2742	30.3107	64.9635	N		GRMZM2G022782	+=	114.954	85.2217	29.7322	Y		GRMZM2G174807	++	128.801	79.3476	49.4534	N		GRMZM2G475380
GRMZM2G144997	++	591.483	515.212	76.2705	Y		GRMZM2G135739	=-	30.2887	6.87157	23.4171	N		GRMZM5G846082	=-	211.432	76.067	135.365	N		GRMZM2G055957	+-	77.544	54.1706	23.3734	N		GRMZM2G137120	+-	69.7564	29.9995	39.7569	N		GRMZM2G390804	+-	103.377	85.1852	18.1917	Y		GRMZM2G042789	++	139.229	77.1049	62.124	N		GRMZM2G072406
GRMZM2G356545	++	547.412	472.912	74.5008	N		GRMZM2G112488	=+	9.86902	6.70877	3.16025	N		GRMZM2G102674	=+	147.352	75.7859	71.5666	N		GRMZM2G128644	+-	84.8138	53.1525	31.6614	N		GRMZM2G031523	=+	113.481	29.8695	83.6118	N		GRMZM2G063931	+-	99.7438	84.8452	14.8986	Y		GRMZM2G392791	++	145.597	75.4643	70.1331	N		GRMZM2G131155
GRMZM2G101125	++	514.826	455.149	59.6772	N		GRMZM5G822449	=+	52.4171	4.04959	48.3675	N		GRMZM2G050556	=+	136.251	75.4863	60.7646	N		GRMZM2G427815	+-	63.5954	52.8645	10.7309	N		GRMZM2G157812	=+	89.7159	29.8361	59.8797	N		GRMZM2G078090	+-	104.622	84.7812	19.841	N		GRMZM2G058491	++	160.87	73.0204	87.8494	N		GRMZM2G003331
AC234154.1_FG008	++	505.217	445.811	59.4063	N		AC197705.4_FG011	=+	13.9082	3.24802	10.6602	N		GRMZM2G129713	=+	271.85	74.7863	197.064	N		GRMZM2G082199	+-	68.7226	47.0334	21.6893	N		GRMZM2G148962	=-	99.7197	29.6224	70.0974	N		GRMZM5G858784	+-	105.407	84.7284	20.6788	N		GRMZM2G067600	++	84.0968	71.1494	12.9474	N		GRMZM2G310368
GRMZM5G831408	++	495.151	428.45	66.7009	N		GRMZM2G035465	=+	8.232	2.37686	5.85514	N		GRMZM2G058568	=+	139.242	74.7163	64.5257	N		AC212401.3_FG003	+-	61.1098	45.7628	15.347	N		GRMZM2G138770	+-	78.0771	29.5539	48.5231	N		GRMZM2G057509	+-	111.368	83.3077	28.06	N		GRMZM2G062531	++	73.6709	60.7292	12.9417	N		GRMZM2G351318
GRMZM2G078650	++	470.96	395.802	75.1578	N									GRMZM2G704285	=+	108.259	74.5966	33.6626	N		GRMZM2G141999	+-	61.9525	44.2974	17.6551	N		AC207890.3_FG002	+-	64.954	29.3771	35.5768	N		GRMZM2G056732	+-	105.846	82.8807	22.9649	N		GRMZM2G049695	++	192.949	57.1258	135.824	N		GRMZM2G165044
GRMZM5G806182	++	447.408	394.06	53.348	N									GRMZM2G179528	=+	364.602	74.3319	290.27	N		GRMZM2G397402	+-	64.9025	41.9225	22.9801	N		GRMZM2G083317	+-	56.9126	29.104	27.8086	N		GRMZM2G173257	+-	100.066	82.8658	17.2003	N		GRMZM2G162690	++	143.472	54.2527	89.2192	N		GRMZM2G125241
GRMZM2G392320	++	426.462	337.931	88.5309	N									GRMZM2G180720	=+	356.833	74.2126	282.62	N		AC191070.3_FG006	+-	57.4885	37.2143	20.2741	N		GRMZM2G055802	+-	57.4612	28.3802	29.081	N		GRMZM5G843484	+-	113.29	82.5563	30.7333	N		GRMZM2G076370	++	49.4809	35.867	13.6139	N		GRMZM2G015605
GRMZM2G144668	++	396.324	331.27	65.0541	N									GRMZM2G136567	=+	395.271	73.7719	321.5	N		GRMZM2G031354	+-	54.9257	34.9158	20.0099	N		GRMZM2G152781	+-	68.8196	27.8806	40.939	N		GRMZM2G139617	+=	105.86	82.4617	23.3981	N		GRMZM2G137108	++	14.2908	10.5114	3.77944	N		GRMZM2G050512
GRMZM2G181605	++	397.798	327.427	70.3714	N									GRMZM2G078465	=+	110.525	73.7051	36.8197	N		GRMZM2G111926	+-	53.0528	32.6786	20.3741	N		GRMZM2G026980	+-	55.5353	27.5445	27.9908	N		AC159612.1_FG007	+-	113.763	82.0877	31.6749	N		GRMZM2G028535	++	10.5916	8.64145	1.95017	N		GRMZM2G119999
GRMZM2G106344	++	391.628	308.281	83.347	N									GRMZM2G112836	=+	380.336	72.9751	307.36	N		GRMZM2G115705	+-	54.1764	32.3781	21.7984	N		GRMZM2G150448	=+	108.037	27.466	80.5711	N		GRMZM2G046900	+-	124.073	81.7341	42.3393	N		GRMZM2G064679	+=	222.455	194.377	28.0784	Y		AC194970.5_FG005
AC196475.3_FG004	++	368.571	291.39	77.1811	N									GRMZM2G169116	=+	389.326	72.9412	316.385	N		GRMZM2G157806	+-	49.1071	28.5794	20.5277	N		GRMZM2G148561	+-	59.422	27.3018	32.1203	N		GRMZM2G134023	+-	110.208	81.5493	28.6583	N		GRMZM2G132185	+=	222.181	194.242	27.9393	Y		GRMZM2G126865
GRMZM2G055698	++	355.414	291.133	64.2818	N									GRMZM2G012176	=+	223.219	72.8771	150.341	N		GRMZM2G050307	+-	41.5518	28.3204	13.2315	N		GRMZM2G146234	=-	85.4497	27.1349	58.3147	N		GRMZM5G847466	+-	134.05	81.5281	52.5219	N		GRMZM2G004207	+=	218.69	193.751	24.9388	Y		AC208201.3_FG002
GRMZM2G155911	++	362.006	280.817	81.1891	N									GRMZM2G113583	=+	156.437	72.1317	84.3055	N		GRMZM2G015889	+-	54.7135	26.8861	27.8275	N		GRMZM2G050177	+-	84.1301	27.1278	57.0023	N		GRMZM2G063679	+-	93.0137	81.2695	11.7442	N		GRMZM2G351330	+=	213.94	191.847	22.0923	Y		GRMZM2G475276
GRMZM2G455075	++	328.462	249.318	79.1437	N									GRMZM2G041994	=+	312.884	71.6285	241.256	N		GRMZM2G039630	+-	33.3677	26.7305	6.63726	N		GRMZM2G075262	+-	66.0761	27.0237	39.0523	N		GRMZM2G081949	+-	107.818	81.2378	26.5805	N		GRMZM2G073347	+=	221.934	191.779	30.1544	Y		GRMZM2G031447
GRMZM2G084947	++	253.958	225.562	28.3967	N									GRMZM2G318958	=+	220.646	71.5819	149.064	N		GRMZM2G086277	+-	42.7191	20.5919	22.1272	N		GRMZM2G035928	=-	67.6749	26.9708	40.7041	N		GRMZM2G114772	+-	107.216	81.1066	26.1097	N		GRMZM2G323013	+=	216.49	190.795	25.695	Y		GRMZM2G060837
GRMZM2G107532	++	279.642	210.127	69.5157	N									GRMZM2G044775	=+	461.846	70.2685	391.577	N		GRMZM2G116614	+-	47.1638	19.9951	27.1687	N		GRMZM2G068936	-+	72.895	26.614	46.281	N		GRMZM2G366659	+-	110.831	80.9637	29.8673	N		GRMZM2G344630	+=	207.101	187.58	19.5209	Y		GRMZM2G178398
GRMZM2G330635	++	274.353	206.229	68.1242	N									GRMZM2G092101	=+	376.951	69.9221	307.029	N		GRMZM2G179550	+-	27.8383	15.2899	12.5484	N		GRMZM2G159756	+-	64.2079	26.6012	37.6066	N		GRMZM2G093962	+-	96.9846	80.4369	16.5477	N		GRMZM2G137864	+=	212.414	186.065	26.3482	Y		GRMZM2G159759
GRMZM2G040349	++	228.763	188.41	40.3527	N									GRMZM2G076537	=+	406.028	69.2953	336.733	N		GRMZM5G822593	+-	21.4989	15.0072	6.49169	N		GRMZM2G080521	=+	67.7604	26.1174	41.643	N		GRMZM2G084694	+-	118.883	80.3048	38.5778	N		GRMZM2G007195	+=	213.498	184.56	28.9377	Y		GRMZM2G037015
GRMZM2G055809	++	234.502	178.51	55.9923	N									GRMZM2G085833	=+	197.478	68.7544	128.723	N		GRMZM2G169825	+-	10.1467	9.39016	0.756525	N		GRMZM2G148773	+-	48.4657	26.0936	22.3721	N		GRMZM2G443525	+=	122.288	79.9894	42.2982	N		GRMZM2G084005	+=	211.16	184.528	26.6319	Y		GRMZM2G396856
GRMZM2G117057	++	229.959	163.054	66.9048	N									GRMZM5G875864	=+	136.608	68.6551	67.953	N		AC233851.1_FG008	+-	14.5369	7.39741	7.1395	N		GRMZM2G176472	+-	54.5025	25.4884	29.0141	N		GRMZM2G042895	+-	122.469	79.4795	42.9894	N		GRMZM2G010855	+=	215.97	183.765	32.2049	Y		GRMZM5G807064
GRMZM2G126505	++	176.286	153.804	22.4815	N									GRMZM2G030673	=+	103.298	68.2986	34.9991	N		GRMZM2G079381	+-	12.6624	6.82061	5.84177	N		GRMZM2G006977	+-	58.4594	25.4106	33.0487	N		GRMZM2G119566	-+	94.7571	79.0086	15.7485	N		GRMZM5G831577	+=	216.272	183.637	32.6357	Y		GRMZM2G078820
AC210013.4_FG018	++	191.016	149.614	41.4017	N									GRMZM2G111201	=+	126.718	68.244	58.4738	N		GRMZM2G398854	+-	12.9873	5.77524	7.21202	N		GRMZM5G853245	+-	89.9915	25.3193	64.6722	N		GRMZM2G005939	+-	117.643	78.9298	38.7128	N		GRMZM2G153523	+=	225.841	183.297	42.5441	Y		GRMZM2G127328
GRMZM2G053206	++	166.427	116.953	49.4747	N									AC203535.4_FG002	=+	152.251	68.2032	84.048	N		GRMZM2G116881	-+	544.845	290.291	254.554	Y		GRMZM5G834286	=+	57.5159	25.2465	32.2694	N		GRMZM2G176605	+-	110.17	78.7046	31.4652	N		GRMZM2G479760	+=	216.006	182.838	33.1681	Y		GRMZM2G049229
GRMZM2G329069	++	146.428	115.37	31.0577	N									GRMZM2G020986	=+	186.59	67.4895	119.1	N		GRMZM2G179432	-+	265.658	202.13	63.528	N		AC234520.1_FG003	+-	54.5136	25.1697	29.3439	N		GRMZM2G024530	+=	131.807	78.5727	53.2346	N		GRMZM2G173630	+=	213.733	182.211	31.5223	Y		GRMZM2G375116
GRMZM2G552418	++	131.885	107.142	24.7427	N									GRMZM2G300125	=+	431.259	67.4058	363.853	N		GRMZM2G102183	-+	297.643	163.94	133.703	N		GRMZM2G176486	+-	63.3652	25.0921	38.2731	N		GRMZM2G012306	+-	121.658	78.5416	43.1168	N		GRMZM2G127776	+=	204.315	181.97	22.3446	Y		GRMZM2G063533
GRMZM2G049349	++	134.212	102.244	31.9672	N									GRMZM2G174975	=+	166.716	67.2567	99.4589	N		GRMZM2G122437	-+	176.338	145.746	30.5922	N		GRMZM2G006212	+-	65.9289	25.0538	40.8751	N		GRMZM2G127031	+-	89.5218	78.1406	11.3812	N		GRMZM2G008773	+=	205.948	181.117	24.8314	Y		GRMZM2G076989
GRMZM2G168108	++	126.776	89.1592	37.6168	N									GRMZM2G148783	=+	391.48	67.1805	324.299	N		GRMZM2G091124	-+	160.743	131.963	28.7802	N		GRMZM2G076387	=-	46.3242	24.6262	21.698	N		GRMZM2G167794	+-	92.8031	78.0984	14.7047	N		GRMZM2G391794	+=	209.441	180.932	28.5092	Y		GRMZM2G044493
GRMZM2G110735	++	135.125	88.7709	46.3538	N									GRMZM2G168744	-+	424.602	67.0804	357.522	N		GRMZM2G412604	-+	156.055	127.845	28.2091	N		GRMZM2G030305	+-	92.0122	24.591	67.4212	N		GRMZM2G037189	+-	96.5406	77.9363	18.6044	N		GRMZM5G846057	+=	223.688	180.609	43.079	Y		GRMZM2G022180
GRMZM5G892723	=-	704.85	595.098	109.751	Y									GRMZM2G122848	=+	324.497	66.9213	257.576	N		GRMZM2G164131	-+	142.292	111.865	30.4262	N		AC218035.3_FG001	+-	119.218	24.4834	94.7346	N		GRMZM2G472248	+-	96.5153	77.8275	18.6878	N		GRMZM2G117164	+=	201.755	180.118	21.6373	Y		AC194056.3_FG008
GRMZM2G064250	=-	688.964	593.309	95.6548	Y									GRMZM2G172448	=+	130.788	66.6637	64.1247	N		GRMZM2G164814	-+	143.273	111.373	31.9002	N		GRMZM2G097738	=+	90.4266	24.2658	66.1607	N		GRMZM2G135763	+=	122.571	77.1667	45.4038	N		GRMZM2G382534	+=	208.119	179.333	28.7866	Y		GRMZM2G092595
GRMZM2G044074	=-	671.938	576.784	95.1535	Y									GRMZM2G082335	=-	234.756	66.2908	168.465	N		GRMZM2G131961	-+	125.908	96.6949	29.2128	N		GRMZM2G301271	-+	44.6191	24.2048	20.4143	N		GRMZM2G301805	+-	128.449	77.0528	51.3958	N		GRMZM2G061969	+=	198.524	178.998	19.5257	Y		GRMZM2G034684
GRMZM2G108487	=-	693.118	574.968	118.15	Y									GRMZM2G397261	=+	373.267	65.3175	307.949	N		GRMZM2G179063	-+	99.4043	79.3978	20.0066	N		GRMZM2G169671	=-	60.0742	24.0895	35.9846	N		GRMZM2G356439	+-	101.512	76.7295	24.7828	N		GRMZM2G315431	+=	222.923	178.978	43.9455	Y		GRMZM2G031504
GRMZM2G054921	=-	690.236	571.624	118.613	Y									GRMZM5G830776	=+	291.751	65.0226	226.729	N		GRMZM2G300866	-+	87.4325	70.5513	16.8812	N		GRMZM2G000713	-+	53.7942	23.5228	30.2715	N		GRMZM2G114992	+-	102.154	76.4791	25.6753	N		GRMZM2G364528	+=	201.534	177.857	23.6768	Y		GRMZM2G153333
GRMZM2G162724	=-	654.948	570.526	84.4215	Y									GRMZM2G103546	=+	87.8139	64.6394	23.1745	N		GRMZM2G010920	-+	82.5035	62.9943	19.5092	N		GRMZM2G026470	+-	49.5513	23.3799	26.1714	N		GRMZM2G039650	+-	98.9704	76.261	22.7094	N		GRMZM2G014452	+=	207.376	177.801	29.575	Y		GRMZM2G138455
GRMZM2G118834	=-	683.913	563.721	120.193	Y									GRMZM2G135091	=+	179.915	64.6037	115.312	N		GRMZM2G322819	-+	76.6342	52.8529	23.7813	N		GRMZM2G041175	+-	62.0212	23.0693	38.9519	N		GRMZM2G046952	+-	123.349	75.2373	48.1121	N		GRMZM2G026654	+=	198.842	177.701	21.1411	Y		GRMZM2G117956
GRMZM2G443291	=-	658.469	562.728	95.7413	Y									GRMZM2G143165	=+	303.049	64.2485	238.8	N		GRMZM2G158131	-+	62.829	50.1224	12.7067	N		GRMZM2G046846	+-	54.4434	22.8853	31.5581	N		GRMZM2G412436	+-	118.052	75.2307	42.8208	N		GRMZM2G090051	+=	200.268	177.355	22.9126	Y		GRMZM5G816517
GRMZM2G141600	=-	681.067	560.557	120.51	Y									AC231745.1_FG003	=+	143.547	63.1093	80.4375	N		GRMZM2G110369	-+	69.9433	45.8401	24.1032	N		GRMZM2G146192	-=	47.512	22.6722	24.8398	N		GRMZM2G145458	+-	126.643	75.0586	51.5846	N		GRMZM2G119311	+=	214.535	177.076	37.4583	Y		GRMZM2G149480
GRMZM2G136100	=-	661.139	560.352	100.787	Y									GRMZM2G128215	=+	81.5885	63.0517	18.5368	N		GRMZM2G044788	-+	60.6354	38.3724	22.263	N		GRMZM2G076844	+-	54.6762	22.6003	32.0759	N		GRMZM2G137286	+-	99.7671	74.6268	25.1403	N		GRMZM2G098784	+=	217.126	176.391	40.7345	Y		GRMZM2G328500
GRMZM2G032640	=-	675.806	559.066	116.739	Y									GRMZM2G140651	=+	216.742	62.9762	153.766	N		GRMZM2G172429	-+	56.2956	33.7769	22.5187	N		GRMZM5G882078	+-	68.9031	22.5444	46.3587	N		GRMZM5G862467	+-	130.54	74.2701	56.2701	N		GRMZM2G078806	+=	214.83	175.619	39.2116	Y		GRMZM2G020054
AC195954.3_FG001	=-	664.422	559.002	105.42	Y									GRMZM2G144346	=-	358.847	62.5923	296.254	N		AC214146.3_FG007	-+	38.3372	20.6564	17.6808	N		GRMZM2G084583	+-	99.5313	22.5052	77.0261	N		AC152495.1_FG017	+-	86.8182	74.2696	12.5486	N		GRMZM2G008751	+=	201.126	174.899	26.2273	Y		GRMZM2G055135
GRMZM2G117968	=-	691.639	558.745	132.895	Y									GRMZM5G898740	=+	464.307	62.0777	402.229	N		GRMZM2G128434	-+	6.2583	5.84137	0.41693	N		GRMZM2G142919	+-	56.2328	22.4705	33.7623	N		GRMZM2G167492	+-	106.783	74.1711	32.6124	N		GRMZM2G004548	+=	200.574	174.688	25.8863	Y		GRMZM2G035103
GRMZM5G842556	=-	717.102	555.118	161.984	Y									GRMZM2G046681	=-	301.698	61.7656	239.933	N		GRMZM2G085246	=-	463.206	277.039	186.167	Y		GRMZM5G833124	+-	91.0374	22.4153	68.6221	N		GRMZM2G082484	+-	87.9831	73.6552	14.3279	N		GRMZM2G323828	+=	204.704	173.531	31.1728	Y		GRMZM2G146219
GRMZM2G104549	=-	688.751	553.44	135.311	Y									GRMZM2G100750	=+	80.7202	61.7519	18.9683	N		GRMZM5G816386	=-	455.45	272.112	183.338	Y		GRMZM2G039505	=-	47.5306	21.8081	25.7226	N		GRMZM2G154578	+-	88.5046	73.4486	15.056	N		GRMZM5G897604	+=	215.146	172.488	42.659	Y		GRMZM2G032602
GRMZM2G001877	=-	681.538	553.103	128.435	Y									GRMZM2G135337	=+	112.024	61.3965	50.6278	N		GRMZM2G451882	=-	507.347	269.819	237.529	Y		GRMZM2G028926	=-	39.1807	21.5377	17.643	N		GRMZM2G035248	+-	92.5942	73.3429	19.2513	N		GRMZM2G082387	+=	194.036	172.233	21.8033	Y		GRMZM2G139175
GRMZM5G819500	=-	633.896	551.897	81.9991	Y									GRMZM2G003720	=+	326.557	61.3409	265.217	N		GRMZM5G806586	=-	441.334	269.323	172.011	Y		GRMZM2G342197	+-	60.0309	21.0929	38.9379	N		GRMZM2G098517	+-	105.719	73.0683	32.6507	N		AC209208.3_FG002	+=	204.872	171.142	33.7306	Y		GRMZM2G466549
GRMZM2G097983	=-	654.062	548.487	105.575	Y									GRMZM2G133053	=+	410.006	61.318	348.688	N		GRMZM2G144843	=-	501.051	268.6	232.45	Y		GRMZM2G425249	+-	45.2802	20.8576	24.4226	N		GRMZM2G156857	+-	108.407	72.8986	35.5086	N		GRMZM2G110309	+=	202.301	170.485	31.816	Y		GRMZM2G035805
GRMZM2G159481	=-	670.651	548.192	122.46	Y									GRMZM2G168474	=+	182.775	60.9733	121.802	N		GRMZM2G170499	=-	423.875	267.477	156.398	Y		GRMZM2G468299	+-	41.0607	20.2292	20.8316	N		GRMZM2G429254	+-	105.285	72.7891	32.4955	N		AY542798.1_FG003	+=	223.543	168.594	54.9488	Y		GRMZM2G373420
AC210593.3_FG001	=-	686.909	547.848	139.06	Y									GRMZM2G086730	=+	81.6763	60.8752	20.8011	N		GRMZM2G336909	=-	492.88	266.441	226.439	Y		GRMZM2G106363	=-	126.157	20.0753	106.082	N		GRMZM2G012453	+-	96.7507	72.7679	23.9828	N		GRMZM2G090300	+=	215.524	168.542	46.9815	Y		GRMZM2G176446
GRMZM2G023946	=-	733.515	546.24	187.275	Y									GRMZM2G124972	=+	287.877	60.7879	227.089	N		GRMZM2G179301	=-	389.925	266.413	123.512	Y		GRMZM2G105250	+-	40.946	19.9716	20.9744	N		GRMZM2G477491	+-	103.814	72.1952	31.6192	N		GRMZM2G175642	+=	202.317	168.447	33.8692	Y		GRMZM2G035584
GRMZM2G041442	=-	741.312	546.215	195.096	Y									AC210173.4_FG005	=+	75.8467	60.7038	15.1428	N		GRMZM2G086876	=-	611.929	265.651	346.279	Y		GRMZM2G080839	+-	41.7546	19.7114	22.0432	N		GRMZM2G450044	+-	81.1576	72.1072	9.05037	N		GRMZM2G443332	+=	189.84	168.113	21.7264	Y		GRMZM2G066197
GRMZM2G066343	=-	699.486	543.495	155.992	Y									GRMZM2G139834	=+	230.573	60.2319	170.341	N		GRMZM2G091228	=-	554.796	264.452	290.344	Y		GRMZM2G466044	+-	55.6017	19.582	36.0197	N		GRMZM2G117707	+-	82.5302	71.9676	10.5627	N		GRMZM2G177386	+=	198.927	167.37	31.5561	Y		GRMZM2G354909
GRMZM2G136353	=-	612.729	542.085	70.6446	Y									GRMZM2G432722	=+	425.983	60.1974	365.785	N		GRMZM2G474531	=-	477.412	262.473	214.939	Y		GRMZM2G035749	+-	85.9106	19.4234	66.4871	N		GRMZM2G096753	+-	86.4652	71.6474	14.8178	N		GRMZM2G406603	+=	199.397	166.625	32.7721	Y		GRMZM2G003937
GRMZM2G162677	=-	670.1	541.796	128.304	Y									GRMZM2G077069	=+	79.5641	60.1594	19.4048	N		GRMZM2G068943	=-	679.868	261.218	418.65	Y		GRMZM2G068973	+-	36.1314	17.8104	18.321	N		GRMZM2G144024	+-	115.442	71.3667	44.0749	N		GRMZM2G347043	+=	200.057	165.566	34.4918	Y		GRMZM2G028234
GRMZM2G120619	=-	701.973	540.38	161.594	Y									GRMZM2G314412	=+	81.75	59.8299	21.9202	N		GRMZM2G074107	=-	462.933	261.056	201.877	Y		GRMZM2G170434	=-	42.8618	17.7443	25.1175	N		GRMZM2G119823	+-	88.2098	71.0916	17.1182	N		AC217401.3_FG002	+=	202.119	165.484	36.635	Y		GRMZM5G862540
GRMZM5G832381	=-	621.399	538.115	83.2837	Y									AC155434.2_FG001	=+	125.536	59.2944	66.2418	N		GRMZM2G424090	=-	573.83	259.703	314.127	Y		GRMZM2G321839	+-	51.3392	17.0905	34.2487	N		GRMZM2G142664	-=	96.2814	70.8239	25.4574	N		GRMZM2G082434	+=	183.299	165.068	18.2312	Y		GRMZM2G343317
GRMZM2G060596	=-	614.305	537.498	76.8074	Y									GRMZM2G480106	=+	88.3131	59.1463	29.1667	N		GRMZM2G064905	=-	457.514	259.346	198.168	Y		GRMZM5G803404	+-	62.8918	16.5978	46.294	N		GRMZM2G056355	+-	87.632	70.8219	16.81	N		GRMZM2G412470	+=	202.541	165.033	37.5075	Y		GRMZM2G069146
GRMZM2G391741	=-	624.636	537.095	87.5411	Y									GRMZM2G497710	=+	159.163	59.0549	100.108	N		GRMZM2G004060	=-	484.174	259.302	224.873	Y		GRMZM2G086269	-+	49.4163	16.4628	32.9535	N		GRMZM2G308595	+-	87.5823	70.0312	17.5512	N		GRMZM2G113796	+=	179.007	165.014	13.9929	Y		GRMZM2G012724
AC184788.2_FG001	=-	650.951	537.028	113.923	Y									GRMZM2G128986	=+	112.902	58.1064	54.7957	N		GRMZM2G416622	=-	582.548	256.958	325.59	Y		GRMZM2G011055	-+	41.0513	16.3409	24.7103	N		GRMZM2G140726	+-	91.2669	69.9193	21.3476	N		GRMZM2G379428	+=	214.73	164.147	50.5829	Y		GRMZM2G352891
GRMZM2G456357	=-	607.686	535.844	71.8418	Y									GRMZM2G370405	=+	80.0957	57.8815	22.2142	N		GRMZM2G466984	=-	513.698	255.767	257.93	Y		GRMZM2G089400	+-	37.0023	16.316	20.6863	N		GRMZM2G031065	+-	79.3063	69.8972	9.40908	N		GRMZM2G004511	+=	191.208	163.288	27.92	Y		GRMZM2G037265
GRMZM2G076946	=-	722.727	535.102	187.625	Y									GRMZM2G072052	=+	118.808	57.8576	60.9508	N		GRMZM2G065225	=-	437.366	245.465	191.902	Y		GRMZM5G874373	-+	49.3839	16.2648	33.1192	N		GRMZM2G113432	-=	94.6896	69.7772	24.9125	N		GRMZM2G396527	+=	181.046	163.155	17.891	Y		GRMZM2G016462
GRMZM2G063258	=-	716.55	533.986	182.564	Y									GRMZM2G453111	=+	199.95	57.4773	142.473	N		GRMZM2G092174	=-	397.404	240.913	156.491	N		GRMZM2G026147	+-	53.3718	15.7898	37.5821	N		GRMZM5G803565	+-	87.3578	69.3845	17.9732	N		GRMZM2G152732	+=	204.171	162.567	41.6039	Y		GRMZM2G162396
GRMZM2G323413	=-	603.119	533.402	69.7174	Y									GRMZM2G174145	=+	455.373	56.7867	398.587	N		GRMZM2G166940	=-	527.082	237.76	289.322	N		GRMZM2G102583	+-	38.9254	15.5703	23.3551	N		GRMZM2G110345	+-	95.3413	69.1998	26.1415	N		GRMZM2G093441	+=	176.614	162.449	14.1653	N		GRMZM2G077187
GRMZM2G049866	=-	632.165	533.204	98.9606	Y									GRMZM2G104938	=-	491.29	56.7182	434.572	N		GRMZM2G070831	=-	365.459	237.34	128.119	N		GRMZM2G140078	=-	38.2127	15.2469	22.9657	N		GRMZM2G115518	+-	128.346	68.5906	59.755	N		GRMZM2G026892	+=	178.872	162.324	16.5474	N		GRMZM2G063042
GRMZM2G043453	=-	666.702	532.617	134.086	Y									GRMZM2G144982	=+	120.949	56.5203	64.429	N		GRMZM2G040803	=-	324.754	236.796	87.9584	N		GRMZM2G135743	=-	44.5588	14.9704	29.5885	N		GRMZM5G854439	+-	80.7048	68.1882	12.5166	N		AC234185.1_FG004	+=	208.419	162.261	46.1579	N		GRMZM2G005298
GRMZM2G358365	=-	674.52	532.331	142.188	Y									GRMZM2G068808	=+	301.915	56.4777	245.437	N		AC195999.3_FG005	=-	316.741	235.676	81.0645	N		GRMZM2G068519	-+	34.7043	14.7445	19.9598	N		GRMZM2G106393	+-	139.056	68.1017	70.9546	N		GRMZM2G361593	+=	197.516	161.261	36.2554	N		GRMZM2G145461
GRMZM2G000752	=-	607.479	531.92	75.5587	Y									GRMZM2G348909	=+	301.325	55.9811	245.344	N		GRMZM2G172021	=-	641.699	234.023	407.676	N		GRMZM2G151496	+-	57.9417	11.426	46.5158	N		GRMZM5G893912	+-	87.459	68.0064	19.4526	N		GRMZM2G154735	+=	200.023	161.12	38.9032	N		GRMZM2G045849
GRMZM5G822317	=-	742.435	531.707	210.728	Y									GRMZM2G113052	=+	125.399	55.5297	69.8692	N		GRMZM2G123842	=-	686.423	232.698	453.725	N		GRMZM5G883250	+-	21.7722	11.2887	10.4835	N		GRMZM2G071042	+-	87.2167	67.9349	19.2818	N		GRMZM2G333875	+=	201.553	160.849	40.7035	N		GRMZM2G479529
GRMZM2G110220	=-	644.127	531.529	112.597	Y									GRMZM2G129675	=+	74.7235	55.4104	19.3131	N		GRMZM2G098058	=-	306.687	232.062	74.6254	N		GRMZM2G472696	+-	19.9099	10.6323	9.27767	N		GRMZM2G445616	+-	98.8632	67.8691	30.9941	N		GRMZM2G137802	+=	192.18	160.231	31.9495	N		GRMZM2G045976
GRMZM2G153745	=-	630.485	528.773	101.712	Y									GRMZM2G027375	=+	85.469	55.0109	30.4581	N		GRMZM2G130640	=-	479.599	231.058	248.542	N		GRMZM2G374302	-+	19.3538	9.46212	9.8917	N		GRMZM2G451769	+-	95.9167	67.7753	28.1415	N		AC226248.1_FG002	+=	200.722	159.759	40.963	N		GRMZM2G003426
GRMZM2G374460	=-	606.227	528.766	77.461	Y									GRMZM2G110286	=-	452.452	54.9715	397.481	N		GRMZM2G406168	=-	462.086	230.126	231.96	N		GRMZM2G011526	+-	22.0704	7.21653	14.8539	N		GRMZM5G826838	+-	80.4436	67.6963	12.7473	N		GRMZM2G132461	+=	173.435	159.586	13.8494	N		GRMZM2G024996
GRMZM2G175861	=-	636.74	528.323	108.417	Y									GRMZM2G088096	=+	116.883	54.8164	62.0666	N		GRMZM2G165972	=-	444.042	229.034	215.008	N		GRMZM2G455817	+-	21.9605	6.91546	15.045	N		GRMZM2G056598	+=	86.5421	67.4179	19.1242	N		GRMZM2G108997	+=	181.771	159.53	22.2404	N		GRMZM2G123277
GRMZM5G837626	=-	652.14	527.985	124.155	Y									GRMZM2G150656	=+	108.567	54.5049	54.0625	N		GRMZM2G527017	=-	442.716	228.449	214.267	N		GRMZM2G076683	=-	19.049	3.54622	15.5028	N		GRMZM2G162598	+-	88.9387	67.167	21.7717	N		GRMZM2G049613	+=	175.46	159.498	15.9619	N		GRMZM2G426046
GRMZM2G436710	=-	650.194	526.485	123.709	Y									GRMZM2G126260	=+	405.677	54.2813	351.395	N		GRMZM5G899260	=-	381.263	228.439	152.824	N		GRMZM2G101116	+-	15.6905	3.35032	12.3402	N		GRMZM2G150187	+=	111.917	67.133	44.7838	N		AC233910.1_FG010	+=	175.219	159.099	16.12	N		GRMZM2G427097
GRMZM2G005938	=-	649.783	525.748	124.035	Y									GRMZM2G104942	=+	71.4056	54.0038	17.4018	N		GRMZM2G464676	=-	657.482	227.943	429.539	N		GRMZM2G049021	=+	7.69038	2.90919	4.78119	N		AC207628.4_FG009	+-	86.7667	66.9926	19.774	N		GRMZM2G389301	+=	222.72	159.006	63.7136	N		GRMZM2G099413
GRMZM2G418258	=-	593.12	525.708	67.4126	Y									GRMZM2G095261	=+	534.609	52.83	481.779	N		GRMZM2G048096	=-	625.951	227.408	398.543	N		GRMZM2G359322	+-	8.02854	1.95559	6.07295	N		GRMZM2G091540	+-	92.5448	66.4542	26.0906	N		GRMZM2G100583	+=	205.199	158.934	46.2655	N		GRMZM2G117007
GRMZM5G870170	=-	645.458	525.307	120.151	Y									GRMZM2G124684	=+	62.5691	52.516	10.0532	N		GRMZM2G159105	=-	569.56	226.16	343.4	N									GRMZM2G337766	+-	76.273	66.4456	9.82739	N		GRMZM2G071163	+=	177.726	158.645	19.0802	N		GRMZM2G005844
GRMZM5G862276	=-	686.825	522.631	164.194	Y									GRMZM2G004880	=-	569.196	52.1869	517.009	N		GRMZM2G158147	=-	623.048	223.378	399.67	N									GRMZM2G169593	+-	79.1132	66.3626	12.7506	N		GRMZM5G847982	+=	185.473	158.333	27.1404	N		GRMZM2G018070
AC226736.2_FG002	=-	632.258	522.308	109.95	Y									GRMZM2G395114	=+	532.321	52.0317	480.29	N		GRMZM2G159908	=-	305.693	223.287	82.4068	N									GRMZM2G010017	+-	116.573	65.9146	50.6588	N		GRMZM2G416750	+=	198.107	157.671	40.4367	N		GRMZM2G000236
GRMZM2G463028	=-	588.959	520.592	68.3666	Y									GRMZM2G015844	=+	146.34	51.2073	95.1325	N		GRMZM2G078480	=-	557.792	222.875	334.917	N									GRMZM2G378452	+=	90.8547	65.6902	25.1645	N		GRMZM2G171468	+=	188.709	157.567	31.1424	N		GRMZM2G142345
GRMZM2G116258	=-	635.409	518.868	116.541	Y									GRMZM2G302045	=+	265.1	51.0326	214.067	N		GRMZM5G848733	=-	523.577	222.871	300.707	N									GRMZM2G082032	+-	76.9645	65.2937	11.6708	N		GRMZM2G542272	+=	208.888	157.407	51.4812	N		GRMZM2G346861
GRMZM2G356256	=-	665.284	518.064	147.219	Y									GRMZM2G165098	=+	539.449	50.772	488.677	N		GRMZM2G003526	=-	343.206	222.638	120.568	N									GRMZM2G420715	+-	90.703	65.2117	25.4913	N		GRMZM2G338259	+=	200.579	155.806	44.7727	N		GRMZM2G355572
GRMZM2G027490	=-	701.66	517.934	183.726	Y									GRMZM2G149647	=+	78.5609	50.6468	27.9141	N		GRMZM2G079458	=-	394.203	221.01	173.193	N									GRMZM2G421791	+-	86.2554	65.0753	21.1801	N		GRMZM2G018806	+=	193.178	155.171	38.0071	N		AC233945.1_FG003
GRMZM2G097283	=-	609.022	517.782	91.24	Y									GRMZM2G105005	=+	183.554	50.5287	133.025	N		GRMZM2G156904	=-	399.584	219.745	179.839	N									GRMZM2G147256	-+	117.437	65.0327	52.4041	N		GRMZM2G126386	+=	194.498	155.151	39.3469	N		GRMZM5G843302
GRMZM2G069317	=-	606.019	517.74	88.2786	Y									GRMZM2G312970	=+	467.617	49.7976	417.82	N		GRMZM2G009189	=-	607.773	219.323	388.45	N									GRMZM2G068959	-=	84.5428	64.9551	19.5877	N		GRMZM2G053140	+=	200.677	154.89	45.787	N
GRMZM2G000818	=-	596.139	517.649	78.4898	Y									GRMZM2G333454	=+	81.4019	49.7767	31.6252	N		GRMZM2G071374	=-	339.869	215.441	124.429	N									GRMZM2G125762	+=	101.975	64.8548	37.1198	N		GRMZM2G094589	+=	181.726	154.679	27.0471	N
GRMZM5G826830	=-	590.771	517.377	73.3944	Y									GRMZM5G818643	=+	61.3894	49.4922	11.8972	N		GRMZM2G041223	=-	611.032	214.612	396.42	N									GRMZM2G164074	+-	86.081	64.8407	21.2403	N		GRMZM2G045070	+=	172.204	154.604	17.6007	N
GRMZM2G102838	=-	655.537	517.311	138.226	Y									AC203862.4_FG001	=+	58.0379	49.4644	8.57353	N		GRMZM2G411771	=-	269.33	213.778	55.5519	N									GRMZM2G456114	+-	89.3673	64.6737	24.6936	N		GRMZM2G110423	+=	185.788	154.587	31.2015	N
GRMZM2G081032	=-	631.077	515.847	115.23	Y									GRMZM2G073693	=+	70.1188	49.2952	20.8236	N		GRMZM2G072417	=-	400.699	212.55	188.148	N									GRMZM2G155217	+-	78.566	64.519	14.047	N		GRMZM2G176519	+=	199.119	154.533	44.5856	N
GRMZM5G808652	=-	607.609	515.565	92.0445	Y									GRMZM2G407631	=+	58.3129	49.2808	9.03208	N		GRMZM2G097457	=-	593.995	212.486	381.51	N									GRMZM2G413337	+-	91.1294	64.0339	27.0955	N		GRMZM2G174917	+=	204.235	154.218	50.0174	N
GRMZM2G010433	=-	612.264	515.56	96.7034	Y									AC232238.2_FG004	=+	70.9079	49.2166	21.6913	N		GRMZM2G325477	=-	291.523	211.973	79.5496	N									GRMZM2G155877	+-	118.404	63.9446	54.4589	N		GRMZM2G104760	+=	185.591	153.959	31.632	N
GRMZM2G441144	=-	644.685	514.978	129.707	Y									GRMZM2G072280	=-	425.312	49.1417	376.17	N		GRMZM2G023786	=-	308.484	211.714	96.7703	N									GRMZM2G124502	+-	83.3974	63.2927	20.1047	N		GRMZM2G425482	+=	173.872	153.872	20.0006	N
GRMZM2G025477	=-	595.236	514.883	80.3527	Y									GRMZM2G041462	=+	580.708	48.9724	531.736	N		AC200739.5_FG001	=-	296.176	211.162	85.0144	N									GRMZM2G149923	+-	92.8391	63.27	29.5691	N		GRMZM2G136765	+=	191.98	153.671	38.3095	N
GRMZM2G079790	=-	602.097	514.854	87.243	Y									GRMZM2G449133	=+	162.422	48.8906	113.531	N		AC205608.4_FG004	=-	577.239	209.331	367.908	N									GRMZM2G390641	+-	110.984	63.1068	47.877	N		GRMZM2G373522	+=	197.228	152.763	44.465	N
GRMZM2G133844	=-	593.081	514.755	78.326	Y									GRMZM2G417455	=+	452.34	48.5222	403.818	N		GRMZM2G173923	=-	592.745	208.281	384.464	N									GRMZM2G104012	+=	96.661	63.0026	33.6584	N		GRMZM2G080940	+=	192.937	152.36	40.5771	N
GRMZM2G076257	=-	650.627	514.31	136.317	Y									GRMZM2G323024	=-	420.897	48.438	372.459	N		GRMZM2G051270	=-	322.505	207.038	115.468	N									GRMZM2G053987	+-	89.8442	62.0178	27.8264	N		GRMZM2G478417	+=	171.352	152.173	19.1788	N
GRMZM2G146298	=-	622.272	513.235	109.036	Y									GRMZM2G051842	=+	296.656	47.609	249.047	N		GRMZM2G082633	=-	424	206.88	217.12	N									GRMZM2G053485	+-	87.2977	61.5568	25.7409	N		GRMZM2G119705	+=	185.137	152.109	33.0282	N
GRMZM2G087575	=-	626.584	512.09	114.494	Y									GRMZM2G118628	=+	56.317	46.6532	9.66376	N		GRMZM2G152516	=-	344.764	206.162	138.602	N									GRMZM2G001915	+-	85.4817	61.5161	23.9656	N		GRMZM2G095689	+=	180.496	151.881	28.6147	N
GRMZM5G850924	=-	584.857	511.549	73.3083	N									GRMZM2G028821	=+	102.215	46.6427	55.5726	N		GRMZM2G159285	=-	514.347	204.864	309.484	N									GRMZM2G448213	+-	76.0022	61.3423	14.6599	N		GRMZM2G172413	+=	183.155	151.09	32.0654	N
GRMZM2G074097	=-	601.158	508.721	92.4377	N									AC233979.1_FG011	=+	59.1931	46.3708	12.8223	N		GRMZM2G449197	=-	334.68	204.8	129.88	N									GRMZM2G073725	+-	85.6683	61.0409	24.6274	N		GRMZM2G101760	+=	190.98	150.499	40.4811	N
GRMZM2G409112	=-	623.883	508.444	115.439	N									GRMZM2G425798	=+	83.0951	46.1988	36.8963	N		GRMZM2G017319	=-	332.567	204.608	127.959	N									GRMZM2G013324	+=	129.522	60.175	69.3466	N		GRMZM2G130432	+=	213.756	149.898	63.8577	N
GRMZM2G465860	=-	599.475	507.713	91.7616	N									GRMZM2G370510	=+	84.893	45.9959	38.8971	N		GRMZM2G132958	=-	365.304	203.802	161.502	N									GRMZM2G126507	+-	74.8969	59.8149	15.082	N		GRMZM2G119258	+=	178.097	149.797	28.3	N
GRMZM5G892973	=-	584.799	507.115	77.6843	N									GRMZM2G012233	=+	345.699	45.9319	299.767	N		GRMZM2G060712	=-	386.432	203.653	182.779	N									GRMZM2G552956	+-	75.6015	59.6589	15.9426	N		GRMZM2G434541	+=	220.285	149.718	70.5663	N
GRMZM2G488028	=-	603.375	507.052	96.3231	N									GRMZM2G170253	=+	312.069	45.4653	266.604	N		GRMZM2G033356	=-	326.774	202.972	123.802	N									GRMZM2G075782	+-	90.1114	59.4965	30.6149	N		GRMZM2G044174	+=	173.645	149.637	24.0081	N
GRMZM2G036455	=-	621.893	506.761	115.133	N									GRMZM2G178546	=+	54.819	44.6391	10.1799	N		GRMZM2G348863	=-	323.191	201.944	121.247	N									GRMZM2G155464	+-	80.707	59.4879	21.2191	N		GRMZM2G166297	+=	179.918	149.608	30.3093	N
GRMZM2G083016	=-	578.477	506.186	72.2906	N									GRMZM2G132303	=+	57.7638	44.5779	13.1858	N		GRMZM2G103116	=-	247.402	200.674	46.728	N									GRMZM2G132898	+-	66.5404	59.012	7.52836	N		GRMZM2G040397	+=	194.882	149.185	45.6979	N
GRMZM2G300424	=-	598.557	506.074	92.4831	N									GRMZM2G151406	=+	152.504	44.2284	108.275	N		GRMZM2G064563	=-	378.792	198.08	180.712	N									GRMZM2G050234	+-	68.6283	58.8675	9.76086	N		GRMZM2G120971	+=	187.966	148.711	39.2549	N
GRMZM2G162336	=-	636.023	505.944	130.079	N									GRMZM2G119583	=+	183.372	43.9903	139.382	N		GRMZM2G336908	=-	660.381	197.963	462.418	N									GRMZM2G370915	-+	69.7824	58.5594	11.2229	N		GRMZM2G082487	+=	179.276	147.63	31.6465	N
GRMZM2G145131	=-	685.169	504.77	180.399	N									GRMZM2G055037	=+	117.659	43.5447	74.114	N		GRMZM2G111309	=-	252.46	197.587	54.8726	N									GRMZM2G003682	+-	88.5611	58.4363	30.1248	N		GRMZM2G160906	+=	201.186	146.959	54.2261	N
GRMZM2G109126	=-	568.982	504.556	64.4266	N									GRMZM2G407396	=+	179.328	43.4246	135.904	N		GRMZM2G059502	=-	493.799	197.296	296.503	N									GRMZM2G134066	+-	73.4919	58.3257	15.1662	N		GRMZM5G827286	+=	160.546	146.668	13.8774	N
GRMZM2G154056	=-	586.215	502.028	84.1871	N									GRMZM2G074423	=+	214.756	43.3084	171.448	N		GRMZM2G121753	=-	389.322	196.422	192.899	N									GRMZM2G161245	+-	72.143	58.1778	13.9653	N		GRMZM2G416308	+=	177.577	146.148	31.4294	N
GRMZM2G351977	=-	626.049	501.836	124.213	N									GRMZM2G404702	=+	125.92	42.6599	83.2603	N		GRMZM2G146422	=-	274.962	196.414	78.5482	N									GRMZM2G076896	+-	92.331	57.9971	34.334	N		GRMZM2G138526	+=	164.099	145.81	18.2893	N
AC208212.3_FG001	=-	588.145	500.044	88.1007	N									GRMZM2G082959	=+	47.8089	42.5302	5.27866	N		GRMZM2G337330	=-	268.498	196.249	72.2482	N									GRMZM2G081529	+-	66.2582	57.5629	8.6953	N		GRMZM2G406099	+=	173.17	144.803	28.3676	N
GRMZM5G892774	=-	631.477	499.706	131.771	N									GRMZM2G092474	=+	57.7291	42.4798	15.2493	N		GRMZM2G051172	=-	459.43	196.063	263.367	N									GRMZM2G081310	+=	76.5155	57.4969	19.0186	N		GRMZM2G092244	+=	176.898	144.697	32.2015	N
GRMZM2G176840	=-	568.905	497.623	71.2815	N									GRMZM2G059282	=+	221.263	42.3933	178.87	N		GRMZM2G047851	=-	256.981	195.121	61.8605	N									GRMZM2G176995	+=	82.0406	57.2035	24.8371	N		GRMZM2G017386	+=	165.338	144.188	21.1504	N
GRMZM2G300784	=-	562.787	497.567	65.2208	N									GRMZM2G113742	=+	439.786	42.1883	397.598	N		GRMZM2G450233	=-	424.773	193.227	231.547	N									GRMZM2G157247	+-	140.584	56.4301	84.1535	N		GRMZM2G043310	+=	171.002	143.964	27.0383	N
GRMZM2G009065	=-	571.26	497.126	74.1341	N									GRMZM2G108537	-+	207.614	42.1577	165.456	N		GRMZM2G035665	=-	284.256	191.642	92.614	N									GRMZM2G378442	+-	69.9102	56.3082	13.602	N		GRMZM2G087955	+=	171.24	143.803	27.4369	N
GRMZM2G095333	=-	585.074	497.049	88.0258	N									GRMZM2G461159	=+	46.1786	41.5435	4.63511	N		GRMZM2G123774	=-	234.247	191.472	42.775	N									GRMZM2G076593	+=	75.2215	55.1442	20.0773	N		GRMZM2G332562	+=	181.22	143.518	37.7015	N
GRMZM2G058036	=-	573.994	496.89	77.1043	N									AC208711.3_FG005	=+	166.616	40.5904	126.025	N		GRMZM5G855853	=-	374.557	190.724	183.833	N									GRMZM2G009735	+-	81.5363	55.0628	26.4735	N		GRMZM2G085086	+=	214.344	143.477	70.8668	N
GRMZM2G047763	=-	565.299	496.002	69.2967	N									GRMZM2G113065	=+	170.099	39.8943	130.204	N		GRMZM2G114801	=-	448.281	189.592	258.689	N									GRMZM2G074611	+-	82.0162	54.9463	27.0699	N		GRMZM2G061487	+=	209.676	142.993	66.6824	N
GRMZM2G700046	=-	716.269	495.975	220.294	N									GRMZM2G071638	=+	262.146	39.7076	222.438	N		GRMZM2G115895	=-	349.816	188.768	161.049	N									GRMZM2G305280	+-	111.478	54.8482	56.63	N		GRMZM2G068690	+=	153.319	142.848	10.471	N
GRMZM5G836332	=-	567.681	495.887	71.7938	N									GRMZM2G164182	=+	79.5917	37.6157	41.9759	N		GRMZM2G026143	=-	273.746	188.259	85.4863	N									GRMZM2G310947	+-	68.2401	54.3545	13.8856	N		GRMZM2G032852	+=	200.777	142.319	58.4578	N
GRMZM2G389625	=-	555.166	493.829	61.3365	N									GRMZM2G110988	=+	74.6576	36.111	38.5467	N		GRMZM2G412611	=-	280.246	188.088	92.1579	N									GRMZM2G002483	-=	75.6216	54.3354	21.2861	N		GRMZM2G039811	+=	172.411	142.176	30.235	N
GRMZM5G896082	=-	650.264	493.286	156.978	N									GRMZM2G023346	=+	39.6509	36.0874	3.56344	N		GRMZM2G079491	=-	519.368	187.828	331.54	N									AC203989.4_FG001	+-	71.74	54.3241	17.4159	N		GRMZM2G169951	+=	199.497	141.886	57.6105	N
GRMZM2G419806	=-	591.608	493.208	98.4	N									GRMZM2G466265	=+	38.6156	35.5699	3.04566	N		AC204953.3_FG002	=-	563.385	186.707	376.678	N									GRMZM2G316030	+=	79.1908	53.7328	25.458	N		GRMZM2G093776	+=	173.335	141.63	31.7048	N
GRMZM2G011213	=-	577.641	492.882	84.7599	N									GRMZM2G064949	=+	89.4891	34.995	54.4941	N		GRMZM2G064466	=-	302.705	186.643	116.061	N									AC199526.5_FG002	+-	72.9141	53.6393	19.2747	N		GRMZM2G178756	+=	177.112	140.864	36.2477	N
GRMZM5G840614	=-	561.475	492.668	68.8067	N									GRMZM2G348578	=+	529.987	34.9604	495.027	N		GRMZM2G061126	=-	542.499	185.789	356.711	N									GRMZM2G103197	+-	61.3421	53.6185	7.72366	N		GRMZM2G370175	+=	155.064	140.577	14.4867	N
GRMZM2G078407	=-	552.778	492.166	60.6126	N									GRMZM2G085892	=+	122.993	33.6188	89.3738	N		GRMZM2G007466	=-	244.988	184.435	60.5524	N									GRMZM2G033098	+-	62.5398	53.555	8.98481	N		GRMZM2G159700	+=	181.301	140.383	40.9185	N
GRMZM2G337113	=-	616.8	491.579	125.22	N									GRMZM2G089102	=+	43.314	33.338	9.976	N		GRMZM2G093210	=-	289.146	183.767	105.38	N									GRMZM2G037615	+-	78.7623	53.0646	25.6977	N		GRMZM2G380319	+=	177.185	140.358	36.827	N
GRMZM2G090271	=-	564.671	490.038	74.6325	N									GRMZM2G374971	=+	38.2847	33.325	4.9597	N		GRMZM2G169013	=-	392.906	183.546	209.36	N									GRMZM2G153527	+-	69.8273	52.9989	16.8285	N		GRMZM2G176707	+=	173.719	140.003	33.7159	N
GRMZM2G000448	=-	552.088	489.492	62.5956	N									GRMZM5G832149	=+	46.3246	33.2152	13.1094	N		GRMZM2G051192	=-	346.549	183.305	163.244	N									GRMZM2G095873	+-	73.4955	52.9184	20.5771	N		GRMZM2G447632	+=	205.492	139.413	66.0787	N
GRMZM2G111228	=-	587.488	488.786	98.7024	N									GRMZM2G165301	=+	37.418	33.1988	4.21919	N		GRMZM2G049378	=-	391.771	182.549	209.222	N									GRMZM2G014797	+-	83.1165	52.8828	30.2337	N		GRMZM2G049185	+=	177.765	138.566	39.199	N
GRMZM2G108643	=-	569.369	487.175	82.1937	N									GRMZM2G166976	=-	118.127	32.643	85.484	N		GRMZM2G179454	=-	292.657	182.372	110.285	N									GRMZM2G165679	+-	81.913	52.6143	29.2987	N		GRMZM5G820122	+=	161.148	138.082	23.066	N
GRMZM2G444034	=-	561.389	487.133	74.2558	N									AC208110.2_FG006	+-	143.536	32.5324	111.003	N		GRMZM2G022279	=-	236.504	181.237	55.2667	N									GRMZM2G037193	+-	64.1646	52.5313	11.6333	N		GRMZM2G320373	+=	151.014	137.749	13.2647	N
GRMZM2G328908	=-	611.707	486.452	125.255	N									GRMZM2G400281	=+	50.7335	32.3856	18.3479	N		GRMZM2G101769	=-	252.386	180.648	71.738	N									GRMZM2G465287	+-	72.4227	52.3745	20.0483	N		GRMZM5G800598	+=	151.588	137.289	14.2988	N
AC184170.4_FG002	=-	570.843	486.4	84.4431	N									GRMZM2G103342	=+	42.1927	31.777	10.4157	N		GRMZM2G084958	=-	358.45	180.267	178.182	N									GRMZM2G143955	+-	62.8622	52.0322	10.83	N		GRMZM2G099666	+=	176.206	137.256	38.9497	N
GRMZM2G074307	=-	676.489	484.866	191.623	N									GRMZM2G136580	=+	56.0478	30.4804	25.5674	N		GRMZM2G347280	=-	384.747	179.629	205.118	N									GRMZM2G110558	+-	70.1259	52.0294	18.0965	N		GRMZM2G145655	+=	173.386	137.13	36.2567	N
GRMZM2G105827	=-	561.518	484.116	77.4024	N									GRMZM2G042933	=+	55.2233	29.0484	26.1749	N		GRMZM2G701576	=-	354.079	177.895	176.184	N									GRMZM2G059845	+=	66.7831	51.7044	15.0787	N		GRMZM2G001645	+=	149.656	136.656	12.9997	N
GRMZM2G066341	=-	550.054	483.853	66.2007	N									GRMZM5G847615	=+	97.6271	27.7023	69.9248	N		GRMZM2G417287	=-	276.96	177.431	99.529	N									GRMZM2G158328	+-	70.9948	51.5977	19.3971	N		GRMZM2G008242	+=	174.311	136.613	37.6977	N
GRMZM2G464891	=-	599.119	483.662	115.457	N									GRMZM2G138330	=+	34.1807	27.3769	6.80376	N		GRMZM2G041381	=-	222.544	176.647	45.8965	N									GRMZM2G381638	+-	63.7773	51.5069	12.2705	N		GRMZM2G059453	+=	165.444	136.355	29.0889	N
GRMZM2G400961	=-	564.774	483.362	81.4122	N									GRMZM2G121229	=+	84.0773	25.7903	58.287	N		GRMZM2G126682	=-	625.538	176.088	449.449	N									GRMZM2G112229	+=	98.515	51.4779	47.0372	N		AC213654.3_FG004	+=	210.009	135.904	74.1053	N
GRMZM5G832805	=-	560.743	483.262	77.4806	N									GRMZM2G177220	=-	49.7231	25.1889	24.5342	N		GRMZM2G073969	=-	411.08	175.462	235.618	N									GRMZM2G065899	+-	58.5118	51.471	7.04081	N		GRMZM2G475017	+=	154.361	135.889	18.4722	N
GRMZM2G032253	=-	566.457	483.09	83.367	N									GRMZM2G083477	=+	31.9256	25.1789	6.74662	N		GRMZM2G060161	=-	370.427	171.822	198.605	N									GRMZM2G080992	+-	81.86	51.3413	30.5187	N		GRMZM2G115481	+=	168.348	135.467	32.8807	N
GRMZM2G025855	=-	601.144	481.73	119.414	N									GRMZM2G110395	=+	102.105	24.918	77.1871	N		GRMZM2G081719	=-	227.917	171.693	56.2241	N									GRMZM2G054807	+=	109.245	51.0035	58.2415	N		GRMZM2G408768	+=	172.653	135.357	37.2962	N
GRMZM2G162278	=-	631.321	481.487	149.835	N									GRMZM2G157027	=+	22.9849	22.0103	0.974649	N		GRMZM2G351125	=-	316.403	171.36	145.043	N									GRMZM2G138067	+-	101.712	50.6771	51.0349	N		GRMZM2G094543	+=	185.164	134.996	50.1682	N
AC193402.3_FG004	=-	544.801	481.199	63.6021	N									GRMZM2G104390	=+	53.3209	21.0844	32.2365	N		GRMZM2G094017	=-	266.283	170.131	96.1516	N									GRMZM2G531230	+-	56.5186	50.311	6.20765	N		GRMZM2G327692	+=	170.905	134.34	36.5651	N
GRMZM2G042664	=-	641.185	480.435	160.75	N									GRMZM2G469224	=-	81.1268	18.6991	62.4277	N		GRMZM2G144097	=-	461.392	169.621	291.77	N									GRMZM2G426336	+-	58.9273	50.2167	8.71061	N		GRMZM2G177050	+=	150.545	134.036	16.5088	N
GRMZM2G505197	=-	552.505	478.48	74.0251	N									GRMZM2G066413	=-	66.7753	18.0927	48.6826	N		GRMZM2G329002	=-	311.982	163.825	148.157	N									GRMZM2G025966	+-	80.7255	49.6702	31.0553	N		GRMZM2G095968	+=	148.063	133.799	14.2644	N
GRMZM2G483598	=-	537.65	478.373	59.2769	N									GRMZM2G165530	=+	32.1603	17.8998	14.2605	N		GRMZM2G107945	=-	274.995	163.012	111.983	N									GRMZM2G004683	+-	78.9334	49.5553	29.3781	N		GRMZM2G125775	+=	164.185	132.751	31.4336	N
GRMZM2G073842	=-	677.459	477.976	199.483	N									GRMZM2G116629	=+	19.1467	17.8745	1.27227	N		GRMZM2G125266	=-	508.752	162.729	346.022	N									GRMZM2G112954	+-	59.6097	49.3979	10.2118	N		GRMZM2G136139	+=	205.732	132.647	73.0847	N
GRMZM2G047486	=-	616.118	477.07	139.048	N									GRMZM2G703968	=-	78.9792	16.6489	62.3303	N		AC186592.3_FG003	=-	246.724	162.573	84.1504	N									GRMZM2G130764	+-	67.3444	49.2286	18.1158	N		GRMZM5G803308	+=	185.084	131.961	53.1226	N
GRMZM5G811334	=-	543.618	476.07	67.5481	N									GRMZM2G176721	=+	21.7094	14.6838	7.02566	N		GRMZM2G143998	=-	294.277	161.867	132.41	N									AC149829.2_FG002	+-	92.8624	49.0398	43.8226	N		GRMZM2G131442	+=	183.946	131.338	52.6076	N
GRMZM2G075018	=-	547.521	476.065	71.4562	N									GRMZM2G477503	=+	16.7055	13.7945	2.91096	N		GRMZM2G042171	=-	190.79	161.474	29.3166	N									GRMZM2G025528	-+	55.4106	48.566	6.84456	N		GRMZM2G175782	+=	139.085	131.247	7.83808	N
GRMZM5G872279	=-	541.568	475.276	66.2914	N									GRMZM2G151567	=+	44.6725	13.2587	31.4138	N		GRMZM2G382632	=-	406.905	161.447	245.458	N									GRMZM2G047152	+=	65.5802	48.3857	17.1945	N		GRMZM2G460566	+=	195.148	131.01	64.1385	N
GRMZM2G038926	=-	536.894	474.475	62.4188	N									GRMZM2G076394	=+	23.299	12.9628	10.3361	N		GRMZM2G031143	=-	292.942	161.198	131.744	N									GRMZM2G024517	+-	68.7733	47.9204	20.8529	N		GRMZM2G346263	+=	160.406	130.49	29.9164	N
GRMZM5G873519	=-	559.072	474.303	84.7698	N									GRMZM2G141785	=+	26.694	12.7626	13.9314	N		GRMZM2G140448	=-	339.438	161.132	178.306	N									GRMZM2G157115	+=	75.9252	47.6229	28.3022	N		GRMZM2G085941	+=	179.842	130.479	49.3624	N
GRMZM2G046430	=-	615.66	474.263	141.397	N									GRMZM2G174784	=+	15.8496	12.7598	3.08977	N		GRMZM2G452564	=-	514.168	160.523	353.645	N									GRMZM2G074267	-=	75.1819	47.4107	27.7712	N		GRMZM2G300135	+=	166.76	129.558	37.2018	N
GRMZM2G042995	=-	635.065	473.857	161.209	N									GRMZM2G029756	=+	13.1536	12.3907	0.762855	N		GRMZM2G074381	=-	371.795	160.481	211.314	N									GRMZM2G171428	+=	73.3158	47.3924	25.9235	N		GRMZM2G166035	+=	163.408	129.371	34.0363	N
AC232289.2_FG009	=-	616.603	473.773	142.83	N									GRMZM2G032955	=+	20.553	11.0092	9.54379	N		GRMZM5G813651	=-	365.889	157.094	208.795	N									GRMZM5G854345	+=	127.131	47.3581	79.7731	N		GRMZM2G017792	+=	170.623	129.178	41.445	N
GRMZM2G156937	=-	545.392	473.77	71.6219	N									GRMZM2G086464	=-	38.1718	10.8642	27.3076	N		GRMZM2G150319	=-	192.502	156.541	35.9606	N									GRMZM2G135385	+-	78.4394	47.1226	31.3168	N		GRMZM2G392975	+=	141.509	129.118	12.3912	N
GRMZM2G161579	=-	532.948	472.934	60.0148	N									GRMZM2G125268	=+	25.1544	10.5326	14.6218	N		GRMZM2G056875	=-	283.164	155.632	127.532	N									GRMZM2G305321	+-	77.2964	47.0839	30.2125	N		GRMZM2G479423	+=	190.842	128.302	62.5407	N
GRMZM2G150248	=-	550.636	472.337	78.2987	N									GRMZM2G052034	=+	11.1667	9.72678	1.43992	N		GRMZM2G144155	=-	207.387	155.333	52.0542	N									AC233887.1_FG006	+-	66.8381	46.6829	20.1552	N		GRMZM2G415791	+=	161.971	127.684	34.2877	N
GRMZM2G095082	=-	614.414	472.238	142.175	N									GRMZM2G479112	=+	16.5348	9.44102	7.09383	N		GRMZM2G404682	=-	322.175	154.585	167.59	N									GRMZM2G303149	+-	122.385	46.3593	76.0253	N		GRMZM2G479340	+=	162.472	127.668	34.8034	N
GRMZM2G093524	=-	530.034	471.967	58.0668	N									GRMZM5G840909	=+	9.7973	6.96658	2.83072	N		GRMZM2G177991	=-	270.496	153.516	116.98	N									GRMZM5G864693	-=	110.309	46.3251	63.984	N		GRMZM2G170120	+=	141.493	127.495	13.9983	N
GRMZM2G346312	=-	572.752	470.5	102.252	N									GRMZM2G062129	=-	15.4302	6.39992	9.03024	N		GRMZM2G145313	=-	191.808	152.528	39.2798	N									GRMZM2G018798	+=	69.1584	46.3242	22.8342	N		GRMZM2G311898	+=	209.947	126.753	83.1937	N
GRMZM2G041055	=-	524.798	469.927	54.8709	N									GRMZM2G068947	=-	15.1712	5.64818	9.52302	N		GRMZM2G164470	=-	455.487	151.624	303.863	N									GRMZM2G168364	+-	61.0611	46.2113	14.8498	N		GRMZM2G127379	+=	155.007	124.901	30.1061	N
GRMZM2G048907	=-	548.763	469.385	79.3784	N									GRMZM2G131177	++	10.4409	3.99523	6.4457	N		GRMZM2G085000	=-	186.79	151.509	35.2816	N									GRMZM2G428554	+-	60.5568	46.1794	14.3775	N		GRMZM2G078723	+=	212.6	124.873	87.7273	N
GRMZM2G164965	=-	552.733	469.081	83.6517	N									GRMZM2G440003	=+	3.66903	3.0887	0.580328	N		AC203093.3_FG001	=-	434.636	149.861	284.775	N									GRMZM2G015892	+-	84.4992	46.0281	38.4711	N		GRMZM2G141760	+=	159.888	124.848	35.04	N
GRMZM2G083950	=-	552.414	468.434	83.9806	N									GRMZM2G090245	=+	2.35515	1.89584	0.459312	N		GRMZM2G125345	=-	255.063	149.041	106.022	N									GRMZM2G081892	+=	55.6015	45.8023	9.79913	N		GRMZM2G048210	+=	132.69	123.807	8.88283	N
GRMZM2G113181	=-	540.558	468.18	72.3778	N									GRMZM2G179703	=+	1.76139	1.5349	0.22649	N		AC204311.4_FG004	=-	208.341	148.886	59.4545	N									GRMZM2G170842	+-	62.2687	45.6214	16.6473	N		GRMZM2G448925	+=	143.107	123.731	19.3758	N
GRMZM2G587231	=-	592.702	467.635	125.067	N									GRMZM2G476040	=+	0.983542	0.651989	0.331553	N		GRMZM2G020976	=-	209.083	148.404	60.6784	N									GRMZM2G010348	+=	94.1614	45.5614	48.6	N		GRMZM2G078876	+=	184.64	123.705	60.9355	N
GRMZM2G158835	=-	542.633	466.131	76.5018	N																GRMZM2G423959	=-	437.542	147.023	290.519	N									GRMZM2G340251	+=	82.2232	45.4418	36.7814	N		GRMZM2G413113	+=	138.059	123.32	14.7394	N
GRMZM5G818664	=-	528.289	464.332	63.9567	N																GRMZM2G044382	=-	262.243	146.841	115.402	N									GRMZM2G017187	+=	80.8189	45.3543	35.4646	N		GRMZM2G112072	+=	177.46	122.313	55.1476	N
GRMZM2G165867	=-	564.741	463.395	101.345	N																GRMZM2G369839	=-	186.565	145.554	41.0109	N									GRMZM2G070172	+-	63.1949	45.306	17.8889	N		GRMZM2G051288	+=	164.408	122.186	42.2215	N
GRMZM2G108228	=-	535.308	463.116	72.192	N																GRMZM2G057935	=-	172.551	142.886	29.665	N									GRMZM2G036206	+=	61.0049	45.0065	15.9984	N		GRMZM2G425072	+=	196.951	121.634	75.3172	N
AC210013.4_FG014	=-	528.953	463.008	65.9454	N																GRMZM2G159388	=-	199.002	142.35	56.6514	N									GRMZM2G049364	+=	50.5556	44.6638	5.89174	N		GRMZM2G340807	+=	186.64	121.593	65.0471	N
GRMZM2G067908	=-	643.47	462.905	180.564	N																GRMZM2G400167	=-	494.438	141.438	352.999	N									GRMZM2G447987	-=	85.6346	44.5061	41.1285	N		GRMZM2G010016	+=	176.679	121.536	55.1427	N
GRMZM2G090566	=-	530.265	462.403	67.8621	N																GRMZM2G432266	=-	392.117	135.302	256.815	N									GRMZM2G011006	+-	64.1346	44.1823	19.9523	N		GRMZM2G372633	+=	164.627	120.801	43.8265	N
GRMZM5G885710	=-	522.445	462.252	60.1928	N																GRMZM2G001696	=-	254.346	133.813	120.532	N									AC217811.3_FG002	+-	79.1026	43.8424	35.2602	N		GRMZM2G153877	+=	134.63	120.55	14.0807	N
GRMZM2G083243	=-	700.908	462.039	238.869	N																GRMZM2G331374	=-	169.144	133.682	35.462	N									GRMZM2G041424	+-	110.532	43.6376	66.8944	N		GRMZM2G056772	+=	178.718	120.414	58.3031	N
GRMZM2G162276	=-	522.511	461.831	60.6808	N																GRMZM2G389118	=-	167.585	133.63	33.9547	N									GRMZM2G175995	+-	81.537	43.476	38.061	N		AC213654.3_FG003	+=	169.93	120.132	49.7973	N
GRMZM5G818058	=-	527.947	461.484	66.4635	N																GRMZM2G700571	=-	259.259	133.507	125.752	N									GRMZM2G020805	+-	63.3167	43.4683	19.8484	N		GRMZM2G163059	+=	161.125	119.36	41.765	N
GRMZM2G702522	=-	547.521	460.691	86.8305	N																GRMZM2G123104	=-	169.537	133.388	36.149	N									GRMZM2G411084	+-	48.4574	43.2487	5.20868	N		GRMZM2G126808	+=	169.769	118.816	50.9536	N
GRMZM2G355525	=-	669.16	460.594	208.566	N																GRMZM2G061723	=-	181.809	133.307	48.5018	N									GRMZM2G352618	+-	55.7897	43.1417	12.648	N		GRMZM2G115841	+=	141.078	118.715	22.3628	N
GRMZM2G155323	=-	563.769	460.37	103.4	N																GRMZM2G143367	=-	286.535	132.995	153.54	N									GRMZM5G884600	+-	66.3589	43.1021	23.2568	N		GRMZM2G454056	+=	164.535	118.58	45.9555	N
GRMZM2G171466	=-	553.613	458.965	94.6486	N																GRMZM2G178645	=-	315.724	132.684	183.04	N									GRMZM2G019183	+-	66.3556	43.0356	23.32	N		GRMZM2G123667	+=	176.299	118.57	57.7284	N
GRMZM2G063244	=-	520.392	458.775	61.6171	N																GRMZM2G079957	=-	278.084	131.694	146.391	N									GRMZM2G443728	+-	58.1313	42.936	15.1954	N		GRMZM2G067277	+=	126.194	118.453	7.7408	N
GRMZM2G128902	=-	526.151	454.513	71.6375	N																GRMZM2G004191	=-	166.207	131.38	34.8267	N									GRMZM2G464013	+=	54.9883	42.8904	12.0979	N		GRMZM2G034362	+=	146.997	117.551	29.4463	N
GRMZM5G883813	=-	629.996	453.581	176.414	N																GRMZM2G151249	=-	269.351	131.136	138.215	N									GRMZM2G181607	+-	54.6442	42.7982	11.846	N		AC199765.4_FG008	+=	154.045	117.016	37.029	N
GRMZM5G855743	=-	530.457	453.408	77.0495	N																GRMZM5G883545	=-	167.445	131.069	36.3766	N									GRMZM2G051151	+-	83.7211	42.5826	41.1385	N		GRMZM2G179768	+=	151.805	116.847	34.9579	N
GRMZM5G822376	=-	510.698	452.412	58.2855	N																GRMZM2G109865	=-	315.837	129.079	186.758	N									GRMZM2G162250	+=	80.3316	42.4489	37.8828	N		GRMZM2G447617	+=	171.437	116.689	54.748	N
GRMZM2G005909	=-	529.753	452.353	77.4004	N																GRMZM2G105331	=-	157.902	128.903	28.9984	N									GRMZM2G049269	+-	84.3799	42.4294	41.9506	N		GRMZM2G034110	+=	176.334	116.518	59.8164	N
GRMZM2G369396	=-	536.711	452.007	84.7042	N																GRMZM2G159034	=-	153.45	128.215	25.2346	N									GRMZM2G174099	-+	57.3004	42.4189	14.8816	N		GRMZM2G106590	+=	171.351	116.448	54.9035	N
GRMZM2G158462	=-	538.773	451.829	86.9444	N																GRMZM2G036564	=-	215.767	127.84	87.9271	N									GRMZM2G171116	+-	59.4592	42.3274	17.1318	N		GRMZM2G079127	+=	207.544	116.06	91.4838	N
GRMZM5G885862	=-	538.279	451.747	86.5317	N																GRMZM2G100543	=-	227.029	126.945	100.084	N									GRMZM2G318213	-+	55.5869	42.138	13.4489	N		GRMZM2G046782	+=	139.255	115.256	23.9983	N
GRMZM2G117430	=-	607.635	451.731	155.904	N																GRMZM2G136311	=-	149.347	126.33	23.017	N									GRMZM5G832994	+-	64.9059	41.3805	23.5254	N		GRMZM2G414528	+=	143.222	115.11	28.1117	N
GRMZM2G164486	=-	510.082	449.916	60.1665	N																GRMZM2G179349	=-	153.539	125.009	28.5306	N									GRMZM2G360023	+-	60.6486	41.2959	19.3527	N		GRMZM2G174896	+=	145.738	114.789	30.9489	N
GRMZM2G163542	=-	502.267	449.396	52.8706	N																GRMZM2G143747	=-	171.417	123.861	47.5564	N									GRMZM2G111642	+-	49.8426	40.7797	9.06281	N		GRMZM2G054123	+=	164.311	114.757	49.554	N
GRMZM2G154449	=-	535.55	449.391	86.1591	N																GRMZM2G070356	=-	308.688	123.639	185.049	N									GRMZM2G031053	+=	85.7809	40.1638	45.6172	N		GRMZM5G813206	+=	155.062	114.31	40.752	N
GRMZM2G142751	=-	513.501	449.322	64.1791	N																GRMZM2G091233	=-	214.995	122.654	92.341	N									GRMZM2G080375	+=	65.5459	40.13	25.4159	N		GRMZM2G114044	+=	152.786	114.108	38.678	N
AC225993.1_FG004	=-	498.714	449.264	49.4505	N																GRMZM5G841684	=-	193.011	121.386	71.6248	N									GRMZM2G087254	+-	48.8217	40.1124	8.7093	N		GRMZM2G007404	+=	165.253	114.053	51.2	N
GRMZM2G441888	=-	522.267	449.053	73.2134	N																GRMZM2G428362	=-	164.813	120.585	44.2282	N									GRMZM2G016290	+=	59.8491	39.8889	19.9601	N		GRMZM2G131334	+=	142.463	113.725	28.7386	N
GRMZM2G333013	=-	502.139	448.901	53.238	N																AC233870.1_FG003	=-	203.56	119.921	83.6388	N									GRMZM5G858887	-+	63.5018	39.8333	23.6685	N		GRMZM2G118766	+=	202	113.704	88.2958	N
GRMZM2G440208	=-	521.327	448.56	72.7671	N																GRMZM2G038388	=-	154.856	119.262	35.5941	N									GRMZM2G058024	+-	55.8416	39.7422	16.0993	N		GRMZM2G169089	+=	151.848	113.366	38.4812	N
GRMZM2G140355	=-	606.021	448.35	157.671	N																GRMZM2G422045	=-	177.821	114.653	63.1681	N									GRMZM2G473743	+=	90.5328	39.6447	50.8881	N		GRMZM2G114681	+=	172.229	112.51	59.7191	N
GRMZM2G419455	=-	514.92	448.169	66.7519	N																GRMZM2G035517	=-	188.416	114.274	74.1418	N									GRMZM2G113959	+-	58.2548	39.507	18.7478	N		GRMZM2G163861	+=	122.977	112.461	10.5167	N
GRMZM2G165308	=-	645.257	447.952	197.305	N																GRMZM2G084181	=-	292.459	114.222	178.237	N									GRMZM2G080583	+-	48.9073	39.1169	9.79037	N		GRMZM2G031580	+=	156.461	112.314	44.1469	N
GRMZM2G127457	=-	498.185	447.4	50.7843	N																GRMZM2G036708	=-	212.631	114.062	98.5685	N									GRMZM2G166639	+-	59.9583	39.0049	20.9534	N		GRMZM2G171912	+=	120.644	111.789	8.85477	N
GRMZM2G080409	=-	654.094	447.331	206.763	N																GRMZM2G111657	=-	145.671	113.452	32.2185	N									GRMZM2G049346	+=	121.458	38.9619	82.4961	N		GRMZM2G132069	+=	205.495	111.048	94.4469	N
GRMZM2G003711	=-	509.388	446.944	62.4436	N																AC209664.3_FG002	=-	131.717	111.142	20.5757	N									AC215201.3_FG003	+-	59.8095	38.8336	20.9759	N		GRMZM2G006352	+=	188.475	110.943	77.5316	N
GRMZM2G449496	=-	575.439	446.008	129.431	N																AC205534.3_FG002	=-	310.389	110.913	199.476	N									GRMZM2G071659	+=	65.8098	38.6129	27.1969	N		GRMZM2G569948	+=	173.318	110.784	62.5347	N
AC209780.2_FG003	=-	700.814	445.723	255.091	N																GRMZM2G474153	=-	131.6	110.662	20.9379	N									GRMZM2G081285	+-	63.5936	38.3178	25.2757	N		GRMZM2G085078	+=	152.727	110.376	42.3516	N
GRMZM2G471362	=-	514.962	444.489	70.4729	N																GRMZM2G124701	=-	139.379	110.22	29.1587	N									GRMZM2G130053	-+	43.7893	38.1845	5.60486	N		GRMZM2G132367	+=	143.425	110.276	33.1487	N
AC206165.3_FG019	=-	497.083	444.202	52.8809	N																GRMZM2G702266	=-	151.18	107.183	43.9964	N									GRMZM2G148772	+-	105.369	37.7645	67.6048	N		GRMZM2G158197	+=	175.826	110.249	65.577	N
GRMZM2G014988	=-	572.976	443.297	129.678	N																GRMZM2G400470	=-	126.145	106.311	19.8335	N									GRMZM2G176780	+-	56.5104	37.6322	18.8782	N		GRMZM2G051619	+=	180.425	110.156	70.269	N
GRMZM2G178321	=-	541.042	443.253	97.7889	N																GRMZM5G844562	=-	201.861	105.04	96.8211	N									GRMZM2G150762	-=	70.2824	37.5854	32.697	N		GRMZM2G020091	+=	192.092	109.618	82.4735	N
GRMZM2G380765	=-	639.751	443.112	196.639	N																GRMZM2G704222	=-	153.512	104.103	49.4089	N									GRMZM2G034152	+=	75.5204	37.441	38.0794	N		GRMZM2G171311	+=	173.48	108.565	64.9152	N
GRMZM5G847462	=-	530.664	442.904	87.7601	N																GRMZM2G412885	=-	245.259	102.505	142.754	N									GRMZM2G102346	+-	46.1189	36.9286	9.19026	N		GRMZM2G050912	+=	139.574	108.324	31.2502	N
AC233888.1_FG001	=-	533.291	440.269	93.0218	N																GRMZM2G127294	=-	172.332	102.396	69.9357	N									GRMZM2G383699	+-	48.3639	36.8246	11.5393	N		GRMZM2G166452	+=	122.956	107.632	15.3239	N
GRMZM2G089136	=-	556.705	440.263	116.442	N																GRMZM5G833140	=-	132.241	101.413	30.828	N									AC233979.1_FG006	+=	68.2672	36.5691	31.698	N		GRMZM2G015753	+=	156.46	107.545	48.9146	N
GRMZM2G118597	=-	507.008	439.858	67.15	N																GRMZM2G420733	=-	123.972	101.273	22.6983	N									GRMZM2G108723	+-	45.1732	36.0908	9.08239	N		AC183315.4_FG006	+=	143.392	107.513	35.8793	N
GRMZM2G016622	=-	504.591	439.468	65.1234	N																GRMZM2G027958	=-	122.85	100.001	22.8495	N									GRMZM2G048287	-=	56.1983	35.7696	20.4286	N		GRMZM2G402564	+=	150.082	107.496	42.586	N
GRMZM2G429955	=-	573.002	439.254	133.748	N																GRMZM2G052100	=-	138.866	99.3254	39.5405	N									GRMZM2G036826	+-	58.8193	35.4717	23.3476	N		GRMZM5G834205	+=	167.066	107.094	59.9723	N
GRMZM2G455085	=-	554.042	439.165	114.876	N																GRMZM5G882364	=-	146.39	96.1547	50.2354	N									GRMZM2G147787	+-	69.6656	35.1319	34.5337	N		GRMZM2G146020	+=	151.538	106.982	44.5565	N
GRMZM2G381138	=-	499.576	438.422	61.1531	N																GRMZM2G114873	=-	122.448	95.8198	26.6283	N									GRMZM2G456471	+-	45.3939	34.8046	10.5893	N		GRMZM2G310410	+=	125.155	106.95	18.2052	N
GRMZM2G133862	=-	502.589	437.995	64.5936	N																GRMZM2G145075	=-	158.46	95.504	62.956	N									GRMZM2G010909	+-	51.9203	34.5375	17.3828	N		GRMZM2G094792	+=	129.964	106.855	23.1088	N
GRMZM2G097109	=-	529.973	437.916	92.0568	N																GRMZM2G126975	=-	112.277	94.236	18.0408	N									GRMZM2G046163	+-	48.7461	34.2071	14.539	N		GRMZM2G074759	+=	138.172	106.769	31.4033	N
GRMZM2G076563	=-	611.738	437.538	174.2	N																GRMZM2G056109	=-	111.068	93.0593	18.0088	N									GRMZM2G099767	+=	42.6175	34.1774	8.44005	N		GRMZM2G101926	+=	134.953	106.56	28.3922	N
AC233967.1_FG001	=-	485.56	436.095	49.4654	N																GRMZM2G330379	=-	119.712	92.7911	26.9213	N									GRMZM2G027098	+-	59.6641	34.1652	25.4989	N		GRMZM5G867030	+=	170.899	106.47	64.4297	N
GRMZM2G424072	=-	484.772	435.625	49.1469	N																GRMZM2G065696	=-	164.417	92.357	72.0601	N									GRMZM2G399136	+-	43.5738	33.9329	9.64084	N		GRMZM2G019562	+=	143.237	106.127	37.1106	N
GRMZM2G066609	=-	589.714	435.249	154.465	N																AC235547.1_FG005	=-	112.73	90.5771	22.1525	N									GRMZM2G092525	+-	43.3408	33.8799	9.4609	N		GRMZM2G062555	+=	154.747	105.953	48.7939	N
GRMZM2G170581	=-	489.492	435.093	54.3985	N																GRMZM2G054905	=-	109.095	89.961	19.1342	N									GRMZM2G318843	+-	39.3043	33.6382	5.66613	N		GRMZM2G005996	+=	116.097	105.336	10.7609	N
GRMZM5G853844	=-	579.019	434.227	144.792	N																GRMZM2G061537	=-	109.735	88.8641	20.8712	N									GRMZM2G039454	+=	58.8626	33.389	25.4736	N		GRMZM2G411333	+=	159.912	105.304	54.6074	N
AC212709.3_FG001	=-	502.333	433.472	68.8603	N																GRMZM2G125359	=-	127.66	87.9727	39.6875	N									GRMZM2G314396	+-	57.3282	32.7179	24.6103	N		GRMZM2G022213	+=	133.332	105.163	28.1693	N
GRMZM2G143392	=-	517.595	433.127	84.4687	N																GRMZM2G003970	=-	206.128	86.4382	119.689	N									GRMZM5G873286	+=	55.9243	32.473	23.4513	N		GRMZM2G069203	+=	119.506	105.098	14.4088	N
GRMZM2G557357	=-	493.795	432.686	61.1094	N																GRMZM5G802881	=-	194.404	86.1434	108.261	N									GRMZM2G570968	-+	50.0455	32.3888	17.6566	N		GRMZM2G078164	+=	140.245	105.052	35.1936	N
GRMZM2G100965	=-	497.333	431.366	65.9675	N																AC204515.4_FG006	=-	100.678	86.1041	14.5741	N									GRMZM2G149905	+=	48.6941	32.1851	16.509	N		GRMZM2G044281	+=	120.979	104.669	16.3098	N
GRMZM2G172723	=-	515.505	430.535	84.9692	N																GRMZM2G140352	=-	111.684	85.7542	25.9299	N									GRMZM2G087103	-=	61.7047	31.4378	30.2668	N		GRMZM2G119932	+=	170.037	104.486	65.5513	N
GRMZM5G854551	=-	483.758	430.133	53.6251	N																GRMZM2G322723	=-	122.935	85.4318	37.5034	N									GRMZM2G166218	+-	47.63	31.421	16.2091	N		GRMZM2G080001	+=	145.603	103.467	42.1357	N
GRMZM2G181291	=-	485.169	429.15	56.0188	N																GRMZM2G135617	=-	190.262	85.395	104.867	N									GRMZM2G173124	+-	44.3126	31.2989	13.0138	N		GRMZM2G353024	+=	137.559	103.087	34.4724	N
GRMZM2G124473	=-	487.25	428.645	58.6059	N																AF546188.1_FG005	=-	135.186	83.3597	51.8263	N									GRMZM5G866910	-=	47.0385	30.9305	16.108	N		GRMZM2G120262	+=	144.369	102.9	41.4697	N
GRMZM2G168412	=-	501.1	428.397	72.7026	N																GRMZM2G043109	=-	135.939	83.2494	52.6891	N									GRMZM2G089783	+-	47.0119	30.7514	16.2605	N		GRMZM5G863645	+=	154.097	102.311	51.7863	N
GRMZM2G025459	=-	493.949	428.195	65.7538	N																GRMZM2G070322	=-	96.8852	83.0021	13.8831	N									GRMZM2G033634	+=	74.2942	30.6233	43.6709	N		GRMZM2G141679	+=	137.209	102.256	34.9527	N
GRMZM2G034727	=-	480.603	427.963	52.6395	N																GRMZM2G151738	=-	96.0722	81.188	14.8842	N									GRMZM2G080041	+-	44.8204	30.2694	14.5509	N		GRMZM2G352858	+=	109.882	101.897	7.98477	N
GRMZM2G073310	=-	624.711	426.798	197.913	N																GRMZM2G174615	=-	126.497	80.7766	45.7199	N									GRMZM5G832362	+-	37.4278	30.19	7.23777	N		GRMZM2G020081	+=	170.722	101.866	68.8561	N
GRMZM2G171444	=-	486.914	426.573	60.3406	N																GRMZM2G113821	=-	109.303	80.0793	29.2233	N									GRMZM2G107226	+-	79.3825	30.0268	49.3558	N		GRMZM2G006117	+=	138.623	101.829	36.7947	N
GRMZM2G068707	=-	493.657	425.939	67.7173	N																GRMZM2G468140	=-	121.633	79.9129	41.7203	N									GRMZM2G357620	+-	40.5024	29.9853	10.5171	N		GRMZM2G162768	+=	124.359	101.697	22.6621	N
GRMZM2G361569	=-	480.183	425.603	54.58	N																GRMZM2G071292	=-	92.1075	79.8125	12.295	N									GRMZM2G031062	+=	51.5646	29.8283	21.7363	N		GRMZM2G067225	+=	135.117	101.387	33.7293	N
GRMZM2G157007	=-	482.847	425.395	57.4525	N																GRMZM2G043857	=-	99.2354	79.4851	19.7502	N									GRMZM2G004160	+-	44.9594	29.7387	15.2207	N		GRMZM2G309847	+=	146.737	101.371	45.3658	N
GRMZM2G032282	=-	607.992	424.986	183.006	N																GRMZM2G080487	=-	186.831	78.5456	108.286	N									GRMZM2G081782	+-	47.3686	29.4566	17.912	N		GRMZM2G701082	+=	197.917	101.314	96.6026	N
GRMZM5G828284	=-	592.956	424.636	168.32	N																GRMZM2G070271	=-	111.023	78.0064	33.0169	N									GRMZM2G000603	+=	52.5395	29.0481	23.4913	N		GRMZM2G109547	+=	155.318	100.945	54.3731	N
GRMZM2G174396	=-	478.921	424.567	54.3533	N																GRMZM2G071087	=-	94.8216	77.6353	17.1864	N									GRMZM2G394027	+-	43.5842	28.7362	14.848	N		GRMZM2G469409	+=	113.272	100.856	12.4169	N
GRMZM2G340403	=-	481.447	424.143	57.3041	N																GRMZM2G114706	=-	124.959	76.6568	48.3021	N									AC211276.4_FG008	+=	45.8313	28.5242	17.307	N		GRMZM2G069092	+=	119.771	100.755	19.0162	N
GRMZM2G068316	=-	512.328	424.133	88.1946	N																GRMZM2G072529	=-	97.9847	75.878	22.1066	N									GRMZM2G164591	+-	74.8743	28.4756	46.3987	N		GRMZM2G057006	+=	168.067	100.158	67.9088	N
GRMZM2G162675	=-	615.315	423.279	192.037	N																GRMZM2G011151	=-	105.471	73.5948	31.8763	N									GRMZM2G159110	+-	44.6021	28.3717	16.2304	N		GRMZM2G004703	+=	108.621	99.9707	8.65049	N
GRMZM2G053315	=-	480.525	423.257	57.2681	N																GRMZM2G061624	=-	98.3401	72.3216	26.0186	N									GRMZM2G081521	+=	40.3804	27.5499	12.8305	N		GRMZM2G044469	+=	111.41	99.2249	12.1852	N
GRMZM2G451394	=-	472.836	423.055	49.7814	N																GRMZM2G458075	=-	98.3091	72.0033	26.3058	N									GRMZM2G103647	+-	34.1037	26.8794	7.22426	N		AC207342.3_FG008	+=	186.878	99.1108	87.7675	N
GRMZM2G145392	=-	499.807	421.34	78.467	N																GRMZM5G848182	=-	107.206	71.0782	36.128	N									GRMZM2G088349	-=	48.0004	26.4518	21.5486	N		GRMZM2G131476	+=	159.724	98.9284	60.7955	N
GRMZM2G143870	=-	498.068	419.689	78.3788	N																GRMZM2G081175	=-	92.7765	70.9379	21.8386	N									GRMZM2G449274	+=	36.8498	26.2722	10.5776	N		GRMZM2G406101	+=	213.12	98.6394	114.481	N
GRMZM2G160069	=-	485.822	419.57	66.2519	N																GRMZM2G411691	=-	91.7609	70.5308	21.2301	N									GRMZM2G016153	+=	45.1352	26.1075	19.0277	N		GRMZM2G001577	+=	125.291	98.3683	26.9227	N
GRMZM2G070605	=-	508.88	418.619	90.2614	N																GRMZM2G431018	=-	135.324	69.5673	65.7562	N									GRMZM2G429322	+-	39.8031	26.0195	13.7836	N		GRMZM2G045638	+=	171.052	97.5978	73.4544	N
AC195914.2_FG003	=-	468.244	418.342	49.9014	N																GRMZM2G087510	=-	75.5834	66.7279	8.85556	N									GRMZM2G057113	+=	36.7598	26.0076	10.7522	N		GRMZM2G000739	+=	120.849	97.5392	23.3093	N
GRMZM2G122337	=-	483.786	418.252	65.5343	N																GRMZM5G867798	=-	93.4659	66.5401	26.9258	N									GRMZM2G091578	+-	29.9266	25.3201	4.60643	N		GRMZM2G134054	+=	121.82	96.2143	25.6059	N
GRMZM2G001956	=-	514.425	418.198	96.2269	N																GRMZM2G140721	=-	75.3269	65.9293	9.39765	N									GRMZM2G131202	+=	43.1921	24.6969	18.4953	N		GRMZM2G381453	+=	157.557	95.7131	61.8444	N
GRMZM5G865162	=-	462.515	418.026	44.4888	N																GRMZM2G037485	=-	157.668	65.6196	92.0481	N									GRMZM2G060919	+-	34.2788	24.6165	9.66225	N		GRMZM2G355316	+=	124.243	95.366	28.877	N
GRMZM2G092427	=-	528.089	417.984	110.104	N																GRMZM2G057907	=-	72.6637	65.4044	7.25926	N									GRMZM2G115660	+-	44.1435	24.3223	19.8211	N		AC226235.2_FG003	+=	105.027	94.9823	10.0447	N
GRMZM2G418206	=-	502.231	417.955	84.276	N																GRMZM2G434363	=-	82.0261	65.3067	16.7194	N									GRMZM2G105417	+-	55.9423	24.2089	31.7333	N		GRMZM2G078890	+=	110.834	94.5606	16.2734	N
GRMZM2G010196	=-	491.221	417.764	73.4567	N																GRMZM2G412373	=-	90.9806	64.4448	26.5358	N									GRMZM2G000076	-=	60.8507	23.7766	37.0741	N		GRMZM2G437912	+=	147.281	94.5352	52.7462	N
GRMZM2G390436	=-	464.629	416.462	48.1668	N																GRMZM2G098346	=-	137.892	63.0679	74.8239	N									GRMZM2G077858	+-	42.4925	23.1611	19.3315	N		GRMZM2G095778	+=	130.505	94.1613	36.3433	N
GRMZM2G092739	=-	587.032	416.421	170.611	N																GRMZM2G071666	=-	164.112	62.7924	101.32	N									GRMZM2G154211	-+	34.5166	22.9383	11.5784	N		GRMZM2G043191	+=	148.37	94.1561	54.2138	N
GRMZM2G026015	=-	509.408	416.188	93.2192	N																GRMZM2G041068	=-	85.6511	62.1758	23.4753	N									GRMZM2G178886	+-	26.5861	22.4937	4.09247	N		GRMZM2G113682	+=	125.332	92.6998	32.6323	N
GRMZM5G864526	=-	460.85	416.173	44.6775	N																GRMZM2G057789	=-	74.0751	60.8679	13.2072	N									GRMZM2G067371	+=	57.8358	21.3258	36.51	N		GRMZM2G143244	+=	100.433	92.3076	8.12498	N
GRMZM2G064008	=-	566.601	415.506	151.095	N																GRMZM2G327659	=-	68.9135	60.6712	8.24231	N									GRMZM2G355846	+-	49.5213	21.1718	28.3495	N		GRMZM2G127338	+=	147.554	92.0098	55.5442	N
GRMZM2G000268	=-	467.574	415.416	52.1584	N																GRMZM2G013781	=-	71.197	58.9416	12.2554	N									GRMZM2G001661	-=	35.4904	20.3704	15.12	N		GRMZM5G862817	+=	207.712	91.9069	115.805	N
GRMZM2G422955	=-	635.539	415.365	220.174	N																GRMZM2G180254	=-	84.5416	58.6731	25.8685	N									GRMZM2G358830	+-	44.1582	19.6634	24.4948	N		GRMZM2G348257	+=	114.535	91.1205	23.4147	N
GRMZM2G086242	=-	490.351	413.749	76.6016	N																GRMZM2G305115	=-	73.0986	57.9094	15.1892	N									GRMZM2G070273	+-	22.0326	19.3451	2.68751	N		GRMZM2G469142	+=	124.211	90.5634	33.648	N
GRMZM2G058528	=-	482.033	413.25	68.7835	N																GRMZM2G108133	=-	64.4523	56.2512	8.20107	N									GRMZM2G440259	+-	37.3542	18.8621	18.4921	N		GRMZM2G061419	+=	112.279	89.973	22.3064	N
GRMZM2G164440	=-	580.109	413.218	166.891	N																GRMZM2G163054	=-	66.4155	54.2748	12.1408	N									GRMZM2G081843	+-	22.9355	18.8466	4.08888	N		GRMZM2G103544	+=	146.699	89.7132	56.9859	N
AC234157.1_FG002	=-	464.207	413.159	51.048	N																GRMZM2G430600	=-	70.8653	54.257	16.6082	N									GRMZM2G153683	+-	36.9341	18.3725	18.5616	N		GRMZM2G156238	+=	98.768	89.3471	9.4209	N
GRMZM2G146673	=-	506.798	412.807	93.991	N																GRMZM2G042107	=-	81.4635	54.2177	27.2459	N									GRMZM2G026804	+-	43.7723	17.9492	25.8231	N		GRMZM2G004480	+=	100.619	89.1986	11.4202	N
GRMZM2G361688	=-	476.162	412.731	63.4308	N																GRMZM5G837822	=-	93.708	54.2143	39.4938	N									AC217811.3_FG003	+=	27.8649	16.6165	11.2484	N		GRMZM5G869299	+=	110.898	89.1936	21.704	N
GRMZM2G360021	=-	467.324	412.596	54.7286	N																GRMZM2G142413	=-	70.7092	53.8274	16.8818	N									GRMZM2G005652	+-	27.3822	16.4502	10.9321	N		GRMZM2G417954	+=	107.878	89.1198	18.758	N
GRMZM2G132238	=-	486.574	412.036	74.5382	N																GRMZM5G899506	=-	81.7236	53.8247	27.8989	N									GRMZM2G354053	+-	18.6531	15.9799	2.67317	N		GRMZM2G102802	+=	106.187	88.4966	17.6906	N
GRMZM2G052011	=-	626.305	411.89	214.415	N																GRMZM2G118462	=-	83.5629	53.2449	30.318	N									GRMZM2G471517	+=	21.1482	15.5569	5.59137	N		GRMZM2G004183	+=	96.69	88.407	8.28298	N
GRMZM2G123234	=-	482.442	411.378	71.0645	N																GRMZM2G159643	=-	69.4185	53.0887	16.3297	N									GRMZM2G157820	+-	18.5955	15.2319	3.36367	N		GRMZM2G053831	+=	136.302	86.8197	49.4818	N
GRMZM2G047592	=-	516.896	410.838	106.058	N																GRMZM5G811908	=-	93.105	51.6254	41.4795	N									GRMZM2G121293	-+	18.4149	14.9824	3.43244	N		GRMZM2G173429	+=	123.362	86.4604	36.9014	N
AC212225.3_FG001	=-	466.549	410.062	56.4875	N																GRMZM2G305048	=-	67.446	51.4485	15.9975	N									GRMZM2G329434	+-	21.9389	14.7575	7.18141	N		GRMZM2G082670	+=	108.523	86.0563	22.4664	N
GRMZM2G018441	=-	575.923	409.847	166.076	N																GRMZM2G108597	=-	77.0887	50.2873	26.8014	N									GRMZM2G010953	+=	83.0181	14.7497	68.2684	N		GRMZM2G159200	+=	92.576	86.0296	6.54639	N
GRMZM2G068715	=-	474.875	409.155	65.7202	N																GRMZM5G870077	=-	66.7642	48.8693	17.8949	N									GRMZM2G337191	+=	23.5339	13.9195	9.61441	N		GRMZM2G449950	+=	96.584	85.5377	11.0463	N
GRMZM2G119209	=-	461.837	407.897	53.9402	N																GRMZM2G379179	=-	52.1441	46.618	5.52614	N									GRMZM2G121700	+-	19.1979	13.4982	5.6997	N		GRMZM2G137788	+=	96.0892	85.5371	10.5521	N
GRMZM2G040145	=-	468.743	407.651	61.0921	N																AC203972.3_FG001	=-	114.607	46.2555	68.3517	N									GRMZM2G127308	+=	17.8504	13.4205	4.4299	N		GRMZM2G065888	+=	134.043	85.0485	48.9949	N
GRMZM2G058250	=-	467.286	406.365	60.9213	N																GRMZM2G120587	=-	58.2125	43.8533	14.3592	N									GRMZM2G083759	+-	17.8221	13.3382	4.48393	N		GRMZM2G057386	+=	150.206	84.386	65.8197	N
AC196158.3_FG002	=-	546.976	406.22	140.755	N																GRMZM2G062069	=-	73.821	43.6074	30.2136	N									GRMZM2G064091	+-	22.3903	13.2918	9.0985	N		GRMZM2G126010	+=	99.7808	83.9425	15.8382	N
GRMZM2G073351	=-	461.902	405.926	55.9759	N																GRMZM2G370745	=-	53.1164	43.2079	9.90853	N									GRMZM5G883632	+-	18.2638	12.9188	5.34501	N		GRMZM2G057451	+=	124.161	83.836	40.3253	N
GRMZM5G832229	=-	466.604	405.358	61.246	N																GRMZM2G015040	=-	87.7285	43.2077	44.5207	N									GRMZM2G028516	+-	22.8251	12.2168	10.6084	N		GRMZM2G023387	+=	100.373	83.7698	16.603	N
GRMZM2G012276	=-	468.557	404.791	63.7657	N																GRMZM2G066326	=-	51.7813	41.4262	10.3551	N									GRMZM2G471670	-=	13.7862	11.9855	1.80066	N		GRMZM2G007791	+=	221.709	83.2468	138.462	N
GRMZM2G110287	=-	462.449	404.307	58.1422	N																GRMZM2G143139	=-	47.6844	41.2717	6.41276	N									GRMZM2G115960	-=	21.5725	11.3967	10.1758	N		GRMZM2G121928	+=	98.4426	82.6498	15.7928	N
GRMZM2G111189	=-	595.062	404.05	191.012	N																GRMZM2G386817	=-	50.8473	41.0866	9.76066	N									GRMZM2G130079	+-	13.0469	10.6178	2.42912	N		AC233910.1_FG008	+=	116.747	82.3017	34.4453	N
GRMZM2G463913	=-	466.573	403.883	62.6901	N																GRMZM2G083176	=-	56.84	39.5333	17.3066	N									GRMZM2G135501	+=	11.8729	10.1557	1.71725	N		GRMZM2G062673	+=	102.565	82.2521	20.3128	N
GRMZM2G149428	=-	458.419	403.845	54.5743	N																GRMZM2G106752	=-	51.4917	39.5289	11.9628	N									GRMZM2G162737	-=	21.9085	9.41512	12.4934	N		GRMZM2G139512	+=	114.259	82.1737	32.085	N
GRMZM2G131280	=-	453.959	403.072	50.8871	N																GRMZM2G103270	=-	61.0919	38.8503	22.2416	N									GRMZM2G308752	-+	10.6117	9.27555	1.33616	N		GRMZM2G004349	+=	122.578	82.0296	40.5488	N
GRMZM2G425545	=-	465.01	402.996	62.0136	N																GRMZM2G098290	=-	83.7537	38.6622	45.0915	N									GRMZM2G058394	-=	12.053	9.25094	2.80202	N		GRMZM2G364982	+=	100.747	81.8446	18.9019	N
GRMZM2G375733	=-	451.791	402.334	49.4563	N																GRMZM2G145109	=-	51.6897	38.0234	13.6663	N									GRMZM2G061791	-=	14.5954	8.8941	5.70127	N		GRMZM2G181000	+=	100.395	81.6091	18.7855	N
GRMZM2G099285	=-	506.356	402.279	104.077	N																GRMZM2G174449	=-	53.5596	37.8822	15.6774	N									GRMZM2G082745	+-	12.3854	8.88249	3.50291	N		GRMZM2G120304	+=	89.1087	81.3149	7.79379	N
GRMZM2G005260	=-	477.018	401.476	75.5415	N																GRMZM2G320705	=-	98.5247	37.7555	60.7692	N									GRMZM2G075974	+=	14.455	8.81011	5.64491	N		AC204359.3_FG005	+=	98.0739	81.1369	16.937	N
GRMZM2G306732	=-	539.433	401.417	138.016	N																GRMZM2G050536	=-	51.9567	37.4869	14.4698	N									GRMZM2G147966	+-	27.9506	8.17526	19.7753	N		GRMZM2G169121	+=	133.024	81.054	51.9698	N
GRMZM2G074282	=-	474.52	401.174	73.3461	N																GRMZM2G047187	=-	84.0539	36.327	47.7269	N									GRMZM2G381576	+=	9.66616	7.59025	2.07591	N		GRMZM2G035552	+=	103.663	80.9077	22.7552	N
GRMZM2G090018	=-	472.237	400.413	71.8239	N																GRMZM2G123986	=-	83.8083	36.1874	47.6209	N									GRMZM2G000764	+=	25.5088	7.58038	17.9284	N		GRMZM2G359331	+=	146.063	80.4628	65.6	N
GRMZM2G140153	=-	456.091	400.081	56.01	N																GRMZM2G082372	=-	47.8679	35.5689	12.299	N									GRMZM2G346132	+-	10.1722	7.40615	2.76608	N		GRMZM2G132218	+=	196.26	80.2152	116.045	N
GRMZM2G127230	=-	451.839	399.998	51.8407	N																GRMZM2G085550	=-	48.1772	35.4333	12.7439	N									GRMZM2G374629	+=	11.3177	7.21589	4.10183	N		GRMZM2G060886	+=	98.645	79.8277	18.8173	N
GRMZM2G372632	=-	471.515	399.961	71.5538	N																GRMZM2G137861	=-	39.7449	34.318	5.42691	N									GRMZM2G057467	-+	13.4099	7.1915	6.2184	N		GRMZM2G084149	+=	85.182	79.6938	5.48817	N
GRMZM2G383088	=-	472.382	399.819	72.5626	N																GRMZM5G812228	=-	37.9464	32.8456	5.10077	N									GRMZM2G091047	=+	17.7559	7.04251	10.7134	N		GRMZM2G075140	+=	92.0042	78.188	13.8162	N
GRMZM2G162529	=-	503.213	398.842	104.371	N																GRMZM2G040548	=-	36.7427	32.7382	4.0045	N									GRMZM2G013170	+-	8.35679	6.93928	1.41751	N		GRMZM2G154628	+=	90.9664	78.1471	12.8193	N
GRMZM2G017290	=-	462.326	398.418	63.9076	N																GRMZM2G127115	=-	65.6162	31.8616	33.7546	N									GRMZM2G105189	+=	8.3077	6.63278	1.67492	N		GRMZM2G148460	+=	100.35	77.6925	22.658	N
GRMZM2G157749	=-	442.588	397.744	44.8436	N																GRMZM2G419111	=-	30.537	28.4574	2.07956	N									GRMZM2G131099	+-	13.5288	5.9119	7.61685	N		GRMZM2G123212	+=	88.4742	77.4975	10.9767	N
GRMZM2G112656	=-	556.345	397.585	158.759	N																GRMZM2G004694	=-	38.6424	28.0029	10.6395	N									GRMZM2G082830	-+	8.77819	5.50183	3.27636	N		GRMZM2G111143	+=	104.968	76.9962	27.9715	N
GRMZM2G044818	=-	521.256	396.8	124.457	N																GRMZM2G077356	=-	34.4466	27.9688	6.47787	N									GRMZM2G099363	+=	6.4331	5.41803	1.01508	N		GRMZM2G178955	+=	113.741	76.2877	37.453	N
GRMZM2G557158	=-	462.577	396.749	65.8276	N																GRMZM2G134205	=-	31.0757	26.7644	4.31129	N									GRMZM5G851032	+=	6.57445	5.16989	1.40457	N		GRMZM2G114850	+=	128.941	76.2105	52.7307	N
GRMZM2G456086	=-	477.845	396.408	81.4372	N																GRMZM2G010962	=-	37.364	26.5717	10.7923	N									GRMZM2G062045	+-	6.11842	4.95377	1.16465	N		GRMZM2G120839	+=	114.768	75.8126	38.9557	N
GRMZM2G042253	=-	469.847	396.018	73.8289	N																GRMZM2G010596	=-	28.0207	25.4933	2.52738	N									GRMZM5G808787	+-	9.62954	4.83955	4.78999	N		GRMZM2G152135	+=	107.33	75.4823	31.8478	N
GRMZM2G064302	=-	468.989	395.461	73.5283	N																GRMZM2G436448	=-	73.8542	24.7542	49.1001	N									GRMZM2G455321	+-	5.34145	4.45861	0.882843	N		GRMZM2G011098	+=	97.7273	75.1717	22.5556	N
GRMZM2G119755	=-	550.638	394.218	156.42	N																GRMZM2G055150	=-	27.9297	23.6744	4.25533	N									GRMZM2G175396	+=	7.74257	4.0552	3.68738	N		GRMZM2G108003	+=	87.5841	75.1107	12.4734	N
GRMZM2G089106	=-	508.686	394.002	114.685	N																GRMZM2G115504	=-	25.6741	23.055	2.61908	N									GRMZM2G156351	+-	4.52225	3.8378	0.684441	N		GRMZM2G029048	+=	82.583	75.0611	7.5219	N
GRMZM2G179551	=-	529.676	393.661	136.015	N																GRMZM2G057116	=-	28.2784	21.807	6.4714	N									GRMZM2G146161	-=	6.10405	3.69716	2.4069	N		GRMZM2G009478	+=	120.757	74.5327	46.2242	N
GRMZM2G081955	=-	441.248	393.489	47.7581	N																GRMZM5G805732	=-	29.6028	21.4991	8.10373	N									GRMZM2G313184	-=	6.65092	3.61804	3.03287	N		GRMZM2G165060	+=	108.5	74.4994	34.001	N
GRMZM2G100979	=-	475.073	393.326	81.7472	N																GRMZM2G458095	=-	31.2893	21.498	9.79125	N									GRMZM2G162527	+=	4.81369	3.44588	1.3678	N		GRMZM2G014854	+=	153.492	74.3806	79.1115	N
GRMZM2G164558	=-	445.663	392.845	52.8177	N																GRMZM2G162158	=-	28.3258	21.024	7.30173	N									GRMZM2G164318	+-	6.88638	2.80442	4.08196	N		GRMZM2G017636	+=	108.406	73.9643	34.4416	N
GRMZM2G423927	=-	490.366	392.826	97.5399	N																GRMZM2G300672	=-	24.1879	19.7585	4.4294	N									GRMZM2G382035	+-	5.24701	2.64936	2.59765	N		GRMZM2G062429	+=	118.372	72.9395	45.4322	N
GRMZM2G015967	=-	462.553	391.507	71.0461	N																GRMZM2G119967	=-	49.2449	19.3259	29.919	N									GRMZM2G130904	-+	3.87907	2.59941	1.27965	N		GRMZM2G468756	+=	86.5816	72.846	13.7356	N
GRMZM2G161673	=-	453.795	390.718	63.0774	N																GRMZM2G028556	=-	30.4961	19.241	11.255	N									GRMZM5G898867	=+	3.51393	1.34259	2.17133	N		GRMZM2G100288	+=	122.663	72.3002	50.363	N
GRMZM2G474019	=-	439.404	390.705	48.6998	N																GRMZM2G081888	=-	25.4871	18.755	6.73211	N									GRMZM2G088336	+=	1.54303	1.14035	0.402683	N		GRMZM2G050329	+=	87.8943	71.9078	15.9865	N
GRMZM5G853974	=-	524.354	390.431	133.924	N																GRMZM5G805773	=-	22.7046	18.0823	4.62228	N									GRMZM2G481353	-=	1.42281	0.998402	0.424404	N		GRMZM2G136495	+=	81.4464	71.569	9.87736	N
GRMZM2G362926	=-	615.086	390.015	225.071	N																GRMZM2G160515	=-	19.8846	17.7819	2.10269	N									GRMZM2G083875	+=	1.39828	0.843471	0.554805	N		GRMZM2G089952	+=	103.084	71.3559	31.728	N
GRMZM2G439337	=-	428.547	389.574	38.9732	N																GRMZM2G362303	=-	20.7245	17.7199	3.00463	N									GRMZM2G177867	+=	1.26896	0.611319	0.657637	N		GRMZM2G049159	+=	92.9898	70.9381	22.0517	N
GRMZM2G058459	=-	458.934	389.414	69.5196	N																GRMZM2G148831	=-	21.1242	17.4718	3.65238	N																GRMZM2G039186	+=	75.7267	70.8504	4.87626	N
GRMZM5G814089	=-	478.193	388.36	89.8335	N																GRMZM2G136081	=-	20.7322	17.0115	3.72072	N																GRMZM2G051984	+=	96.7267	70.7006	26.0262	N
AC195608.3_FG005	=-	434.935	388.254	46.6811	N																GRMZM2G073223	=-	21.4549	16.2769	5.178	N																GRMZM2G352415	+=	135.606	69.9654	65.6405	N
GRMZM5G835157	=-	607.149	387.353	219.797	N																GRMZM2G350165	=-	17.537	15.8221	1.71489	N																GRMZM2G106222	+=	103.572	69.1685	34.4034	N
GRMZM2G701781	=-	438.579	386.318	52.2617	N																GRMZM2G178704	=-	19.7879	15.7578	4.03006	N																GRMZM2G117410	+=	94.6546	69.0369	25.6178	N
GRMZM2G160268	=-	450.227	386.075	64.1524	N																GRMZM2G126572	=-	24.1429	15.654	8.48887	N																GRMZM2G319786	+=	78.8145	68.5115	10.303	N
EF517601.1_FG025	=-	433.772	384.47	49.302	N																GRMZM2G312997	=-	24.8337	14.8698	9.96391	N																GRMZM2G087172	+=	79.8388	67.723	12.1158	N
AC206169.3_FG002	=-	456.73	384.211	72.5188	N																GRMZM2G010221	=-	20.2563	14.8292	5.42711	N																GRMZM2G098904	+=	87.6645	66.477	21.1875	N
GRMZM2G430646	=-	441.267	384.168	57.0991	N																GRMZM2G318408	=-	15.4835	14.3072	1.17632	N																GRMZM2G127050	+=	96.617	65.8473	30.7697	N
GRMZM2G455122	=-	501.212	383.872	117.34	N																GRMZM2G419436	=-	15.3409	13.8858	1.45508	N																GRMZM2G180920	+=	97.0472	64.0879	32.9593	N
GRMZM2G159581	=-	450.308	383.822	66.4858	N																GRMZM2G427054	=-	15.8914	13.8059	2.08549	N																GRMZM2G161274	+=	81.7838	64.0216	17.7622	N
GRMZM2G413460	=-	433.792	383.172	50.6198	N																GRMZM2G333022	=-	19.1717	11.7921	7.37964	N																GRMZM2G460861	+=	71.3425	63.9541	7.38839	N
GRMZM2G052893	=-	442.04	382.967	59.0725	N																GRMZM2G161169	=-	17.9368	11.7123	6.22447	N																GRMZM2G100333	+=	117.897	63.489	54.4079	N
GRMZM2G001973	=-	510.718	382.826	127.892	N																GRMZM2G111146	=-	15.2717	11.2097	4.06204	N																GRMZM2G117619	+=	93.3474	63.3683	29.9791	N
AC215201.3_FG005	=-	461.518	382.092	79.4264	N																GRMZM2G108123	=-	12.6839	10.4294	2.25453	N																GRMZM2G134863	+=	83.4705	63.0585	20.412	N
GRMZM2G021694	=-	448.88	381.388	67.4919	N																GRMZM2G015654	=-	23.3927	10.3842	13.0085	N																AC233893.1_FG003	+=	86.9675	62.6807	24.2868	N
GRMZM2G130379	=-	435.106	380.563	54.5424	N																GRMZM2G048791	=-	11.4675	10.1233	1.34424	N																GRMZM2G476933	+=	139.266	62.274	76.9919	N
GRMZM2G173311	=-	430.647	380.022	50.6249	N																GRMZM2G100234	=-	11.306	9.77448	1.53157	N																GRMZM2G017013	+=	97.9328	62.1186	35.8142	N
GRMZM2G463996	=-	594.01	379.726	214.283	N																GRMZM2G059012	=-	21.0744	9.0551	12.0193	N																GRMZM2G112336	+=	90.3656	61.9782	28.3874	N
GRMZM2G070315	=-	478.473	379.15	99.3227	N																GRMZM2G031724	=-	9.39186	8.71181	0.680045	N																GRMZM2G131340	+=	91.9536	61.6098	30.3438	N
GRMZM2G324248	=-	552.185	378.847	173.338	N																GRMZM2G036880	=-	16.5801	8.4906	8.08946	N																GRMZM2G164542	+=	82.151	61.5158	20.6353	N
GRMZM2G163988	=-	423.28	377.272	46.0083	N																GRMZM5G883969	=-	12.1604	8.28446	3.87592	N																GRMZM2G370193	+=	83.7151	61.3333	22.3818	N
GRMZM2G070011	=-	491.856	376.993	114.862	N																AC210204.3_FG002	=-	9.61526	7.86399	1.75127	N																GRMZM2G109527	+=	88.8544	61.1417	27.7127	N
GRMZM2G031761	=-	441.034	376.449	64.5844	N																GRMZM2G130389	=-	9.573	7.24989	2.32311	N																AC233851.1_FG010	+=	85.7117	60.8742	24.8375	N
GRMZM2G340297	=-	421.329	375.831	45.4976	N																GRMZM2G099483	=-	7.79879	7.1022	0.696588	N																GRMZM2G105901	+=	76.2321	60.8381	15.394	N
GRMZM5G804251	=-	603.448	375.677	227.771	N																GRMZM2G129815	=-	8.36109	6.50747	1.85362	N																GRMZM2G046911	+=	99.9295	60.0017	39.9278	N
GRMZM2G043212	=-	433.658	375.404	58.2546	N																GRMZM2G162755	=-	8.6213	6.27166	2.34964	N																GRMZM2G416817	+=	88.9931	59.8812	29.1119	N
GRMZM2G462047	=-	444.568	375.301	69.2666	N																GRMZM2G004784	=-	15.4528	5.30785	10.145	N																GRMZM2G516301	+=	104.863	59.8055	45.0575	N
GRMZM2G089812	=-	424.582	375.29	49.2926	N																AC217050.4_FG007	=-	5.25757	4.80633	0.451238	N																GRMZM2G301932	+=	71.1134	59.4774	11.6361	N
GRMZM2G013342	=-	421.943	375.262	46.6816	N																GRMZM2G116685	=-	5.11214	4.64168	0.470459	N																GRMZM2G169321	+=	61.1117	58.776	2.33573	N
GRMZM2G048313	=-	442.76	375.141	67.6189	N																GRMZM2G350793	=-	7.46719	4.59632	2.87088	N																GRMZM2G087186	+=	79.4193	57.3236	22.0958	N
GRMZM2G052796	=-	650.903	374.996	275.907	N																GRMZM2G138370	=-	9.13276	4.56458	4.56818	N																GRMZM2G155021	+=	69.4454	57.0264	12.419	N
GRMZM2G417439	=-	527.165	374.989	152.176	N																GRMZM2G127857	=-	10.3302	3.82427	6.50595	N																GRMZM2G067877	+=	59.626	56.5446	3.08147	N
GRMZM2G075562	=-	443.95	374.83	69.1205	N																GRMZM5G837754	=-	7.2037	3.5728	3.6309	N																GRMZM5G838285	+=	71.0787	56.3723	14.7064	N
GRMZM2G132966	=-	411.594	374.801	36.7928	N																GRMZM2G092813	=-	11.3907	3.46064	7.93003	N																GRMZM2G005483	+=	116.157	55.9247	60.2328	N
GRMZM5G826801	=-	428.592	374.739	53.8529	N																GRMZM2G433684	=-	4.18111	2.49576	1.68535	N																GRMZM2G073324	+=	71.7229	55.4444	16.2785	N
GRMZM2G471357	=-	426.45	374.638	51.8117	N																GRMZM2G452121	=-	3.92154	2.18381	1.73773	N																GRMZM2G406830	+=	92.6446	55.428	37.2165	N
GRMZM2G012342	=-	419.379	374.103	45.2757	N																GRMZM2G143756	=-	1.73766	1.10482	0.632836	N																GRMZM2G333448	+=	57.8922	53.9782	3.914	N
AC198382.3_FG001	=-	483.55	373.828	109.722	N																GRMZM2G122762	=-	0.359947	0.291368	0.0685795	N																AC189750.4_FG004	+=	90.5319	53.5678	36.9642	N
GRMZM2G150791	=-	424.937	373.457	51.4799	N																GRMZM2G074017	=-	0.378354	0.192574	0.18578	N																GRMZM2G015739	+=	68.2651	53.2791	14.986	N
GRMZM2G075074	=-	432.582	372.36	60.222	N																GRMZM2G165063	=+	535.101	288.94	246.161	Y																GRMZM2G303964	+=	102.483	53.164	49.3189	N
GRMZM2G012391	=-	426.353	371.602	54.7511	N																GRMZM2G179658	=+	474.93	285.105	189.825	Y																GRMZM2G020040	+=	82.4929	52.7097	29.7832	N
GRMZM2G105941	=-	425.679	371.01	54.6696	N																GRMZM2G120579	=+	606.465	281.649	324.816	Y																GRMZM2G316635	+=	62.8197	52.5266	10.2931	N
AC195351.3_FG003	=-	472.431	370.906	101.525	N																GRMZM2G107196	=+	609.837	281.091	328.746	Y																GRMZM2G005840	+=	97.3181	51.8181	45.5	N
GRMZM2G038833	=-	417.629	370.455	47.1737	N																GRMZM2G005493	=+	517.368	280.629	236.738	Y																GRMZM2G449681	+=	83.8646	51.7667	32.0979	N
GRMZM2G063048	=-	436.547	370.198	66.3489	N																GRMZM2G052812	=+	512.076	280.593	231.483	Y																GRMZM2G151992	+=	55.4104	51.341	4.06943	N
GRMZM2G300348	=-	549.091	370.042	179.049	N																GRMZM2G051179	=+	552.633	280.34	272.294	Y																GRMZM2G149216	+=	85.3038	50.9419	34.3619	N
GRMZM5G826778	=-	414.854	369.821	45.0327	N																GRMZM2G107985	=+	453.632	278.597	175.035	Y																GRMZM2G118403	+=	80.8632	50.8671	29.9961	N
AC193658.3_FG001	=-	432.522	369.53	62.992	N																GRMZM2G047637	=+	483.183	278.416	204.767	Y																GRMZM5G896294	+=	58.577	50.7175	7.85948	N
GRMZM2G102494	=-	426.757	369.371	57.3857	N																AC182617.3_FG001	=+	556.295	278.344	277.952	Y																GRMZM2G175269	+=	82.9272	50.3084	32.6188	N
GRMZM2G113349	=-	446.954	368.943	78.0108	N																GRMZM2G345081	=+	597.963	278.342	319.621	Y																GRMZM2G065928	+=	86.8401	50.1683	36.6718	N
GRMZM2G380112	=-	427.728	368.939	58.7891	N																GRMZM2G069316	=+	438.057	278.188	159.868	Y																GRMZM2G428391	+=	77.9655	50.1116	27.8539	N
GRMZM2G356338	=-	595.03	368.934	226.095	N																GRMZM2G035338	=+	572.449	277.686	294.763	Y																GRMZM2G056431	+=	63.6742	48.7571	14.9171	N
GRMZM2G024150	=-	459.849	368.254	91.5953	N																GRMZM2G040515	=+	432.528	277.207	155.321	Y																GRMZM2G125656	+=	86.0173	48.4273	37.59	N
GRMZM2G038365	=-	414.115	368.074	46.0409	N																GRMZM2G109595	=+	610.219	276.554	333.665	Y																GRMZM2G025536	+=	63.3869	48.2988	15.0882	N
GRMZM5G804216	=-	618.715	367.941	250.774	N																GRMZM2G057698	=+	436.836	275.957	160.879	Y																GRMZM2G089484	+=	52.0193	48.0757	3.94357	N
GRMZM5G898259	=-	532.35	365.704	166.645	N																GRMZM5G894233	=+	604.255	275.401	328.855	Y																GRMZM2G125034	+=	81.5808	47.5303	34.0506	N
AC191012.2_FG001	=-	436.857	365.528	71.3288	N																GRMZM2G067789	=+	523.166	274.233	248.933	Y																GRMZM2G097469	+=	51.643	46.0619	5.5811	N
GRMZM2G057281	=-	448.208	365.186	83.0219	N																GRMZM2G066902	=+	422.648	273.258	149.39	Y																GRMZM2G311500	+=	55.1503	44.6903	10.4601	N
GRMZM5G804323	=-	411.787	364.693	47.0944	N																GRMZM2G016189	=+	620.96	269	351.96	Y																GRMZM2G081192	+=	57.8329	44.2956	13.5373	N
GRMZM2G016066	=-	434.252	364.69	69.5618	N																GRMZM2G181028	=+	465.148	268.748	196.4	Y																GRMZM2G044027	+=	94.6435	43.9166	50.7269	N
GRMZM2G104220	=-	400.983	364.093	36.8898	N																GRMZM2G047299	=+	612.762	267.816	344.946	Y																GRMZM2G045278	+=	45.587	43.6101	1.97688	N
AC217841.3_FG001	=-	497.016	363.519	133.497	N																GRMZM2G162295	=+	554.998	266.981	288.017	Y																AC220927.3_FG007	+=	80.1469	43.08	37.0669	N
AC177947.2_FG003	=-	421.544	363.266	58.2779	N																GRMZM2G028676	=+	520.413	265.35	255.063	Y																GRMZM2G142709	+=	78.1934	43.0509	35.1425	N
GRMZM2G410757	=-	416.1	362.835	53.265	N																GRMZM2G119802	=+	378.745	264.527	114.218	Y																GRMZM5G827496	+=	48.5154	42.9686	5.5468	N
GRMZM2G415491	=-	440.693	362.701	77.992	N																GRMZM2G064467	=+	488.799	263.719	225.08	Y																GRMZM2G153206	+=	88.9471	42.8403	46.1068	N
AC214790.3_FG001	=-	399.437	362.341	37.0958	N																GRMZM2G029566	=+	414.178	262.952	151.227	Y																GRMZM2G009901	+=	67.947	42.8095	25.1374	N
GRMZM2G087625	=-	488.402	362.189	126.213	N																GRMZM5G852876	=+	447.578	262.853	184.725	Y																GRMZM2G161154	+=	44.1865	41.8808	2.30566	N
GRMZM5G845532	=-	407.861	362.126	45.7347	N																GRMZM2G450659	=+	482.911	262.55	220.362	Y																GRMZM2G148904	+=	68.1107	41.8315	26.2792	N
GRMZM2G700665	=-	543.939	362.121	181.818	N																GRMZM2G078275	=+	527.384	262.024	265.36	Y																GRMZM2G071970	+=	46.7412	41.8259	4.9153	N
GRMZM2G429188	=-	614.619	360.764	253.855	N																GRMZM2G010328	=+	476.254	261.045	215.209	Y																GRMZM2G342105	+=	69.0771	41.4136	27.6635	N
GRMZM2G109244	=-	418.589	359.438	59.151	N																GRMZM2G043602	=+	602.48	260.442	342.038	Y																GRMZM2G315769	+=	57.5251	41.323	16.2021	N
GRMZM2G046587	=-	420.886	359.122	61.7637	N																GRMZM2G150758	=+	552.682	259.823	292.859	Y																GRMZM2G142357	+=	45.2406	40.9994	4.24114	N
GRMZM5G870342	=-	539.82	358.815	181.005	N																GRMZM2G058128	=+	535.985	259.327	276.658	Y																AC205703.4_FG002	+=	62.9324	40.7905	22.1419	N
GRMZM2G461566	=-	503.635	357.285	146.35	N																GRMZM2G101282	=+	698.519	258.254	440.265	Y																GRMZM2G342243	+=	70.0317	39.7201	30.3116	N
GRMZM2G063082	=-	412.309	357.232	55.0764	N																GRMZM2G086761	=+	590.527	258.158	332.37	Y																GRMZM2G400596	+=	64.8933	38.8461	26.0472	N
GRMZM2G120652	=-	421.98	356.921	65.059	N																GRMZM2G022090	=+	442.449	257.54	184.908	Y																GRMZM2G139786	+=	41.2768	38.7457	2.53112	N
GRMZM2G703561	=-	424.222	356.553	67.6692	N																GRMZM2G175082	=+	451.747	257.465	194.282	Y																GRMZM2G010871	+=	41.0692	38.5687	2.50056	N
GRMZM2G135228	=-	396.847	355.668	41.1787	N																GRMZM2G113470	=+	557.835	257.262	300.573	Y																GRMZM2G330302	+=	61.2968	37.9743	23.3226	N
GRMZM2G380414	=-	395.088	355.334	39.7546	N																GRMZM2G500076	=+	365.313	255.086	110.227	Y																GRMZM2G092432	+=	42.3268	37.922	4.40474	N
GRMZM2G119203	=-	524.883	354.987	169.897	N																GRMZM2G171435	=+	661.299	254.664	406.635	Y																GRMZM2G469523	+=	63.0929	37.2918	25.8011	N
GRMZM2G133018	=-	404.505	354.904	49.6004	N																GRMZM2G137707	=+	681.436	254.337	427.099	Y																GRMZM2G015212	+=	44.99	35.5779	9.41207	N
GRMZM2G328005	=-	586.551	354.775	231.776	N																GRMZM2G434533	=+	550.847	252.215	298.632	Y																GRMZM2G025598	+=	39.8168	35.5048	4.31194	N
GRMZM2G090718	=-	507.361	354.486	152.875	N																GRMZM2G319057	=+	419.35	252.171	167.178	Y																GRMZM2G093849	+=	49.2589	35.422	13.837	N
GRMZM2G161459	=-	529.771	352.629	177.142	N																AC213612.3_FG001	=+	348.414	251.929	96.485	Y																GRMZM5G835235	+=	40.7674	34.1728	6.59455	N
GRMZM2G155962	=-	427.916	351.637	76.2788	N																GRMZM2G315848	=+	462.641	251.773	210.868	Y																GRMZM2G093139	+=	37.4836	34.117	3.36663	N
GRMZM5G852703	=-	388.631	351.439	37.1922	N																GRMZM2G179465	=+	696.481	251.145	445.336	Y																GRMZM2G332687	+=	45.8268	32.7775	13.0493	N
GRMZM2G039996	=-	411.575	350.598	60.9773	N																GRMZM2G024303	=+	462.784	251.012	211.772	Y																GRMZM2G103897	+=	41.5152	32.1841	9.33109	N
GRMZM5G849107	=-	412.23	349.609	62.6213	N																GRMZM2G013450	=+	357.581	250.868	106.714	Y																GRMZM2G060257	+=	60.0748	30.5796	29.4952	N
AC231752.1_FG003	=-	390.113	349.047	41.0663	N																GRMZM2G149619	=+	462.808	250.626	212.181	Y																GRMZM2G136439	+=	48.2549	27.2922	20.9627	N
GRMZM2G117412	=-	409.188	348.344	60.8436	N																GRMZM2G055020	=+	614.997	250.602	364.395	Y																GRMZM2G095631	+=	27.612	25.2026	2.40943	N
GRMZM2G166686	=-	386.576	347.732	38.8436	N																GRMZM2G396451	=+	643.59	250.084	393.506	Y																GRMZM2G016649	+=	35.3537	24.3661	10.9876	N
GRMZM2G033894	=-	464.774	347.63	117.144	N																GRMZM2G176977	=+	513.155	249.95	263.204	Y																GRMZM2G166738	+=	31.5717	23.8555	7.71623	N
AC203986.3_FG013	=-	532.261	345.923	186.338	N																GRMZM5G846405	=+	466.513	249.827	216.686	Y																GRMZM5G874955	+=	42.0376	23.8029	18.2347	N
GRMZM2G177412	=-	468.543	345.777	122.766	N																GRMZM2G434277	=+	431.203	249.728	181.475	Y																GRMZM2G069922	+=	48.5822	23.2341	25.3481	N
GRMZM2G165675	=-	559.038	345.499	213.539	N																GRMZM5G853854	=+	401.447	248.946	152.501	Y																GRMZM2G329909	+=	25.7319	23.0091	2.72287	N
GRMZM2G046297	=-	495.877	344.36	151.517	N																GRMZM2G097504	=+	566.145	248.436	317.709	Y																GRMZM5G813886	+=	23.1187	21.2384	1.88035	N
GRMZM5G862663	=-	384.157	342.141	42.0161	N																GRMZM2G457697	=+	370.487	247.297	123.19	Y																AC177897.2_FG002	+=	33.0535	21.0874	11.9661	N
GRMZM2G162233	=-	404.069	341.626	62.4436	N																GRMZM2G178958	=+	704.571	247.167	457.403	Y																GRMZM2G029720	+=	41.2464	19.9428	21.3036	N
GRMZM2G351259	=-	389.584	341.573	48.0104	N																GRMZM2G408294	=+	375.272	246.55	128.722	Y																GRMZM2G096944	+=	23.2035	18.852	4.35149	N
GRMZM2G069870	=-	401.301	341.482	59.8187	N																GRMZM2G117226	=+	546.999	246.225	300.774	Y																GRMZM2G177878	+=	23.2822	18.8069	4.47534	N
GRMZM2G130605	=-	404.621	341.11	63.5119	N																GRMZM2G090609	=+	476.533	244.452	232.08	Y																GRMZM2G047002	+=	25.5835	17.336	8.24747	N
GRMZM2G014099	=-	415.158	340.052	75.1058	N																GRMZM2G176355	=+	533.182	244.138	289.043	Y																GRMZM2G305822	+=	33.5966	17.1992	16.3974	N
GRMZM2G174107	=-	415.226	339.848	75.3788	N																GRMZM2G122443	=+	634.196	244.125	390.071	Y																GRMZM2G106945	+=	29.0853	17.1575	11.9278	N
GRMZM2G105644	=-	407.591	338.312	69.2789	N																GRMZM2G156638	=+	479.025	243.778	235.247	Y																GRMZM2G077436	+=	24.5885	17.0181	7.5704	N
AC206198.3_FG001	=-	398.544	338.188	60.3553	N																GRMZM2G174370	=+	634.593	243.54	391.053	Y																GRMZM2G098167	+=	18.8402	16.7528	2.08747	N
GRMZM2G085885	=-	409.466	337.937	71.5288	N																GRMZM5G884972	=+	587.824	243.421	344.403	Y																GRMZM2G128078	+=	17.8645	14.7352	3.12934	N
GRMZM2G098397	=-	428.269	337.913	90.3562	N																GRMZM2G064993	=+	464.202	241.7	222.502	Y																GRMZM2G112793	+=	24.0869	14.6624	9.42451	N
GRMZM2G087016	=-	413.223	337.667	75.5555	N																GRMZM2G099466	=+	337.381	241.687	95.6942	Y																GRMZM2G157982	+=	14.9121	14.445	0.467147	N
GRMZM2G128928	=-	462.283	336.702	125.582	N																GRMZM2G154093	=+	517.776	241.319	276.456	N																GRMZM2G085967	+=	11.7131	10.9194	0.793667	N
GRMZM2G077214	=-	403.949	336.4	67.5492	N																GRMZM2G069198	=+	675.286	240.163	435.124	N																GRMZM2G043162	+=	14.6884	10.2404	4.44801	N
GRMZM2G170936	=-	495.433	335.809	159.624	N																GRMZM2G452523	=+	493.467	239.849	253.618	N																GRMZM5G812272	+=	19.0039	8.50537	10.4985	N
GRMZM2G436981	=-	385.127	335.135	49.9917	N																GRMZM2G000531	=+	488.68	239.692	248.988	N																GRMZM2G089132	+=	8.16584	7.84151	0.32433	N
GRMZM2G042461	=-	402.304	334.847	67.4568	N																GRMZM2G057067	=+	554.507	239.119	315.388	N																GRMZM2G049538	+=	7.94916	7.64185	0.30731	N
GRMZM2G152512	=-	495.054	334.585	160.468	N																GRMZM2G161310	=+	437.284	239.043	198.241	N																GRMZM2G181540	+=	9.89969	7.60577	2.29393	N
GRMZM2G110277	=-	381.689	334.552	47.137	N																GRMZM2G161377	=+	523.165	238.612	284.553	N																AC148152.3_FG008	+=	14.4233	7.18672	7.23659	N
GRMZM2G302639	=-	378.002	334.533	43.4695	N																GRMZM2G031802	=+	456.797	238.375	218.422	N																GRMZM2G177631	+=	8.66739	5.8419	2.82549	N
GRMZM2G316775	=-	569.228	334.386	234.841	N																GRMZM2G177937	=+	524.913	236.645	288.268	N																GRMZM2G068665	+=	6.65206	5.75763	0.894429	N
GRMZM2G449941	=-	393.511	334.357	59.1534	N																GRMZM2G015645	=+	516.647	236.283	280.364	N																GRMZM2G092768	+=	1.98514	1.50223	0.482918	N
GRMZM5G816582	=-	397.606	333.925	63.6811	N																GRMZM2G314679	=+	417.362	235.767	181.596	N																GRMZM2G148495	-=	211.469	185.263	26.2067	Y
AC198418.3_FG005	=-	468.771	333.697	135.074	N																GRMZM2G330453	=+	356.258	235.44	120.818	N																GRMZM2G404977	-=	206.793	177.626	29.1673	Y
GRMZM2G042683	=-	397.214	333.443	63.771	N																GRMZM2G165931	=+	387.41	234.453	152.958	N																GRMZM2G534888	-=	209.845	172.954	36.8911	Y
GRMZM2G108527	=-	397.331	333.075	64.2567	N																GRMZM5G898141	=+	422.972	233.525	189.447	N																GRMZM2G017031	-=	192.744	168.757	23.9866	Y
GRMZM2G448924	=-	383.908	332.313	51.5956	N																GRMZM2G104133	=+	580.855	233.404	347.452	N																GRMZM2G003002	-=	200.502	168.505	31.9974	Y
GRMZM2G073427	=-	406.166	332.278	73.8881	N																GRMZM2G095634	=+	643.869	233.304	410.565	N																GRMZM2G110567	-=	187.356	165.485	21.8712	Y
GRMZM2G060057	=-	485.306	331.944	153.361	N																GRMZM2G052423	=+	397.2	232.943	164.257	N																GRMZM2G377663	-=	204.866	165.343	39.5236	Y
GRMZM2G124476	=-	387.654	331.825	55.8294	N																GRMZM2G105631	=+	606.337	232.836	373.501	N																GRMZM2G164036	-=	190.251	164.314	25.9369	Y
GRMZM2G026024	=-	442.831	331.646	111.185	N																GRMZM2G162544	=+	392.248	232.389	159.858	N																GRMZM2G328224	-=	182.231	163.463	18.7684	Y
GRMZM2G030203	=-	375.435	331.505	43.9299	N																GRMZM2G094452	=+	332.89	232.03	100.86	N																GRMZM2G474777	-=	208.184	162.331	45.853	N
GRMZM2G109674	=-	403.553	331.354	72.199	N																GRMZM5G824405	=+	677.721	231.789	445.931	N																GRMZM2G043226	-=	188.972	162.302	26.6704	N
GRMZM2G097395	=-	536.156	330.845	205.312	N																GRMZM2G090929	=+	390.231	231.542	158.689	N																GRMZM2G411668	-=	179.886	158.444	21.4414	N
GRMZM2G107562	=-	381.245	330.796	50.4486	N																GRMZM2G016184	=+	407.877	231.306	176.571	N																GRMZM2G080274	-=	195.293	158.425	36.8685	N
GRMZM2G111261	=-	450.462	330.775	119.687	N																GRMZM2G039978	=+	543.701	231.302	312.398	N																GRMZM2G167220	-=	181.894	157.111	24.7834	N
GRMZM2G071450	=-	377.129	329.994	47.1345	N																GRMZM2G027856	=+	501.05	230.267	270.783	N																GRMZM2G060481	-=	179.899	154.491	25.4084	N
GRMZM2G026807	=-	494.123	329.653	164.47	N																GRMZM2G094655	=+	631.026	229.965	401.06	N																GRMZM2G039586	-=	187.252	154.353	32.8985	N
GRMZM2G455290	=-	371.101	328.76	42.3408	N																GRMZM2G416156	=+	384.52	229.812	154.708	N																GRMZM2G099305	-=	189.32	154.119	35.2013	N
GRMZM5G810047	=-	387.149	328.251	58.8978	N																GRMZM2G039106	=+	704.964	229.526	475.437	N																GRMZM2G341302	-=	206.434	151.472	54.9616	N
GRMZM5G873765	=-	390.27	326.598	63.6723	N																GRMZM2G125529	=+	543.759	229.059	314.701	N																GRMZM2G021879	-=	184.338	150.932	33.406	N
GRMZM2G110553	=-	397.113	326.523	70.5897	N																GRMZM2G054803	=+	663.218	228.552	434.667	N																GRMZM2G053298	-=	188.895	149.023	39.8727	N
GRMZM2G366485	=-	362.204	326.462	35.7413	N																GRMZM2G041060	=+	298.17	227.911	70.259	N																GRMZM2G404443	-=	179.938	147.343	32.5952	N
GRMZM2G172410	=-	396.694	326.421	70.2737	N																GRMZM2G070761	=+	527.601	227.648	299.953	N																GRMZM2G003289	-=	177.737	146.553	31.1843	N
GRMZM2G148768	=-	359.846	325.966	33.8802	N																GRMZM2G031057	=+	310.517	227.447	83.0699	N																GRMZM2G402262	-=	161.031	146.467	14.5638	N
GRMZM5G854533	=-	367.554	325.607	41.947	N																GRMZM2G066369	=+	311.101	227.006	84.0946	N																GRMZM2G070603	-=	182.29	143.538	38.7519	N
GRMZM2G159250	=-	368.147	325.561	42.5861	N																GRMZM2G069500	=+	298.895	226.344	72.5514	N																AC233865.1_FG001	-=	155.403	142.132	13.2703	N
GRMZM2G067122	=-	386.385	325.198	61.1873	N																GRMZM2G131667	=+	615.661	226.161	389.501	N																GRMZM2G164020	-=	176.148	139.977	36.1713	N
GRMZM5G833389	=-	389.878	324.122	65.7565	N																GRMZM2G066636	=+	482.31	225.91	256.4	N																GRMZM2G109229	-=	170.356	139.841	30.5142	N
GRMZM2G042492	=-	360.791	323.647	37.1432	N																GRMZM2G046359	=+	365.272	225.449	139.824	N																GRMZM2G497928	-=	168.366	136.181	32.1855	N
GRMZM2G091419	=-	388.123	323.26	64.8629	N																GRMZM2G130505	=+	478.964	225.062	253.902	N																GRMZM2G121221	-=	167.78	133.918	33.8621	N
GRMZM2G008032	=-	380.104	323.046	57.0582	N																GRMZM2G108125	=+	512.117	224.713	287.403	N																GRMZM2G033179	-=	169.859	132.798	37.0605	N
GRMZM2G000489	=-	392.455	322.891	69.5642	N																GRMZM2G112968	=+	578.17	224.627	353.543	N																AC191804.4_FG002	-=	205.176	131.643	73.5336	N
GRMZM2G007441	=-	361.646	322.788	38.8579	N																GRMZM2G153704	=+	738.278	223.897	514.381	N																GRMZM2G464043	-=	154.75	128.91	25.8396	N
GRMZM2G128682	=-	430.34	322.366	107.974	N																GRMZM2G109582	=+	711.682	223.837	487.845	N																GRMZM2G401308	-=	155.127	127.779	27.348	N
GRMZM2G016677	=-	358.258	321.256	37.0014	N																GRMZM2G071688	=+	664.353	223.818	440.535	N																GRMZM2G105400	-=	180.457	126.171	54.2855	N
GRMZM2G095411	=-	434.045	320.624	113.421	N																GRMZM2G126148	=+	641.909	223.448	418.461	N																AC185588.2_FG002	-=	160.163	123.876	36.2871	N
GRMZM2G027219	=-	370.537	319.944	50.5935	N																GRMZM2G030598	=+	423.523	223.025	200.497	N																GRMZM2G146395	-=	161.516	123.84	37.6766	N
GRMZM2G071758	=-	388.902	319.51	69.3923	N																GRMZM2G153274	=+	408.998	222.559	186.439	N																GRMZM2G132751	-=	195.672	123.093	72.5784	N
GRMZM2G436986	=-	367.792	319.451	48.341	N																AC211394.4_FG004	=+	711.894	222.427	489.467	N																GRMZM5G832300	-=	161.658	122.847	38.8119	N
AC189792.3_FG005	=-	377.257	319.184	58.0724	N																GRMZM2G125838	=+	604.273	222.141	382.133	N																AC205362.4_FG002	-=	152.839	121.235	31.6038	N
GRMZM2G170742	=-	362.256	318.47	43.7853	N																GRMZM2G358768	=+	562.879	221.396	341.483	N																GRMZM2G316904	-=	165.941	119.594	46.3462	N
GRMZM2G362778	=-	352.843	318.236	34.6064	N																GRMZM2G181018	=+	416.725	221.098	195.627	N																GRMZM2G358540	-=	165.14	117.089	48.0509	N
GRMZM2G153476	=-	361.307	318.228	43.0796	N																GRMZM2G340619	=+	360.823	220.401	140.422	N																GRMZM2G096412	-=	156.931	116.304	40.6277	N
GRMZM2G074401	=-	366.124	317.736	48.3877	N																GRMZM5G816015	=+	518.004	220.177	297.827	N																GRMZM2G031983	-=	137.671	115.37	22.3015	N
GRMZM2G505187	=-	362.349	317.028	45.3214	N																GRMZM2G135629	=+	301.164	219.349	81.8145	N																GRMZM2G477238	-=	192.667	115.331	77.3368	N
GRMZM2G119471	=-	354.745	316.233	38.5114	N																GRMZM2G026839	=+	670.92	218.762	452.158	N																GRMZM2G081180	-=	157.581	113.847	43.7337	N
GRMZM5G875238	=-	402.979	315.064	87.9148	N																GRMZM5G878153	=+	319.273	217.835	101.438	N																GRMZM2G377131	-=	149.18	113.112	36.0673	N
GRMZM2G042061	=-	370.779	314.727	56.0513	N																GRMZM2G315931	=+	571.022	217.731	353.291	N																GRMZM2G166999	-=	150.636	112.113	38.5232	N
GRMZM2G141289	=-	406.393	314.677	91.7168	N																GRMZM2G166441	=+	392.117	217.571	174.546	N																GRMZM2G025860	-=	157.964	109.579	48.385	N
GRMZM2G132811	=-	373.448	314.619	58.8284	N																GRMZM2G119773	=+	273.285	217.461	55.8245	N																GRMZM2G073192	-=	148.258	108.578	39.6802	N
GRMZM2G430371	=-	425.884	314.049	111.835	N																GRMZM2G089365	=+	607.444	217.274	390.17	N																GRMZM2G076634	-=	137.101	108.219	28.8816	N
AC194022.3_FG013	=-	362.156	313.953	48.2027	N																GRMZM2G152929	=+	653.102	217.009	436.093	N																GRMZM2G138585	-=	163.95	108.163	55.7874	N
AC186156.3_FG005	=-	357.156	313.923	43.2334	N																GRMZM2G034598	=+	626.302	216.753	409.549	N																GRMZM2G112912	-=	165.02	108.008	57.0121	N
GRMZM2G071664	=-	345.376	313.842	31.5343	N																GRMZM2G398500	=+	609.466	216.108	393.358	N																GRMZM2G081090	-=	122.71	107.421	15.2889	N
GRMZM2G466780	=-	395.76	313.553	82.2067	N																GRMZM2G033555	=+	652.824	216.081	436.743	N																GRMZM2G132682	-=	126.431	106.96	19.4715	N
GRMZM2G036996	=-	358.544	313.551	44.993	N																GRMZM2G135052	=+	675.344	215.741	459.604	N																GRMZM2G126182	-=	181.867	106.589	75.2779	N
GRMZM2G105657	=-	388.289	313.432	74.8571	N																GRMZM2G386971	=+	436.617	214.876	221.741	N																GRMZM2G540318	-=	132.536	105.228	27.3082	N
GRMZM2G009320	=-	379.815	312.184	67.6315	N																GRMZM2G106213	=+	618.597	214.851	403.746	N																GRMZM2G167253	-=	144.498	105.059	39.4391	N
GRMZM2G700673	=-	600.073	312.073	288	N																GRMZM2G084407	=+	298.598	214.274	84.3245	N																GRMZM2G011627	-=	111.182	104.116	7.06595	N
GRMZM2G043198	=-	451.856	311.59	140.266	N																GRMZM2G179797	=+	324.15	214.229	109.921	N																GRMZM2G028159	-=	136.656	102.761	33.8957	N
AC188296.3_FG004	=-	392.938	310.896	82.0424	N																GRMZM2G128114	=+	455.995	213.847	242.148	N																GRMZM2G077259	-=	111.613	101.487	10.1258	N
AC217270.3_FG003	=-	371.303	309.628	61.6755	N																GRMZM2G025154	=+	446.237	213.792	232.445	N																GRMZM2G119527	-=	126.082	99.0541	27.028	N
AC147602.5_FG004	=-	458.985	309.092	149.893	N																GRMZM2G011222	=+	403.985	213.615	190.371	N																GRMZM2G179616	-=	124.307	98.942	25.3653	N
GRMZM2G173674	=-	353.201	307.647	45.5541	N																GRMZM2G417072	=+	333.217	212.36	120.857	N																GRMZM2G043493	-=	147.823	98.783	49.0397	N
GRMZM2G177508	=-	347.837	307.576	40.2604	N																GRMZM2G322634	=+	276.9	212.353	64.5479	N																GRMZM2G131982	-=	107.612	96.5219	11.0903	N
GRMZM2G103101	=-	361.802	304.98	56.8219	N																GRMZM2G099049	=+	418.083	211.571	206.512	N																AC209723.3_FG003	-=	209.856	95.4266	114.429	N
GRMZM5G843584	=-	509.753	304.757	204.997	N																AC155624.2_FG011	=+	403.436	211.23	192.207	N																GRMZM2G104260	-=	121.879	95.3001	26.5789	N
GRMZM2G145496	=-	350.35	304.362	45.9875	N																GRMZM2G124671	=+	312.182	210.726	101.456	N																GRMZM2G115905	-=	158.919	95.0211	63.8977	N
GRMZM2G464328	=-	411.335	303.866	107.47	N																GRMZM2G108849	=+	711.406	210.661	500.744	N																GRMZM2G090432	-=	128.202	92.9304	35.2716	N
GRMZM2G028302	=-	348.052	302.084	45.9686	N																GRMZM2G121458	=+	328.813	210.482	118.331	N																GRMZM2G079303	-=	110.601	92.4694	18.1318	N
GRMZM2G086258	=-	481.959	301.678	180.281	N																GRMZM2G130034	=+	739.92	210.438	529.483	N																GRMZM2G127841	-=	127.341	91.3363	36.0048	N
GRMZM2G128923	=-	376.162	301.093	75.0689	N																GRMZM2G329459	=+	508.659	210.416	298.243	N																GRMZM2G111017	-=	146.431	90.5565	55.8743	N
GRMZM2G002165	=-	367.488	299.991	67.4968	N																GRMZM2G113844	=+	288.21	210.188	78.0215	N																GRMZM2G163776	-=	181.348	89.8621	91.486	N
AC217959.3_FG001	=-	345.377	298.049	47.3273	N																GRMZM5G875564	=+	449.524	210.102	239.421	N																GRMZM2G098676	-=	128.875	89.6898	39.1852	N
GRMZM2G000353	=-	433.928	297.264	136.664	N																GRMZM2G117507	=+	429.354	209.855	219.5	N																GRMZM2G125263	-=	130.286	88.6599	41.6265	N
GRMZM2G112284	=-	524.566	296.975	227.591	N																GRMZM2G032028	=+	507.961	208.978	298.983	N																GRMZM2G404965	-=	153.562	88.3274	65.2342	N
GRMZM2G028216	=-	335.577	296.707	38.8702	N																GRMZM2G373124	=+	286.349	208.885	77.4649	N																GRMZM5G841920	-=	113.021	88.2552	24.7662	N
GRMZM2G702129	=-	564.437	296.374	268.062	N																GRMZM2G106389	=+	292.131	208.593	83.5387	N																GRMZM2G147301	-=	150.248	87.5876	62.6607	N
GRMZM2G124495	=-	469.633	295.829	173.804	N																GRMZM2G311003	=+	529.282	208.294	320.988	N																GRMZM2G148099	-=	124.088	86.6936	37.3943	N
GRMZM2G472852	=-	333.49	295.778	37.7115	N																GRMZM2G101350	=+	391.41	207.797	183.613	N																GRMZM2G113287	-=	113.185	84.8626	28.3221	N
GRMZM2G145632	=-	437.88	295.678	142.202	N																GRMZM5G878139	=+	660.17	207.729	452.44	N																GRMZM2G107388	-=	119.183	84.3644	34.8191	N
GRMZM2G046009	=-	468.534	295.397	173.137	N																GRMZM5G880300	=+	630.481	207.286	423.195	N																GRMZM2G074395	-=	123.415	83.1598	40.2555	N
GRMZM2G030123	=-	381.151	295.022	86.1296	N																GRMZM2G030710	=+	400.179	207.028	193.151	N																GRMZM2G472382	-=	125.637	83.0549	42.5823	N
GRMZM2G047720	=-	340.305	294.744	45.5611	N																GRMZM2G308193	=+	377.737	206.6	171.137	N																GRMZM5G874578	-=	118.849	82.7725	36.076	N
GRMZM2G326272	=-	347.343	294.264	53.0787	N																GRMZM2G108076	=+	540.461	206.122	334.339	N																GRMZM2G129783	-=	109.412	82.1084	27.3039	N
GRMZM2G170870	=-	342.632	294.244	48.3877	N																GRMZM2G045314	=+	264.478	205.979	58.4992	N																GRMZM2G451679	-=	138.799	81.8186	56.9803	N
GRMZM5G835463	=-	542.931	294.075	248.856	N																GRMZM2G071771	=+	309.36	205.376	103.984	N																GRMZM2G026523	-=	113.845	81.2239	32.6208	N
GRMZM2G104489	=-	332.69	293.986	38.7042	N																GRMZM2G019260	=+	309.187	205.142	104.046	N																GRMZM2G082118	-=	90.2352	81.1754	9.05983	N
GRMZM2G145962	=-	337.306	293.46	43.8454	N																GRMZM5G860137	=+	538.888	204.206	334.682	N																GRMZM2G313643	-=	104.456	80.1295	24.3266	N
GRMZM2G159768	=-	375.347	292.081	83.2657	N																GRMZM2G033491	=+	369.103	203.66	165.442	N																GRMZM2G016393	-=	93.6129	79.3302	14.2827	N
AC210303.3_FG001	=-	324.876	291.731	33.1448	N																GRMZM2G055219	=+	407.182	203.553	203.629	N																AC213981.3_FG001	-=	169.024	78.5361	90.4883	N
GRMZM2G000775	=-	348.833	289.906	58.9266	N																GRMZM2G057910	=+	533.726	203.539	330.187	N																GRMZM2G032551	-=	116.123	78.444	37.6787	N
GRMZM2G176820	=-	329.54	288.71	40.8298	N																GRMZM2G133028	=+	257.072	203.41	53.6625	N																GRMZM2G150260	-=	188.309	77.0702	111.238	N
GRMZM2G057374	=-	342.165	287.749	54.416	N																GRMZM2G071166	=+	390.444	202.158	188.286	N																GRMZM2G072133	-=	148.228	76.2931	71.9345	N
GRMZM2G001363	=-	349.427	287.483	61.9439	N																GRMZM2G093197	=+	401.301	202.039	199.263	N																GRMZM2G176940	-=	100.663	75.3891	25.2743	N
GRMZM2G047513	=-	318.803	287.198	31.6044	N																GRMZM2G096546	=+	411.082	201.743	209.339	N																GRMZM2G173615	-=	83.9688	72.4952	11.4736	N
GRMZM2G700192	=-	346.971	286.419	60.5523	N																GRMZM2G074015	=+	297.478	201.501	95.9768	N																GRMZM2G703772	-=	106.738	72.0698	34.6681	N
GRMZM2G114137	=-	435.431	286.201	149.23	N																GRMZM2G130548	=+	719.44	200.694	518.746	N																GRMZM2G576752	-=	105.925	70.9757	34.9492	N
GRMZM2G377168	=-	323.607	285.426	38.1806	N																GRMZM2G024109	=+	264.305	199.815	64.4904	N																GRMZM2G087101	-=	94.4979	70.8826	23.6153	N
GRMZM5G875038	=-	352.954	284.779	68.175	N																GRMZM2G064914	=+	555.019	199.672	355.347	N																GRMZM2G422340	-=	108.874	68.4905	40.3833	N
GRMZM2G044359	=-	324.84	284.114	40.7262	N																GRMZM2G126371	=+	730.663	199.551	531.112	N																AC234521.1_FG004	-=	87.384	67.1901	20.194	N
GRMZM2G136032	=-	351.056	283.994	67.0619	N																GRMZM2G113513	=+	268.942	199.518	69.4239	N																GRMZM2G140909	-=	78.9433	66.8778	12.0655	N
GRMZM2G046284	=-	480.259	283.145	197.114	N																GRMZM2G336766	=+	568.778	199.357	369.421	N																GRMZM2G476914	-=	112.667	65.9525	46.7144	N
GRMZM2G170577	=-	560.003	282.434	277.569	N																GRMZM2G095209	=+	564.132	198.897	365.235	N																GRMZM2G075438	-=	82.4022	65.7751	16.6271	N
GRMZM2G040736	=-	341.326	281.29	60.036	N																GRMZM2G459563	=+	300.862	198.501	102.361	N																GRMZM5G847230	-=	105.679	65.602	40.0768	N
GRMZM2G106164	=-	321.822	281.098	40.7241	N																GRMZM2G020544	=+	253.768	198.482	55.2862	N																GRMZM2G122447	-=	84.6234	65.1582	19.4652	N
GRMZM2G115260	=-	322.42	280.724	41.6957	N																GRMZM2G068590	=+	579.888	198.44	381.448	N																GRMZM2G411766	-=	75.3	64.4003	10.8997	N
GRMZM2G020940	=-	518.275	278.906	239.369	N																GRMZM2G116395	=+	388.483	197.93	190.553	N																GRMZM2G002128	-=	108.189	63.8195	44.37	N
GRMZM2G145756	=-	327.784	278.582	49.2021	N																GRMZM2G175818	=+	528.308	197.258	331.05	N																GRMZM2G049510	-=	101.62	62.9975	38.6228	N
GRMZM2G052036	=-	331.986	277.791	54.1954	N																GRMZM2G312438	=+	291.34	197.047	94.2934	N																GRMZM2G013546	-=	89.3264	62.7121	26.6143	N
GRMZM2G329047	=-	305.043	277.136	27.907	N																GRMZM2G064936	=+	542.263	197.042	345.221	N																AC206165.3_FG007	-=	75.3517	61.8864	13.4653	N
GRMZM2G093320	=-	320.24	276.626	43.6147	N																GRMZM5G886709	=+	456.545	196.913	259.632	N																GRMZM2G168378	-=	83.5012	61.4585	22.0426	N
GRMZM5G876898	=-	367.695	276.589	91.1057	N																GRMZM2G366150	=+	661.125	196.243	464.883	N																GRMZM2G067000	-=	80.3066	61.033	19.2736	N
AC183319.3_FG001	=-	339.682	275.968	63.714	N																GRMZM2G171022	=+	303.364	196.163	107.201	N																GRMZM2G128832	-=	97.5827	60.4137	37.1691	N
GRMZM2G025659	=-	339.25	275.697	63.5524	N																GRMZM2G164854	=+	243.019	196.047	46.9727	N																GRMZM2G149798	-=	82.6565	59.4203	23.2362	N
GRMZM2G001653	=-	315.896	275.127	40.7688	N																GRMZM2G094595	=+	371.436	195.287	176.149	N																GRMZM2G031581	-=	65.0929	57.3192	7.77373	N
GRMZM2G335046	=-	376.051	274.315	101.736	N																GRMZM2G373527	=+	458.885	195.28	263.605	N																GRMZM2G497131	-=	83.9109	55.7537	28.1572	N
GRMZM2G046317	=-	300.534	271.679	28.8549	N																GRMZM2G104226	=+	518.728	194.817	323.91	N																GRMZM2G107844	-=	79.7893	54.9294	24.8599	N
GRMZM2G149714	=-	319.531	271.389	48.1411	N																GRMZM2G073584	=+	609.578	194.804	414.773	N																AC194485.3_FG002	-=	133.611	54.6333	78.9772	N
AC188721.3_FG001	=-	494.742	270.062	224.68	N																GRMZM2G145175	=+	469.85	194.413	275.436	N																AC212351.4_FG001	-=	89.8521	54.4964	35.3557	N
GRMZM2G051403	=-	325.113	268.994	56.1193	N																GRMZM2G483779	=+	310.629	194.16	116.469	N																GRMZM2G359070	-=	80.241	52.2623	27.9787	N
GRMZM2G163437	=-	444.181	268.906	175.275	N																GRMZM2G570528	=+	387.585	193.715	193.87	N																GRMZM2G141353	-=	84.8037	51.8495	32.9543	N
GRMZM2G380776	=-	475.092	268.17	206.922	N																GRMZM2G145930	=+	258.424	193.656	64.7673	N																GRMZM2G015727	-=	112.007	49.8359	62.1706	N
GRMZM2G033236	=-	290.616	266.277	24.3393	N																GRMZM2G110406	=+	559.947	193.102	366.845	N																GRMZM2G065665	-=	63.3336	45.4748	17.8588	N
GRMZM2G038116	=-	421.064	264.021	157.044	N																GRMZM2G081652	=+	359.61	192.91	166.699	N																GRMZM2G073460	-=	75.6303	45.0801	30.5502	N
AC200495.3_FG001	=-	303.997	262.964	41.0324	N																GRMZM2G099191	=+	326.751	192.683	134.068	N																GRMZM2G077755	-=	67.0716	44.6653	22.4062	N
GRMZM5G862107	=-	403.263	262.698	140.565	N																GRMZM5G832135	=+	405.391	192.579	212.812	N																GRMZM2G475683	-=	61.6425	43.6122	18.0303	N
GRMZM2G181415	=-	297.316	262.445	34.8707	N																GRMZM5G895554	=+	277.311	191.782	85.5293	N																GRMZM2G499981	-=	55.6708	43.5387	12.1321	N
GRMZM2G423831	=-	313.888	261.738	52.1496	N																GRMZM5G870446	=+	594.515	190.29	404.224	N																GRMZM2G152059	-=	60.0884	42.4912	17.5972	N
GRMZM2G004054	=-	328.307	261.168	67.1393	N																GRMZM2G099642	=+	532.66	190.232	342.429	N																GRMZM2G448656	-=	59.8635	41.3098	18.5537	N
GRMZM2G344205	=-	400.386	261.064	139.321	N																GRMZM2G084729	=+	360.266	190.027	170.239	N																GRMZM2G030252	-=	63.9056	39.9487	23.957	N
GRMZM2G105173	=-	299.581	260.958	38.6235	N																GRMZM2G014454	=+	371.11	189.167	181.943	N																GRMZM2G037823	-=	65.4448	36.8613	28.5835	N
GRMZM2G028570	=-	379.192	259.952	119.24	N																GRMZM2G137985	=+	248.291	189.115	59.1765	N																GRMZM2G176354	-=	51.3695	34.5588	16.8107	N
GRMZM2G006229	=-	314.163	259.864	54.2999	N																GRMZM2G119127	=+	235.887	188.693	47.194	N																GRMZM2G122520	-=	47.3074	31.6915	15.6159	N
GRMZM5G846343	=-	297.256	259.82	37.4354	N																GRMZM2G133262	=+	309.659	188.314	121.346	N																GRMZM2G362848	-=	55.4575	31.3798	24.0777	N
GRMZM2G045973	=-	394.453	259.341	135.112	N																GRMZM2G167758	=+	411.543	187.876	223.667	N																GRMZM2G404043	-=	48.0763	30.8274	17.2489	N
GRMZM2G438524	=-	320.907	258.935	61.9713	N																GRMZM2G124918	=+	242.087	186.782	55.3048	N																GRMZM2G171994	-=	46.2922	29.885	16.4072	N
GRMZM2G402631	=-	404.374	258.658	145.717	N																GRMZM2G064898	=+	340.459	186.727	153.732	N																GRMZM2G023715	-=	44.2863	27.8403	16.4459	N
GRMZM5G825759	=-	285.288	258.22	27.0684	N																GRMZM2G057037	=+	267.631	186.683	80.948	N																GRMZM2G054040	-=	42.5103	25.7301	16.7802	N
GRMZM5G835677	=-	295.87	257.563	38.3073	N																GRMZM2G146694	=+	340.236	185.495	154.74	N																GRMZM2G078024	-=	26.7651	24.2561	2.50902	N
GRMZM2G015599	=-	386.525	257.295	129.23	N																GRMZM5G817934	=+	424.997	185.408	239.589	N																GRMZM2G168020	-=	26.712	24.1949	2.51709	N
GRMZM2G383631	=-	325.234	256.62	68.6143	N																GRMZM2G133969	=+	291.986	184.914	107.073	N																GRMZM2G061439	-=	28.9197	24.1089	4.81075	N
GRMZM2G333029	=-	296.506	255.986	40.5203	N																GRMZM2G132875	=+	740.331	184.527	555.804	N																GRMZM2G144224	-=	34.5679	23.1945	11.3734	N
GRMZM2G306597	=-	318.798	254.869	63.9294	N																GRMZM2G177324	=+	723.528	184.113	539.415	N																GRMZM2G177169	-=	33.0382	23.1857	9.85251	N
GRMZM2G413422	=-	303.272	254.81	48.4618	N																GRMZM2G005419	=+	256.026	183.199	72.8263	N																GRMZM2G701746	-=	41.6511	22.9357	18.7154	N
GRMZM2G085646	=-	329.379	254.493	74.8861	N																GRMZM2G040843	=+	368.678	183.097	185.581	N																GRMZM2G347270	-=	24.6615	20.7383	3.9232	N
GRMZM2G100976	=-	290.089	253.704	36.3847	N																GRMZM2G090981	=+	714.233	182.054	532.178	N																GRMZM2G175140	-=	20.9204	18.0795	2.84097	N
GRMZM2G098423	=-	322.921	252.877	70.0444	N																GRMZM2G096548	=+	553.032	181.377	371.654	N																GRMZM2G405064	-=	26.0373	17.844	8.19328	N
GRMZM2G176568	=-	312.131	252.022	60.1092	N																GRMZM2G074317	=+	239.187	181.314	57.873	N																GRMZM5G850015	-=	20.3384	15.566	4.77242	N
GRMZM2G175447	=-	306.802	251.271	55.5309	N																GRMZM2G330229	=+	579.067	181.263	397.804	N																GRMZM2G045027	-=	22.5347	14.6782	7.85654	N
GRMZM2G013357	=-	451.36	249.979	201.381	N																GRMZM2G176396	=+	696.901	180.996	515.906	N																GRMZM2G150893	-=	29.789	14.0478	15.7412	N
GRMZM2G113205	=-	281.889	248.743	33.1458	N																GRMZM2G105991	=+	278.878	180.936	97.9416	N																GRMZM2G002396	-=	13.8912	11.8584	2.0328	N
GRMZM2G064530	=-	284.85	248.389	36.4617	N																GRMZM2G011357	=+	491.03	180.25	310.781	N																GRMZM2G353195	-=	13.4524	10.6383	2.8141	N
GRMZM5G815768	=-	298.874	247.988	50.8861	N																GRMZM2G004523	=+	271.025	179.768	91.2569	N																GRMZM2G101664	-=	12.7973	9.63828	3.15898	N
GRMZM2G035708	=-	287.454	247.202	40.2518	N																GRMZM2G121070	=+	565.869	179.356	386.513	N																GRMZM2G389015	-=	24.086	9.27043	14.8155	N
GRMZM2G136042	=-	277.956	245.817	32.1388	N																GRMZM2G025243	=+	372.549	179.289	193.26	N																GRMZM2G458659	-=	4.2931	3.80169	0.491407	N
GRMZM2G131611	=-	299.345	245.591	53.7542	N																GRMZM2G064594	=+	534.838	179.251	355.587	N																GRMZM2G057959	-=	2.38525	1.74828	0.636969	N
GRMZM5G828422	=-	368.941	245.266	123.675	N																GRMZM2G064799	=+	694.79	178.279	516.511	N																GRMZM2G138589	-=	2.29707	1.58487	0.712196	N
GRMZM2G155216	=-	282.362	245.186	37.1757	N																GRMZM2G413652	=+	311.977	177.935	134.043	N																GRMZM2G070797	-=	3.67161	1.10354	2.56807	N
GRMZM2G026371	=-	305.083	245.05	60.0336	N																GRMZM2G100349	=+	634.158	177.864	456.294	N																GRMZM2G082520	-=	0.563691	0.187281	0.37641	N
GRMZM2G036921	=-	274.265	244.188	30.077	N																GRMZM2G416110	=+	413.633	177.193	236.44	N
GRMZM2G316474	=-	286.228	243.731	42.4974	N																GRMZM2G443903	=+	657.665	177.173	480.492	N
GRMZM2G055154	=-	354.01	242.949	111.061	N																GRMZM2G024444	=+	249.485	176.945	72.5399	N
GRMZM2G173882	=-	328.138	239.791	88.347	N																GRMZM2G328893	=+	239.137	174.918	64.2183	N
GRMZM2G111216	=-	297.762	238.881	58.8804	N																GRMZM2G106427	=+	267.746	174.479	93.267	N
GRMZM2G110332	=-	314.765	238.777	75.9886	N																GRMZM2G349709	=+	244.178	173.867	70.311	N
GRMZM2G113033	=-	278.531	236.692	41.8398	N																GRMZM5G843237	=+	249.08	173.628	75.4513	N
GRMZM2G357443	=-	306.853	236.473	70.3798	N																GRMZM2G004641	=+	459.881	173.269	286.612	N
GRMZM2G109830	=-	310.821	235.409	75.4125	N																GRMZM2G042438	=+	303.659	172.484	131.175	N
GRMZM2G107715	=-	263.428	235.163	28.2646	N																GRMZM2G139223	=+	278.212	172.446	105.766	N
GRMZM2G125092	=-	261.392	234.267	27.1257	N																GRMZM2G019783	=+	254.597	171.976	82.6211	N
GRMZM2G024196	=-	271.27	234.136	37.1337	N																GRMZM2G124353	=+	280.529	171.683	108.846	N
GRMZM2G128454	=-	258.833	231.825	27.0077	N																GRMZM2G171556	=+	213.33	171.051	42.2791	N
GRMZM2G098520	=-	262.38	231.727	30.6532	N																GRMZM2G173040	=+	450.873	170.846	280.027	N
GRMZM5G888502	=-	318.673	231.722	86.9516	N																GRMZM2G063220	=+	227.361	169.931	57.4296	N
GRMZM2G132568	=-	405.591	231.528	174.063	N																GRMZM2G145974	=+	330.471	169.806	160.665	N
GRMZM2G391951	=-	262.355	230.712	31.643	N																GRMZM2G152686	=+	425.794	169.702	256.092	N
GRMZM2G070847	=-	269.046	229.565	39.4815	N																GRMZM2G059669	=+	344.497	169.59	174.907	N
GRMZM2G168665	=-	263.951	228.766	35.1855	N																GRMZM2G080828	=+	454.156	169.322	284.833	N
GRMZM2G022710	=-	270.528	228.227	42.3005	N																GRMZM2G056929	=+	200.514	168.785	31.7291	N
GRMZM2G137964	=-	262.58	227.921	34.6589	N																GRMZM2G561067	=+	374.02	167.734	206.286	N
GRMZM2G143788	=-	266.672	225.424	41.248	N																GRMZM5G825110	=+	352.343	167.621	184.722	N
AC177922.2_FG002	=-	281.684	224.349	57.3344	N																GRMZM2G146878	=+	231.52	166.958	64.5615	N
GRMZM2G022979	=-	279.678	224.243	55.4351	N																GRMZM2G027173	=+	653.012	165.999	487.013	N
AC185256.3_FG002	=-	385.817	222.722	163.095	N																GRMZM2G126079	=+	313.357	165.368	147.99	N
GRMZM2G110172	=-	357.75	222.641	135.109	N																GRMZM2G151425	=+	254.479	165.008	89.4712	N
GRMZM2G160710	=-	283.256	221.797	61.4587	N																GRMZM2G056079	=+	283.842	164.79	119.053	N
GRMZM2G414315	=-	259.361	220.277	39.0839	N																GRMZM2G041989	=+	210.258	164.717	45.5417	N
GRMZM2G172297	=-	260.572	218.802	41.7704	N																GRMZM2G403121	=+	492.409	164.595	327.815	N
GRMZM2G075884	=-	252.298	217.803	34.4953	N																GRMZM2G146331	=+	320.679	164.356	156.323	N
GRMZM2G419239	=-	266.142	215.647	50.4945	N																GRMZM2G140559	=+	565.812	164.307	401.505	N
GRMZM2G135990	=-	262.3	215.586	46.7142	N																GRMZM2G119778	=+	352.766	164.115	188.651	N
GRMZM2G058227	=-	322.185	215.51	106.674	N																GRMZM2G045753	=+	554.781	163.171	391.61	N
AC190623.3_FG001	=-	245.981	215.157	30.8246	N																GRMZM2G096343	=+	475.065	162.726	312.339	N
GRMZM2G047262	=-	261.162	214.362	46.8002	N																GRMZM2G416751	=+	651.416	162.444	488.972	N
GRMZM2G079759	=-	241.558	214.228	27.3293	N																GRMZM2G011912	=+	492.512	162.205	330.307	N
GRMZM2G134398	=-	309.957	213.654	96.303	N																GRMZM2G087740	=+	669.218	161.903	507.314	N
GRMZM2G166877	=-	245.245	212.677	32.5682	N																GRMZM2G426964	=+	519.545	161.676	357.869	N
GRMZM2G117436	=-	252.669	210.909	41.7602	N																GRMZM2G569855	=+	219.678	161.443	58.2349	N
GRMZM2G025882	=-	235.799	209.769	26.0292	N																GRMZM2G036502	=+	527.121	161.326	365.795	N
GRMZM2G038013	=-	240.627	208.221	32.4063	N																GRMZM2G121096	=+	343.11	161.267	181.843	N
GRMZM2G162748	=-	234.309	207.551	26.7586	N																GRMZM5G830269	=+	250.598	160.927	89.6707	N
AC191686.3_FG002	=-	238.999	207.093	31.9062	N																GRMZM2G027955	=+	486.756	160.877	325.879	N
GRMZM2G062752	=-	292.909	206.33	86.579	N																GRMZM2G090500	=+	197.259	160.486	36.7721	N
GRMZM5G893392	=-	241.708	203.412	38.2958	N																AC191421.3_FG001	=+	199.691	159.535	40.1558	N
GRMZM2G032944	=-	243.849	202.322	41.5266	N																GRMZM2G170276	=+	233.841	159.318	74.5232	N
GRMZM2G575361	=-	257.365	199.412	57.9527	N																GRMZM2G102845	=+	188.61	159.141	29.4687	N
GRMZM2G122715	=-	216.631	199.117	17.5137	N																GRMZM2G304362	=+	334.647	158.773	175.874	N
GRMZM2G426888	=-	255.528	198.242	57.2862	N																GRMZM2G165644	=+	203.549	158.431	45.1177	N
GRMZM2G083841	=-	296.866	194.76	102.106	N																GRMZM2G032496	=+	442.437	157.992	284.446	N
GRMZM2G017355	=-	258.386	194.744	63.6424	N																GRMZM2G119769	=+	312.763	157.39	155.373	N
GRMZM5G804976	=-	231.64	194.236	37.404	N																AC209626.2_FG013	=+	200.584	157.065	43.5185	N
GRMZM2G150363	=-	213.657	193.052	20.6047	N																GRMZM2G158248	=+	482.474	156.471	326.003	N
GRMZM2G029267	=-	276.129	192.178	83.9513	N																GRMZM2G116646	=+	337.244	156.251	180.993	N
GRMZM2G104581	=-	316.592	189.646	126.945	N																GRMZM2G361049	=+	257.074	155.648	101.427	N
GRMZM2G151887	=-	214.253	189.245	25.0082	N																GRMZM2G119482	=+	257.507	154.323	103.184	N
GRMZM2G102860	=-	220.673	187.004	33.6693	N																GRMZM2G100758	=+	634.549	153.94	480.61	N
GRMZM5G845611	=-	243.751	185.863	57.8876	N																GRMZM2G460078	=+	503.976	153.703	350.273	N
GRMZM2G422782	=-	248.423	184.756	63.667	N																GRMZM2G387360	=+	522.117	153.373	368.744	N
GRMZM2G165170	=-	284.948	184.639	100.308	N																GRMZM2G027241	=+	269.386	152.246	117.14	N
GRMZM2G017429	=-	214.565	184.125	30.4405	N																GRMZM2G143235	=+	443.354	152.114	291.239	N
GRMZM2G097972	=-	198.215	183.624	14.5919	N																GRMZM2G042704	=+	187.724	151.917	35.8074	N
GRMZM2G092167	=-	232.063	183.58	48.4823	N																GRMZM2G018760	=+	382.086	151.729	230.356	N
GRMZM2G093325	=-	350.428	181.983	168.445	N																GRMZM5G871463	=+	188.215	151.342	36.8731	N
GRMZM2G077015	=-	268.252	181.9	86.3517	N																GRMZM2G080524	=+	259.352	150.527	108.826	N
GRMZM2G144956	=-	204.332	181.669	22.664	N																GRMZM2G042607	=+	240.253	150.489	89.7637	N
GRMZM2G386281	=-	199.584	180.058	19.5269	N																GRMZM2G165179	=+	194.551	150.429	44.1223	N
GRMZM2G129304	=-	230.287	179.911	50.3761	N																GRMZM2G014813	=+	210.328	150.283	60.0451	N
GRMZM2G064663	=-	239.242	179.743	59.4985	N																GRMZM2G473250	=+	221.245	149.877	71.3679	N
GRMZM2G426613	=-	205.308	177.056	28.2521	N																GRMZM2G152258	=+	222.699	149.07	73.6295	N
GRMZM2G160064	=-	196.934	176.568	20.3661	N																GRMZM2G386998	=+	201.912	149.061	52.8518	N
GRMZM2G134130	=-	215.523	175.565	39.9573	N																GRMZM5G840928	=+	226.963	149.012	77.9514	N
GRMZM2G054936	=-	264.808	175.021	89.7873	N																GRMZM2G140082	=+	236.897	148.923	87.9743	N
GRMZM2G154789	=-	210.944	171.074	39.87	N																GRMZM2G004259	=+	193.148	148.913	44.2353	N
GRMZM2G076499	=-	203.765	169.401	34.3636	N																GRMZM2G093405	=+	182.336	148.505	33.831	N
GRMZM2G132140	=-	228.76	169.16	59.6002	N																GRMZM2G136960	=+	235.69	148.108	87.5824	N
GRMZM2G034471	=-	300.505	168.791	131.714	N																GRMZM2G013695	=+	327.881	147.742	180.139	N
GRMZM2G399183	=-	187.267	166.946	20.3218	N																GRMZM2G049031	=+	188.106	147.521	40.5852	N
GRMZM5G879872	=-	193.327	166.86	26.4677	N																GRMZM2G178190	=+	367.274	147.289	219.985	N
GRMZM2G082376	=-	192.268	164.876	27.3922	N																GRMZM2G031824	=+	398.234	147.199	251.034	N
GRMZM2G074393	=-	178.383	163.599	14.7839	N																GRMZM2G031022	=+	446.622	147.156	299.465	N
GRMZM2G343445	=-	188.041	162.906	25.1344	N																GRMZM2G077708	=+	332.443	147.045	185.398	N
GRMZM5G825444	=-	219.41	162.8	56.6109	N																GRMZM2G090542	=+	362.68	146.555	216.125	N
GRMZM2G034243	=-	186.455	159.688	26.767	N																GRMZM2G042981	=+	189.023	146.317	42.7062	N
GRMZM2G145045	=-	198.397	159.628	38.7696	N																GRMZM2G142241	=+	435.923	145.815	290.109	N
GRMZM2G161306	=-	209.279	157.011	52.268	N																GRMZM2G434317	=+	488.511	145.57	342.94	N
GRMZM2G040452	=-	217.64	156.925	60.7148	N																GRMZM2G050693	=+	172.383	145.47	26.9131	N
GRMZM2G093072	=-	201.951	156.18	45.7714	N																GRMZM2G336448	=+	180.212	145.198	35.0133	N
GRMZM2G041022	=-	260.518	154.761	105.756	N																GRMZM2G139035	=+	167.401	143.726	23.6748	N
GRMZM2G094978	=-	185.847	154.348	31.4985	N																GRMZM2G145029	=+	238.402	143.526	94.8759	N
GRMZM5G848269	=-	213.085	152.629	60.4568	N																GRMZM2G124797	=+	251.272	143.374	107.898	N
GRMZM2G172491	=-	184.652	150.127	34.5245	N																GRMZM2G074462	=+	590.988	142.863	448.125	N
GRMZM2G147172	=-	168.656	148.891	19.7657	N																GRMZM2G556131	=+	277.658	142.155	135.503	N
GRMZM2G419994	=-	170.274	148.527	21.7466	N																GRMZM2G178960	=+	247.334	141.726	105.608	N
GRMZM2G025159	=-	195.373	147.982	47.3908	N																GRMZM2G412304	=+	354.54	141.363	213.177	N
AC195351.3_FG001	=-	171.136	146.655	24.4811	N																GRMZM2G163476	=+	183.842	141.362	42.4798	N
GRMZM2G429118	=-	203.979	145.654	58.3244	N																GRMZM2G093391	=+	193.702	139.016	54.6858	N
GRMZM2G021784	=-	183.961	144.443	39.518	N																GRMZM2G053713	=+	291.838	137.719	154.118	N
GRMZM2G145527	=-	201.867	144.191	57.6754	N																GRMZM2G045192	=+	199.202	137.43	61.772	N
GRMZM2G134264	=-	195.344	144.084	51.2608	N																GRMZM2G395853	=+	165.144	137.184	27.9602	N
GRMZM2G155253	=-	169.428	143.406	26.022	N																GRMZM2G047577	=+	304.649	136.297	168.352	N
GRMZM2G133434	=-	171.908	141.73	30.1781	N																GRMZM2G043893	=+	236.053	135.673	100.381	N
GRMZM2G151826	=-	185.416	140.772	44.6446	N																GRMZM2G120951	=+	346.624	135.422	211.202	N
GRMZM2G323422	=-	153.678	138.515	15.1635	N																GRMZM2G145578	=+	286.394	135.209	151.185	N
GRMZM2G018627	=-	162.258	138.393	23.8653	N																GRMZM2G459702	=+	214.58	134.735	79.8454	N
GRMZM2G181258	=-	150.339	137.988	12.3513	N																GRMZM2G042356	=+	260.29	134.714	125.576	N
GRMZM2G165387	=-	172.695	137.963	34.7313	N																AC233942.1_FG001	=+	157.754	133.769	23.985	N
GRMZM2G029407	=-	196.093	137.59	58.5031	N																GRMZM5G814159	=+	166.398	133.415	32.9828	N
GRMZM2G073884	=-	180.263	137.527	42.7358	N																GRMZM2G136072	=+	255.179	133.362	121.817	N
GRMZM2G077140	=-	193.391	137.494	55.8974	N																GRMZM2G492296	=+	251.838	133.307	118.531	N
GRMZM2G130358	=-	164.545	137.11	27.4346	N																GRMZM2G033962	=+	169.374	133.305	36.0686	N
GRMZM5G830932	=-	173.668	134.625	39.043	N																GRMZM2G702159	=+	433.231	133.085	300.145	N
GRMZM2G118312	=-	229.049	134.487	94.5618	N																GRMZM2G163749	=+	164.805	132.408	32.3966	N
GRMZM2G423202	=-	157.675	133.635	24.0402	N																GRMZM2G127386	=+	165.618	131.487	34.1316	N
GRMZM2G483490	=-	166.584	131.706	34.8781	N																AC199541.4_FG007	=+	312.593	131.193	181.4	N
GRMZM5G850922	=-	148.006	131.099	16.9072	N																GRMZM2G105460	=+	198.577	131.168	67.4084	N
GRMZM2G030240	=-	147.619	129.329	18.2902	N																GRMZM2G097662	=+	255.172	130.358	124.814	N
GRMZM2G174128	=-	168.018	129.007	39.0113	N																GRMZM2G000209	=+	156.26	129.931	26.3293	N
GRMZM2G157350	=-	139.475	124.87	14.6052	N																GRMZM2G028004	=+	296.913	129.813	167.1	N
GRMZM2G354093	=-	150.082	123.772	26.3104	N																GRMZM2G016241	=+	166.724	129.398	37.3259	N
GRMZM2G405662	=-	129.569	114.357	15.2121	N																GRMZM2G306935	=+	185.693	129.307	56.3865	N
GRMZM2G444073	=-	144.205	112.684	31.5208	N																GRMZM2G307368	=+	324.803	128.787	196.016	N
GRMZM2G335589	=-	132.258	112.251	20.007	N																GRMZM2G063133	=+	172.653	128.725	43.9289	N
GRMZM2G168898	=-	131.885	110.919	20.9658	N																GRMZM2G033746	=+	247.292	128.633	118.658	N
GRMZM2G358987	=-	133.993	108.636	25.3571	N																GRMZM2G502467	=+	267.319	127.237	140.082	N
GRMZM2G135722	=-	145.927	108.018	37.9097	N																GRMZM2G009125	=+	220.945	127.167	93.7782	N
GRMZM2G396477	=-	142.522	107.248	35.2742	N																GRMZM2G080516	=+	244.05	125.571	118.479	N
GRMZM2G162200	=-	240.547	106.535	134.012	N																GRMZM2G074169	=+	160.636	125.349	35.2873	N
GRMZM2G090576	=-	125.199	106.286	18.9126	N																GRMZM2G006678	=+	175.735	124.79	50.9448	N
GRMZM2G068763	=-	235.409	104.465	130.944	N																GRMZM2G012200	=+	218.321	124.401	93.9203	N
GRMZM2G474468	=-	113.56	102.056	11.5044	N																GRMZM2G105834	=+	159.159	124.253	34.9059	N
GRMZM2G091743	=-	137.068	101.576	35.4917	N																GRMZM2G469969	=+	156.083	123.829	32.2537	N
GRMZM2G050485	=-	144.702	99.645	45.0571	N																GRMZM2G020856	=+	200.564	123.551	77.0131	N
GRMZM2G003246	=-	112.009	99.6393	12.3692	N																GRMZM2G039906	=+	197.186	120.738	76.4478	N
GRMZM2G434549	=-	145.404	98.6955	46.7089	N																GRMZM2G082448	=+	170.625	119.496	51.1285	N
GRMZM2G012397	=-	109.286	97.3783	11.9072	N																GRMZM2G126338	=+	227.274	117.848	109.425	N
GRMZM2G355233	=-	138.4	96.5684	41.8318	N																GRMZM5G856067	=+	160.723	117.664	43.0585	N
GRMZM2G010929	=-	128.521	95.613	32.908	N																GRMZM2G161641	=+	182.043	117.311	64.7319	N
GRMZM2G040508	=-	117.604	95.3476	22.2567	N																GRMZM2G151529	=+	137.53	117.287	20.2429	N
GRMZM2G059129	=-	170.696	95.2214	75.4746	N																GRMZM2G143525	=+	150.559	116.636	33.9226	N
GRMZM2G056500	=-	115.855	94.9994	20.8556	N																GRMZM2G164714	=+	274.558	116.565	157.992	N
GRMZM2G022866	=-	165.999	94.833	71.1664	N																GRMZM2G063162	=+	150.597	116.204	34.3931	N
GRMZM2G008263	=-	167.891	94.1533	73.7375	N																GRMZM5G898290	=+	158.485	115.827	42.6583	N
GRMZM2G142544	=-	128.701	93.6532	35.0474	N																GRMZM2G512386	=+	153.766	115.65	38.1162	N
GRMZM2G100475	=-	148.568	93.0375	55.5309	N																GRMZM2G045135	=+	244.85	115.64	129.21	N
GRMZM2G079782	=-	106.689	90.1523	16.5364	N																GRMZM2G148194	=+	172.573	114.648	57.9246	N
GRMZM2G393180	=-	120.116	85.5302	34.5853	N																GRMZM2G100067	=+	156.473	114.041	42.432	N
GRMZM2G175989	=-	90.2057	83.8352	6.37049	N																GRMZM2G042806	=+	139.885	113.893	25.9926	N
GRMZM2G334181	=-	114.877	83.0508	31.8263	N																GRMZM2G575566	=+	228.128	113.815	114.313	N
GRMZM2G080191	=-	100.088	82.5437	17.5445	N																GRMZM2G476848	=+	226.834	113.76	113.074	N
GRMZM2G063756	=-	94.4205	82.4463	11.9741	N																GRMZM2G112242	=+	134.867	113.585	21.2822	N
GRMZM2G093286	=-	126.313	81.7287	44.5839	N																GRMZM5G894029	=+	231.251	113.128	118.123	N
GRMZM2G137151	=-	90.6915	80.166	10.5256	N																GRMZM2G141320	=+	391.558	111.394	280.164	N
GRMZM5G877489	=-	103.325	79.3037	24.0209	N																GRMZM2G035821	=+	157.482	110.748	46.7343	N
GRMZM2G074229	=-	94.3308	75.4516	18.8792	N																GRMZM2G011513	=+	137.45	110.647	26.803	N
GRMZM2G509876	=-	128.055	74.9284	53.1268	N																GRMZM2G123550	=+	423.279	110.603	312.676	N
GRMZM2G048904	=-	86.2421	73.2681	12.974	N																GRMZM5G869564	=+	160.424	110.47	49.9541	N
GRMZM2G019363	=-	107.478	73.1702	34.3077	N																GRMZM2G110500	=+	136.532	110.021	26.5103	N
GRMZM2G431039	=-	79.9862	70.3242	9.66202	N																GRMZM5G850019	=+	123.176	109.533	13.6437	N
GRMZM2G071294	=-	82.8356	69.3673	13.4683	N																GRMZM2G033198	=+	131.836	109.468	22.3685	N
GRMZM2G128981	=-	82.9365	67.9697	14.9668	N																GRMZM2G066599	=+	172.473	109.388	63.0849	N
GRMZM2G062458	=-	112.847	63.4286	49.4189	N																GRMZM2G031780	=+	343.088	109.106	233.982	N
AC194970.5_FG001	=-	95.6236	62.7735	32.85	N																GRMZM5G844096	=+	264.191	108.833	155.359	N
GRMZM2G390967	=-	68.7197	62.4582	6.26149	N																GRMZM2G116542	=+	133.446	108.807	24.639	N
GRMZM2G086628	=-	139.133	62.3196	76.8137	N																GRMZM2G152895	=+	185.409	108.48	76.9287	N
GRMZM2G313104	=-	76.5107	61.3923	15.1184	N																AC209080.3_FG004	=+	188.329	107.954	80.3753	N
GRMZM2G154505	=-	79.1873	57.8787	21.3087	N																GRMZM2G026881	=+	132.532	106.22	26.3123	N
GRMZM2G088482	=-	105.147	56.3644	48.7821	N																GRMZM2G136800	=+	178.158	105.642	72.5163	N
GRMZM2G012530	=-	65.4089	55.5545	9.85438	N																GRMZM2G174971	=+	125.046	105.035	20.0113	N
GRMZM5G852776	=-	76.3206	55.0229	21.2977	N																GRMZM2G129018	=+	139.885	104.521	35.3641	N
GRMZM2G344848	=-	65.1471	53.9042	11.2429	N																GRMZM2G556522	=+	165.5	104.158	61.342	N
GRMZM2G152079	=-	55.9896	51.8434	4.14626	N																GRMZM2G031607	=+	121.082	103.07	18.0112	N
GRMZM2G048121	=-	94.4757	51.6904	42.7853	N																GRMZM5G872118	=+	119.595	102.608	16.9868	N
GRMZM2G135862	=-	65.0317	47.5779	17.4538	N																GRMZM2G469551	=+	435.316	102.127	333.189	N
GRMZM2G094990	=-	50.6663	47.0189	3.64741	N																GRMZM2G392794	=+	263.816	101.975	161.842	N
GRMZM2G071996	=-	70.1458	46.64	23.5058	N																GRMZM2G054193	=+	134.595	101.214	33.3814	N
GRMZM2G148864	=-	57.6885	45.685	12.0035	N																GRMZM5G877884	=+	181.793	99.2243	82.5689	N
GRMZM2G124890	=-	51.6259	44.9195	6.70641	N																GRMZM2G075117	=+	129.726	99.1333	30.5925	N
GRMZM2G444075	=-	71.8678	44.8777	26.9901	N																GRMZM2G045706	=+	164.316	98.2972	66.0188	N
GRMZM2G064657	=-	63.6478	44.6069	19.0409	N																GRMZM2G015955	=+	116.744	98.0367	18.7072	N
GRMZM2G075958	=-	54.4792	44.203	10.2762	N																GRMZM2G022645	=+	224.73	97.5305	127.199	N
GRMZM2G380738	=-	72.7997	44.129	28.6707	N																GRMZM2G128421	=+	123.736	97.2891	26.4467	N
GRMZM2G052844	=-	54.8364	44.0428	10.7937	N																GRMZM5G842058	=+	173.126	95.7555	77.3708	N
GRMZM2G115716	=-	101.86	44.0179	57.8419	N																GRMZM2G060952	=+	121.642	94.7932	26.8486	N
GRMZM2G039969	=-	65.2495	43.985	21.2645	N																GRMZM2G018820	=+	124.353	94.425	29.9278	N
GRMZM2G056329	=-	52.6916	42.466	10.2255	N																GRMZM2G159399	=+	120.618	94.2528	26.3652	N
GRMZM2G096695	=-	44.4023	40.7273	3.67494	N																GRMZM2G037685	=+	171.732	94.0259	77.7064	N
AC235539.1_FG001	=-	45.7437	37.0232	8.72057	N																GRMZM2G090824	=+	113.798	93.9224	19.8753	N
GRMZM2G157218	=-	41.703	34.9824	6.72056	N																GRMZM2G101675	=+	161.201	93.3061	67.8953	N
GRMZM2G046459	=-	44.3202	33.8639	10.4563	N																GRMZM2G120035	=+	113.841	91.4532	22.3877	N
GRMZM2G448174	=-	42.8362	33.4163	9.41994	N																GRMZM2G169548	=+	143.923	90.4606	53.4628	N
GRMZM2G084779	=-	39.0425	33.3065	5.736	N																GRMZM2G109785	=+	153.089	90.1521	62.9364	N
GRMZM2G347836	=-	68.7408	31.8498	36.8911	N																GRMZM2G160560	=+	102.618	90.0139	12.604	N
GRMZM5G801307	=-	38.5092	31.6999	6.8093	N																GRMZM2G067853	=+	108.24	89.6864	18.5533	N
GRMZM2G123262	=-	34.4113	26.6826	7.72877	N																GRMZM2G148940	=+	120.986	88.5729	32.4128	N
GRMZM2G005233	=-	26.8757	24.0939	2.78178	N																GRMZM5G832740	=+	110.89	88.3219	22.568	N
GRMZM2G349791	=-	43.5707	21.7153	21.8554	N																GRMZM5G846152	=+	102.156	86.8628	15.2937	N
GRMZM2G457621	=-	25.6591	20.3114	5.34773	N																GRMZM2G146847	=+	127.1	81.4003	45.6993	N
GRMZM5G865543	=-	19.0066	16.0414	2.96516	N																GRMZM2G084252	=+	95.316	80.9606	14.3553	N
GRMZM2G090177	=-	25.7091	14.8514	10.8577	N																GRMZM2G088849	=+	107.516	79.1323	28.384	N
GRMZM2G076943	=-	18.6022	13.9399	4.66229	N																GRMZM2G309025	=+	108.144	78.9145	29.2293	N
GRMZM2G179777	=-	16.3855	10.1645	6.22101	N																GRMZM2G428987	=+	154.155	78.8276	75.3278	N
GRMZM2G089448	=-	13.1639	9.99566	3.1682	N																GRMZM2G170307	=+	104.575	78.4505	26.1241	N
GRMZM2G091285	=-	26.1071	9.00021	17.1069	N																GRMZM2G013391	=+	116.092	78.4345	37.6572	N
GRMZM2G030772	=-	6.70661	5.25221	1.4544	N																GRMZM2G071370	=+	96.8205	77.8784	18.942	N
GRMZM2G103748	=-	11.6591	4.64438	7.01475	N																GRMZM2G049041	=+	110.354	76.8741	33.4801	N
GRMZM2G011367	=-	4.64994	3.89379	0.756149	N																GRMZM2G400938	=+	99.216	76.2389	22.977	N
GRMZM5G865298	=-	10.5331	2.02095	8.51211	N																GRMZM2G387528	=+	96.2308	75.5671	20.6637	N
GRMZM2G100412	=-	1.32446	0.68706	0.6374	N																GRMZM5G896883	=+	88.7898	75.1285	13.6613	N
GRMZM2G339122	=-	1.09497	0.640874	0.454095	N																GRMZM2G022659	=+	176.966	75.0617	101.905	N
GRMZM2G079436	-=	2.86495	1.53495	1.33	N																GRMZM2G079629	=+	149.025	72.9552	76.0695	N
GRMZM2G177213	=+	730.064	606.137	123.926	Y																AC149818.2_FG006	=+	84.4965	72.7665	11.7299	N
GRMZM2G138410	=+	753.349	603.493	149.856	Y																GRMZM2G033671	=+	94.8079	72.0722	22.7357	N
GRMZM2G178533	=+	725.912	594.032	131.88	Y																GRMZM2G128651	=+	91.2568	71.9075	19.3493	N
GRMZM2G104546	=+	749.866	593.552	156.314	Y																GRMZM2G302405	=+	214.521	71.1249	143.396	N
GRMZM2G389303	=+	688.031	589.187	98.8441	Y																GRMZM2G017388	=+	98.6911	70.1683	28.5228	N
GRMZM2G097277	=+	761.284	585.185	176.099	Y																GRMZM2G090241	=+	95.4633	68.9096	26.5537	N
GRMZM2G086093	=+	680.151	583.114	97.0367	Y																GRMZM2G419290	=+	95.0287	68.843	26.1857	N
GRMZM2G156026	=+	708.517	582.463	126.054	Y																GRMZM2G420432	=+	98.5269	66.9243	31.6026	N
GRMZM2G094712	=+	676.146	581.877	94.269	Y																GRMZM2G303587	=+	129.397	66.256	63.141	N
GRMZM2G033630	=+	743.282	580.291	162.992	Y																GRMZM2G134149	=+	91.6417	65.744	25.8977	N
GRMZM2G374827	=+	728.901	580.241	148.66	Y																GRMZM2G084491	=+	144.112	63.8224	80.2897	N
GRMZM2G171118	=+	715.319	580.046	135.274	Y																GRMZM2G121223	=+	146.841	62.9064	83.9349	N
GRMZM2G150876	=+	725.379	577.702	147.677	Y																GRMZM2G589470	=+	85.6359	60.6699	24.966	N
GRMZM2G110195	=+	739.235	576.039	163.196	Y																GRMZM5G810727	=+	77.9853	59.8692	18.1161	N
GRMZM2G050997	=+	674.11	574.974	99.1356	Y																GRMZM2G472671	=+	71.9768	57.7586	14.2182	N
GRMZM2G063262	=+	656.45	572.331	84.1189	Y																GRMZM2G139550	=+	131.432	57.5747	73.8573	N
AC207347.3_FG005	=+	763.526	571.994	191.532	Y																GRMZM2G088320	=+	76.3823	57.5611	18.8212	N
GRMZM2G000158	=+	717.701	571.908	145.793	Y																GRMZM5G866269	=+	104.632	57.55	47.0821	N
GRMZM2G060554	=+	659.641	569.843	89.7971	Y																GRMZM2G020285	=+	106.139	56.2936	49.8449	N
GRMZM2G143352	=+	747.131	568.783	178.348	Y																AC234159.1_FG002	=+	111.158	54.0686	57.0892	N
GRMZM2G113800	=+	739.374	568.593	170.781	Y																GRMZM2G093032	=+	80.2057	53.45	26.7557	N
GRMZM2G135470	=+	743.027	567.072	175.955	Y																GRMZM2G169458	=+	64.5257	52.8357	11.69	N
GRMZM2G383338	=+	741.124	565.535	175.589	Y																GRMZM2G153103	=+	111.7	52.4313	59.2689	N
GRMZM2G391042	=+	711.475	563.931	147.543	Y																GRMZM5G869350	=+	66.9545	52.1461	14.8085	N
GRMZM2G070252	=+	682.535	560.528	122.007	Y																GRMZM2G173424	=+	81.5326	51.3037	30.2289	N
GRMZM2G032910	=+	647.659	558.256	89.4026	Y																GRMZM2G004157	=+	70.6687	50.7059	19.9629	N
GRMZM2G111529	=+	656.136	558.231	97.9057	Y																GRMZM2G143627	=+	65.7241	48.2542	17.4699	N
GRMZM2G302160	=+	715.699	558.223	157.477	Y																GRMZM2G417715	=+	65.115	46.4003	18.7147	N
GRMZM2G142315	=+	738.619	556.413	182.206	Y																GRMZM2G107076	=+	73.2998	44.2303	29.0695	N
GRMZM5G825515	=+	681.778	556.404	125.374	Y																GRMZM2G090269	=+	71.9475	44.1963	27.7513	N
GRMZM2G055273	=+	672.228	553.706	118.521	Y																GRMZM2G084935	=+	54.4842	42.1791	12.3051	N
GRMZM2G084802	=+	748.317	553.087	195.23	Y																GRMZM2G093828	=+	54.6877	42.0252	12.6625	N
GRMZM2G096358	=+	639.653	551.848	87.8045	Y																GRMZM2G079499	=+	72.6218	41.4676	31.1542	N
GRMZM2G123373	=+	659.723	551.841	107.882	Y																GRMZM2G321153	=+	53.158	41.3959	11.7621	N
GRMZM2G335618	=+	691.17	549.881	141.289	Y																GRMZM2G456997	=+	54.868	40.2261	14.6419	N
GRMZM2G124371	=+	691.203	549.335	141.868	Y																GRMZM2G153920	=+	77.548	40.1154	37.4325	N
GRMZM2G052474	=+	718.034	548.984	169.05	Y																GRMZM2G043154	=+	79.3375	39.8664	39.471	N
GRMZM2G437977	=+	687.039	548.305	138.734	Y																GRMZM2G156127	=+	66.4067	38.8237	27.5831	N
GRMZM2G061469	=+	728.025	548.138	179.887	Y																GRMZM2G102912	=+	51.7587	37.8369	13.9218	N
GRMZM5G854613	=+	646.479	547.435	99.0439	Y																GRMZM2G040090	=+	60.4382	37.2761	23.1622	N
GRMZM5G868296	=+	751.382	546.848	204.535	Y																GRMZM2G012030	=+	60.2173	35.4158	24.8015	N
GRMZM2G075315	=+	670.202	543.347	126.855	Y																GRMZM2G456618	=+	90.5018	34.5089	55.9929	N
GRMZM2G457544	=+	713.588	542.906	170.683	Y																GRMZM2G159161	=+	55.4766	31.9902	23.4864	N
GRMZM2G111579	=+	695.749	542.144	153.606	Y																GRMZM2G163473	=+	42.2092	30.6435	11.5657	N
GRMZM5G838938	=+	657.326	541.531	115.794	Y																GRMZM2G148052	=+	63.3305	29.629	33.7015	N
GRMZM2G070475	=+	613.203	540.115	73.088	Y																GRMZM5G870970	=+	39.1811	29.6175	9.5636	N
GRMZM2G055826	=+	680.052	540	140.051	Y																GRMZM2G022777	=+	45.5761	29.4594	16.1168	N
GRMZM2G173579	=+	684.939	539.132	145.806	Y																GRMZM2G046498	=+	69.6174	28.5778	41.0396	N
GRMZM2G143050	=+	699.667	537.872	161.795	Y																GRMZM2G057529	=+	50.1401	27.7821	22.3581	N
GRMZM2G107082	=+	706.026	536.788	169.239	Y																GRMZM2G013777	=+	74.9212	25.9541	48.9671	N
GRMZM2G099860	=+	616.932	535.897	81.0346	Y																GRMZM2G111300	=+	34.1862	24.1673	10.0189	N
GRMZM2G318033	=+	732.075	534.22	197.855	Y																GRMZM2G445575	=+	29.8237	24.0779	5.74576	N
GRMZM2G134256	=+	698.808	533.954	164.854	Y																GRMZM2G147145	=+	41.828	22.1236	19.7044	N
GRMZM2G020801	=+	642.469	533.922	108.547	Y																GRMZM2G372058	=+	31.3633	21.8958	9.4675	N
GRMZM2G163406	=+	642.738	533.649	109.089	Y																GRMZM2G130348	=+	55.2055	21.3977	33.8078	N
GRMZM2G165960	=+	715.644	533.565	182.079	Y																GRMZM2G326270	=+	24.7818	18.8459	5.93591	N
GRMZM2G158043	=+	682.035	533.251	148.784	Y																GRMZM2G093755	=+	19.1633	17.1473	2.01602	N
GRMZM2G059381	=+	668.334	532.563	135.77	Y																GRMZM2G103610	=+	27.2353	16.798	10.4373	N
GRMZM2G448185	=+	661.317	530.796	130.521	Y																GRMZM2G164426	=+	26.2097	15.8315	10.3782	N
GRMZM2G363186	=+	625.695	529.007	96.6879	Y																GRMZM2G000423	=+	17.3679	13.9562	3.41171	N
GRMZM2G308860	=+	619.622	528.914	90.708	Y																GRMZM2G110192	=+	16.5261	13.1883	3.33784	N
GRMZM2G129238	=+	621.041	528.682	92.3591	Y																GRMZM2G389070	=+	17.8613	12.7634	5.09794	N
GRMZM5G891724	=+	614.783	528.429	86.3533	Y																GRMZM2G001676	=+	26.0363	12.2917	13.7446	N
GRMZM2G470882	=+	678.747	527.989	150.758	Y																GRMZM2G069722	=+	14.2892	11.0185	3.27071	N
GRMZM2G031536	=+	683.041	527.02	156.021	Y																GRMZM2G032218	=+	14.2755	10.3108	3.96472	N
GRMZM2G060045	=+	668.659	526.275	142.384	Y																GRMZM5G808756	=+	7.90147	2.37813	5.52334	N
GRMZM2G109348	=+	606.833	525.464	81.3698	Y																GRMZM5G833066	=+	6.16252	2.32316	3.83936	N
GRMZM2G102196	=+	638.971	525.098	113.873	Y																GRMZM2G005619	=+	0.968648	0.0789763	0.889672	N
GRMZM2G005865	=+	614.075	524.773	89.3019	Y
GRMZM5G861603	=+	655.252	523.722	131.53	Y
GRMZM2G048192	=+	676.249	523.599	152.65	Y
GRMZM2G012600	=+	721.258	522.578	198.68	Y
GRMZM2G077488	=+	648.123	521.909	126.214	Y
GRMZM2G086430	=+	723.824	521.535	202.289	Y
GRMZM2G339563	=+	614.424	518.516	95.9073	Y
GRMZM2G441029	=+	622.459	518.51	103.949	Y
GRMZM2G148370	=+	599.475	517.854	81.6218	Y
GRMZM2G177923	=+	601.861	517.229	84.6322	Y
GRMZM5G877788	=+	664.604	516.964	147.64	Y
GRMZM2G092433	=+	677.53	516.931	160.599	Y
GRMZM2G136854	=+	643.927	514.867	129.06	Y
GRMZM2G167387	=+	640.207	514.804	125.403	Y
GRMZM2G093900	=+	624.63	514.704	109.926	Y
GRMZM2G031572	=+	717.212	513.726	203.486	Y
GRMZM2G412899	=+	635.958	513.682	122.276	Y
GRMZM2G020433	=+	642.94	513.615	129.325	Y
GRMZM2G120574	=+	711.182	513.455	197.727	Y
GRMZM5G853281	=+	678.745	511.72	167.025	Y
GRMZM2G069928	=+	587.692	511.24	76.4515	N
GRMZM2G068212	=+	710.771	510.797	199.974	N
GRMZM2G170049	=+	728.452	509.907	218.545	N
GRMZM2G150796	=+	651.531	508.648	142.883	N
GRMZM2G052630	=+	654.09	508.132	145.958	N
GRMZM2G060896	=+	668.308	505.171	163.137	N
GRMZM2G028501	=+	696.038	504.544	191.494	N
GRMZM2G076636	=+	572.87	503.939	68.9302	N
GRMZM2G114988	=+	689.684	503.168	186.516	N
GRMZM2G149184	=+	592.774	501.704	91.07	N
GRMZM2G356579	=+	635.685	501.653	134.033	N
GRMZM2G039385	=+	660.557	501.254	159.303	N
GRMZM5G812555	=+	579.044	500.889	78.1543	N
GRMZM2G050641	=+	622.875	500.3	122.575	N
GRMZM2G061941	=+	701.371	498.815	202.556	N
GRMZM2G175164	=+	633.622	498.769	134.853	N
GRMZM2G057852	=+	732.384	498.386	233.998	N
GRMZM5G828396	=+	672.239	497.935	174.304	N
GRMZM2G168510	=+	662.079	497.753	164.327	N
GRMZM2G011169	=+	571.928	495.276	76.6518	N
GRMZM2G006493	=+	661.539	494.557	166.983	N
AC215690.3_FG002	=+	574.671	493.489	81.1819	N
GRMZM2G062412	=+	614.409	493.479	120.931	N
GRMZM2G084406	=+	648.415	492.74	155.676	N
GRMZM5G886785	=+	615.619	492.667	122.952	N
GRMZM2G130049	=+	613.542	492.628	120.914	N
GRMZM2G415579	=+	637.839	492.212	145.628	N
GRMZM2G332505	=+	630.361	491.764	138.597	N
GRMZM2G089713	=+	686.571	491.629	194.942	N
GRMZM2G439281	=+	697.109	491.59	205.519	N
AC233850.1_FG003	=+	593.338	490.901	102.437	N
GRMZM2G301647	=+	619.048	490.738	128.31	N
GRMZM2G321413	=+	625.242	489.605	135.636	N
GRMZM5G817559	=+	686.516	489.091	197.425	N
GRMZM2G035809	=+	689.559	488.892	200.667	N
GRMZM2G147221	=+	698.915	488.748	210.168	N
GRMZM2G104294	=+	642.654	488.727	153.927	N
GRMZM2G052880	=+	623.188	488.665	134.522	N
GRMZM2G174114	=+	693.992	488.662	205.331	N
GRMZM2G122846	=+	612.952	487.967	124.986	N
GRMZM2G008072	=+	717.266	487.655	229.611	N
GRMZM2G083328	=+	694.991	486.548	208.444	N
GRMZM2G308707	=+	605.78	486.294	119.486	N
GRMZM5G806449	=+	607.632	486.291	121.342	N
GRMZM2G148333	=+	642.96	486.106	156.853	N
GRMZM2G006973	=+	697.279	485.827	211.453	N
GRMZM2G007025	=+	637.328	485.365	151.963	N
GRMZM2G138074	=+	577.417	485.127	92.2901	N
GRMZM2G134523	=+	610.219	484.152	126.067	N
GRMZM2G086237	=+	599.234	483.901	115.333	N
GRMZM2G020761	=+	546.861	483.742	63.1194	N
GRMZM2G143046	=+	623.836	483.363	140.473	N
GRMZM2G098301	=+	654.962	482.811	172.15	N
GRMZM2G049693	=+	643.385	482.613	160.771	N
GRMZM2G340408	=+	553.018	482.548	70.4695	N
GRMZM2G181259	=+	655.44	481.905	173.535	N
GRMZM2G003506	=+	549.153	480.508	68.6449	N
GRMZM5G806839	=+	550.572	478.887	71.6849	N
GRMZM5G813055	=+	632.85	478.728	154.122	N
GRMZM2G063522	=+	545.121	477.865	67.2561	N
AC233878.1_FG004	=+	655.363	477.37	177.993	N
GRMZM2G319781	=+	610.77	477.245	133.525	N
GRMZM2G023110	=+	599.397	477.069	122.327	N
GRMZM2G072612	=+	663.235	476.646	186.589	N
GRMZM2G102318	=+	698.143	475.633	222.51	N
GRMZM2G162290	=+	561.698	475.34	86.3583	N
GRMZM2G340359	=+	529.775	474.53	55.2455	N
GRMZM2G032977	=+	667.21	474.327	192.883	N
GRMZM2G333659	=+	561.915	474.236	87.6783	N
GRMZM2G013283	=+	588.523	474.136	114.387	N
GRMZM2G131853	=+	544.016	474.103	69.9125	N
GRMZM2G051720	=+	648.402	474.027	174.375	N
GRMZM2G007151	=+	694.528	473.313	221.215	N
GRMZM2G024708	=+	684.895	472.705	212.19	N
GRMZM2G075002	=+	595.289	470.047	125.242	N
GRMZM2G140811	=+	605.874	469.8	136.075	N
GRMZM2G113174	=+	584.628	469.112	115.517	N
GRMZM2G033799	=+	571.055	468.445	102.61	N
GRMZM2G015291	=+	574.23	468.259	105.971	N
GRMZM2G173858	=+	601.398	468.127	133.271	N
GRMZM2G009323	=+	546.995	467.366	79.6286	N
GRMZM2G467682	=+	613.966	467.32	146.646	N
GRMZM2G159369	=+	585.438	466.963	118.475	N
GRMZM2G011896	=+	523.937	466.38	57.5573	N
GRMZM2G301355	=+	557.713	465.133	92.58	N
GRMZM5G857087	=+	525.806	464.989	60.8179	N
GRMZM2G154565	=+	707.445	463.762	243.683	N
GRMZM2G142409	=+	529.804	463.351	66.4538	N
GRMZM2G142870	=+	554.159	463.116	91.0428	N
GRMZM2G418160	=+	622.765	462	160.765	N
GRMZM2G012926	=+	610.89	461.286	149.604	N
GRMZM2G367026	=+	528.507	460.933	67.5738	N
GRMZM2G121360	=+	634.424	460.307	174.117	N
GRMZM2G060949	=+	652.699	460.24	192.459	N
GRMZM2G060999	=+	675.09	459.754	215.336	N
GRMZM2G128515	=+	542.077	459.673	82.4036	N
GRMZM2G148176	=+	617.524	458.719	158.805	N
GRMZM2G004516	=+	625.515	458.588	166.927	N
GRMZM2G317033	=+	649.56	457.95	191.61	N
GRMZM2G121573	=+	598.196	457.838	140.359	N
GRMZM2G154580	=+	548.15	457.139	91.0105	N
GRMZM2G573667	=+	543.229	456.903	86.3262	N
GRMZM2G155111	=+	530.782	454.933	75.8488	N
GRMZM2G388045	=+	640.197	454.708	185.489	N
GRMZM2G042323	=+	635.159	453.289	181.869	N
GRMZM2G106250	=+	515.785	453.015	62.7707	N
GRMZM2G030139	=+	523.177	452.422	70.7546	N
GRMZM2G314652	=+	668.09	452.411	215.679	N
GRMZM2G075655	=+	530.371	452.138	78.2326	N
GRMZM5G867390	=+	599.284	452.017	147.267	N
GRMZM2G057733	=+	641.043	451.251	189.793	N
GRMZM2G360873	=+	698.378	450.414	247.963	N
GRMZM2G061950	=+	522.859	450.006	72.8528	N
GRMZM2G152477	=+	651.398	449.619	201.779	N
GRMZM2G040559	=+	574.714	448.993	125.721	N
GRMZM2G473976	=+	576.912	448.866	128.046	N
GRMZM2G516387	=+	593.058	447.892	145.166	N
GRMZM2G306806	=+	667.472	447.635	219.837	N
GRMZM2G093855	=+	647.681	447.361	200.32	N
GRMZM2G424112	=+	604.525	446.829	157.696	N
GRMZM2G003108	=+	590.914	446.782	144.132	N
GRMZM2G347766	=+	633.292	446.601	186.691	N
GRMZM2G459820	=+	632.547	446.015	186.532	N
GRMZM2G170567	=+	514.622	445.365	69.2565	N
GRMZM5G856071	=+	673.21	444.869	228.341	N
GRMZM2G173404	=+	537.188	444.773	92.4157	N
GRMZM5G803365	=+	611.731	444.429	167.302	N
GRMZM2G122532	=+	511.792	442.912	68.8802	N
GRMZM2G142063	=+	527.385	442.524	84.861	N
GRMZM2G000812	=+	495.468	441.737	53.7313	N
GRMZM2G085038	=+	634.352	441.678	192.673	N
GRMZM2G011240	=+	499.338	441.34	57.9979	N
GRMZM2G446515	=+	612.647	441.172	171.476	N
GRMZM2G047681	=+	524.222	439.249	84.9731	N
GRMZM2G018484	=+	631.68	439.207	192.473	N
GRMZM2G059799	=+	561.29	438.262	123.028	N
GRMZM2G031991	=+	665.365	435.85	229.515	N
GRMZM5G833332	=+	601.962	435.554	166.409	N
GRMZM2G452633	=+	636.474	435.264	201.21	N
GRMZM2G010823	=+	581.785	432.221	149.564	N
GRMZM2G109286	=+	523.176	431.933	91.2429	N
GRMZM2G073054	=+	536.055	431.339	104.716	N
GRMZM2G341155	=+	582.291	431.135	151.156	N
GRMZM2G045686	=+	538.64	430.726	107.915	N
GRMZM2G063492	=+	493.784	429.795	63.9893	N
GRMZM2G036409	=+	523.502	429.479	94.0231	N
GRMZM2G094867	=+	509.16	428.482	80.678	N
GRMZM2G136455	=+	637.911	428.32	209.591	N
GRMZM2G143703	=+	563.585	427.47	136.115	N
GRMZM2G103137	=+	611.96	426.622	185.338	N
GRMZM2G138176	=+	484.197	426.465	57.7319	N
GRMZM2G075250	=+	513.657	425.816	87.8404	N
GRMZM2G054811	=+	568.877	425.556	143.321	N
GRMZM5G840955	=+	539.933	424.896	115.036	N
GRMZM2G052365	=+	483.926	424.32	59.606	N
GRMZM2G365423	=+	521.11	424.249	96.8613	N
GRMZM2G103599	=+	514.178	423.866	90.3117	N
GRMZM2G067063	=+	548.155	423.408	124.747	N
GRMZM2G035594	=+	684.792	423.192	261.599	N
GRMZM2G014240	=+	494.821	419.725	75.0961	N
GRMZM2G126988	=+	530.24	419.462	110.778	N
GRMZM2G007914	=+	547.187	419.33	127.856	N
GRMZM2G454952	=+	679.244	418.663	260.581	N
GRMZM2G005052	=+	506.204	418.655	87.5487	N
GRMZM2G102167	=+	539.924	418.102	121.822	N
GRMZM2G356178	=+	507.011	417.764	89.2469	N
GRMZM2G180422	=+	583.208	417.168	166.039	N
GRMZM2G098460	=+	504.17	416.904	87.2661	N
GRMZM2G172621	=+	612.86	416.841	196.02	N
GRMZM2G179106	=+	667.467	416.158	251.309	N
GRMZM2G059151	=+	499.118	415.995	83.1229	N
GRMZM2G088964	=+	549.944	414.778	135.166	N
GRMZM2G026218	=+	596.749	414.525	182.224	N
GRMZM2G093643	=+	475.772	414.026	61.7455	N
GRMZM2G150952	=+	481.294	412.78	68.5141	N
GRMZM2G039797	=+	504.937	412.089	92.8472	N
GRMZM2G398055	=+	487.368	411.835	75.5329	N
GRMZM2G089767	=+	592.856	411.827	181.029	N
GRMZM2G429035	=+	479.099	411.783	67.3161	N
GRMZM2G005082	=+	569.436	411.735	157.702	N
GRMZM2G095519	=+	572.42	411.711	160.709	N
AC199068.2_FG017	=+	625.914	411.419	214.495	N
GRMZM2G124540	=+	502.137	411.358	90.7789	N
GRMZM2G072240	=+	585.584	411.033	174.551	N
GRMZM2G353076	=+	587.921	410.231	177.69	N
GRMZM2G167164	=+	620.498	408.676	211.821	N
GRMZM2G001898	=+	625.728	408.618	217.109	N
GRMZM2G000371	=+	520.435	408.442	111.993	N
GRMZM2G181362	=+	514.372	407.522	106.85	N
GRMZM2G020982	=+	610.777	407.136	203.642	N
GRMZM5G829778	=+	617.075	407.109	209.966	N
GRMZM2G405094	=+	489.791	406.636	83.1545	N
GRMZM2G158629	=+	508.65	406.373	102.277	N
GRMZM2G050984	=+	553.972	406.209	147.763	N
GRMZM2G090747	=+	678.414	404.997	273.416	N
GRMZM2G443495	=+	604.15	404.802	199.348	N
GRMZM2G096717	=+	556.623	404.322	152.301	N
GRMZM2G380088	=+	499.047	404.003	95.0444	N
GRMZM2G414915	=+	541.004	403.054	137.95	N
GRMZM5G860761	=+	596.08	402.084	193.997	N
GRMZM2G053458	=+	485.918	402.027	83.8913	N
GRMZM2G171373	=+	464.627	401.839	62.7882	N
GRMZM2G109070	=+	467.515	400.818	66.6976	N
GRMZM2G042313	=+	602.347	400.711	201.636	N
GRMZM2G036908	=+	480.414	400.349	80.0652	N
GRMZM2G149800	=+	459.87	400.331	59.5388	N
GRMZM2G022538	=+	630.438	398.749	231.689	N
GRMZM2G463953	=+	467.414	398.164	69.25	N
GRMZM2G002915	=+	456.389	397.845	58.5447	N
GRMZM2G018006	=+	560.012	397.699	162.313	N
GRMZM2G072034	=+	562.948	397.676	165.272	N
GRMZM2G307992	=+	467.722	396.181	71.5405	N
GRMZM2G029546	=+	480.902	396.084	84.8174	N
GRMZM2G116584	=+	558.871	395.951	162.92	N
GRMZM5G882821	=+	622.931	395.617	227.315	N
GRMZM2G037630	=+	571.532	395.36	176.172	N
GRMZM2G082686	=+	458.457	390.088	68.3699	N
GRMZM2G099452	=+	451.158	387.967	63.1912	N
GRMZM2G013214	=+	436.211	387.899	48.3125	N
GRMZM2G018004	=+	580.969	386.484	194.485	N
GRMZM2G361855	=+	531.494	385.416	146.078	N
GRMZM2G156816	=+	532.392	382.887	149.504	N
AC199782.5_FG002	=+	595.898	382.411	213.487	N
GRMZM2G552278	=+	472.429	382.007	90.4224	N
GRMZM2G008607	=+	570.935	381.799	189.135	N
GRMZM2G018869	=+	446.433	381.483	64.9494	N
GRMZM2G015571	=+	522.164	381.372	140.792	N
GRMZM2G041141	=+	477.858	380.36	97.4985	N
GRMZM2G020142	=+	485.351	380.073	105.278	N
GRMZM2G134073	=+	545.311	379.874	165.437	N
GRMZM2G062974	=+	578.048	379.864	198.185	N
GRMZM2G008247	=+	483.629	379.098	104.531	N
GRMZM2G038893	=+	531.823	379.068	152.755	N
GRMZM2G145451	=+	454.593	379.042	75.5507	N
GRMZM2G359234	=+	662.422	377.744	284.678	N
GRMZM2G467134	=+	495.134	377.187	117.947	N
GRMZM2G373717	=+	589.354	377.076	212.277	N
GRMZM2G040964	=+	547.126	377.017	170.109	N
GRMZM2G318803	=+	495.698	376.667	119.031	N
GRMZM2G140614	=+	525.325	376.125	149.2	N
GRMZM2G079944	=+	512.225	375.813	136.412	N
GRMZM2G425863	=+	486.354	375.328	111.025	N
GRMZM5G834874	=+	420.582	374.947	45.6355	N
GRMZM2G075051	=+	577.977	374.498	203.479	N
GRMZM2G022627	=+	461.115	374.238	86.8773	N
GRMZM2G114841	=+	425.369	374.124	51.2443	N
GRMZM2G438007	=+	456.963	373.884	83.079	N
GRMZM2G017522	=+	445.315	372.698	72.6175	N
GRMZM2G055704	=+	543.958	372.324	171.634	N
GRMZM2G157334	=+	511.526	371.728	139.799	N
GRMZM2G107956	=+	444.724	371.304	73.4205	N
GRMZM2G425719	=+	539.225	371.24	167.985	N
GRMZM2G459755	=+	595.417	371.07	224.347	N
GRMZM2G017593	=+	531.346	370.956	160.391	N
GRMZM2G104955	=+	502.712	370.817	131.895	N
GRMZM2G003789	=+	449.561	370.232	79.3293	N
GRMZM2G119300	=+	452.075	370.118	81.9564	N
GRMZM2G527387	=+	575.668	369.818	205.85	N
GRMZM2G106647	=+	443.059	369.733	73.3263	N
GRMZM2G083374	=+	431.027	369.371	61.6563	N
GRMZM2G087150	=+	467.82	368.58	99.2401	N
GRMZM2G480516	=+	436.834	368.376	68.4583	N
GRMZM2G010044	=+	573.628	368.351	205.278	N
GRMZM5G817551	=+	505.194	367.996	137.199	N
GRMZM2G070912	=+	519.597	366.219	153.378	N
GRMZM2G476843	=+	595.582	365.591	229.991	N
GRMZM2G055107	=+	445.432	364.967	80.4648	N
GRMZM2G048472	=+	415.528	364.663	50.8653	N
GRMZM2G315125	=+	489.268	364.091	125.177	N
GRMZM2G123558	=+	512.335	363.512	148.822	N
GRMZM2G029912	=+	404.57	362.409	42.1607	N
AC226227.2_FG005	=+	517.341	362.024	155.317	N
AC199363.4_FG003	=+	404.734	361.9	42.8339	N
GRMZM2G104081	=+	591.373	361.759	229.614	N
GRMZM2G306094	=+	607.19	361.093	246.096	N
GRMZM2G128807	=+	470.805	361.016	109.789	N
GRMZM2G104833	=+	470.795	360.827	109.968	N
GRMZM2G048549	=+	435.672	360.221	75.451	N
GRMZM2G472376	=+	450.317	357.424	92.8931	N
GRMZM2G156956	=+	546.646	356.045	190.601	N
GRMZM2G154036	=+	394.149	355.95	38.1987	N
GRMZM2G477340	=+	431.622	355.577	76.045	N
GRMZM2G147819	=+	471.221	355.366	115.854	N
GRMZM2G148925	=+	430.686	354.664	76.0218	N
GRMZM2G172891	=+	489.507	353.835	135.672	N
GRMZM2G174671	=+	464.069	353.639	110.43	N
GRMZM2G479906	=+	571.253	349	222.253	N
GRMZM2G111113	=+	401.112	348.927	52.1845	N
GRMZM2G480356	=+	539.028	348.856	190.172	N
GRMZM2G166548	=+	465.04	348.196	116.845	N
GRMZM2G040033	=+	525.565	347.055	178.509	N
GRMZM2G414159	=+	471.078	346.957	124.121	N
AC187157.4_FG005	=+	486.893	346.771	140.121	N
GRMZM2G071575	=+	404.192	346.593	57.5982	N
GRMZM2G122431	=+	577.821	346.159	231.662	N
GRMZM2G177095	=+	485.797	346.138	139.658	N
GRMZM2G149211	=+	412.2	346.031	66.1683	N
GRMZM2G041015	=+	576.166	346.016	230.151	N
GRMZM2G157168	=+	420.802	345.793	75.0086	N
GRMZM2G318780	=+	390.327	345.343	44.9838	N
GRMZM2G168760	=+	597.694	345.326	252.368	N
GRMZM2G038898	=+	548.466	345.208	203.258	N
GRMZM2G104918	=+	480.448	343.823	136.625	N
GRMZM2G104999	=+	529.147	343.638	185.51	N
GRMZM2G129620	=+	428.656	343.339	85.3166	N
GRMZM2G180922	=+	541.508	342.766	198.742	N
GRMZM5G827365	=+	514.733	342.555	172.178	N
GRMZM2G124555	=+	534.535	342.14	192.395	N
GRMZM2G096365	=+	506.739	341.148	165.592	N
AC205419.3_FG001	=+	410.399	340.889	69.5093	N
GRMZM2G004138	=+	541.466	339.663	201.803	N
GRMZM2G048616	=+	397.059	337.919	59.1401	N
GRMZM2G399644	=+	469.329	337.403	131.926	N
GRMZM2G054588	=+	483.479	336.707	146.771	N
GRMZM2G171934	=+	466.057	336.615	129.442	N
GRMZM2G391746	=+	560.109	336.248	223.861	N
GRMZM2G107815	=+	388.897	334.688	54.2083	N
GRMZM2G067624	=+	425.95	334.293	91.657	N
GRMZM5G852833	=+	415.539	334.123	81.4159	N
GRMZM2G104649	=+	513.125	332.84	180.285	N
GRMZM2G101413	=+	374.311	332.582	41.7285	N
GRMZM5G865151	=+	501.729	332.234	169.495	N
GRMZM2G148913	=+	551.277	332.177	219.1	N
GRMZM2G171507	=+	467.274	331.696	135.579	N
GRMZM2G472231	=+	436.722	329.709	107.013	N
GRMZM2G039725	=+	383.645	329.431	54.2137	N
GRMZM2G439049	=+	367.714	329.26	38.454	N
GRMZM2G126083	=+	481.028	329.141	151.888	N
GRMZM2G104542	=+	394.34	329.101	65.2391	N
AC194389.3_FG001	=+	367.74	328.532	39.208	N
AC235543.1_FG002	=+	412.795	326.95	85.8452	N
GRMZM2G109354	=+	494.452	325.867	168.585	N
GRMZM2G073959	=+	523.252	324.528	198.724	N
GRMZM5G858249	=+	429.212	324.136	105.076	N
GRMZM2G059565	=+	365.662	323.797	41.8652	N
GRMZM2G175504	=+	529.104	323.59	205.514	N
GRMZM2G404126	=+	394.549	323.082	71.4669	N
GRMZM2G043921	=+	360.876	322.144	38.7324	N
GRMZM2G088356	=+	358.221	322.057	36.164	N
GRMZM2G451147	=+	501.407	320.36	181.047	N
GRMZM2G000593	=+	387.58	320.343	67.2366	N
GRMZM5G803276	=+	433.118	319.467	113.651	N
GRMZM2G042295	=+	363.889	319.377	44.5124	N
GRMZM2G469795	=+	443.763	318.702	125.061	N
AC206223.3_FG006	=+	401.524	317.89	83.6337	N
GRMZM2G327234	=+	390.465	317.743	72.7224	N
GRMZM2G054663	=+	411.368	317.601	93.7667	N
GRMZM2G057779	=+	424.207	316.507	107.7	N
GRMZM2G168959	=+	383.501	315.823	67.6781	N
GRMZM2G169654	=+	379.446	315.16	64.2864	N
GRMZM2G351023	=+	406.97	313.744	93.2264	N
GRMZM5G897394	=+	397.948	312.842	85.1063	N
GRMZM2G003252	=+	351.491	312.592	38.8991	N
GRMZM2G175406	=+	458.812	311.834	146.978	N
GRMZM2G311182	=+	358.045	311.546	46.4991	N
GRMZM2G123029	=+	541.456	311.466	229.989	N
GRMZM2G181505	=+	427.245	310.986	116.259	N
GRMZM2G047139	=+	539.985	310.234	229.751	N
AC189879.3_FG003	=+	416.508	309.015	107.493	N
GRMZM2G141399	=+	396.586	308.937	87.649	N
GRMZM2G023791	=+	396.259	308.382	87.8775	N
GRMZM2G161780	=+	361.676	308.336	53.3404	N
GRMZM2G005304	=+	375.675	306.172	69.5032	N
GRMZM2G021416	=+	420.839	302.379	118.46	N
GRMZM2G445617	=+	468.812	301.713	167.099	N
GRMZM2G077299	=+	480.761	301.397	179.363	N
GRMZM2G062552	=+	367.521	300.855	66.666	N
GRMZM2G169580	=+	440.431	300.813	139.618	N
GRMZM2G361256	=+	351.683	300.524	51.159	N
GRMZM2G551565	=+	340.374	299.764	40.61	N
GRMZM2G418689	=+	342.064	299.351	42.7124	N
GRMZM2G467338	=+	335.95	298.598	37.3522	N
GRMZM2G082293	=+	361.891	297.799	64.0919	N
GRMZM2G129083	=+	381.024	297.741	83.2832	N
GRMZM2G462803	=+	444.765	297.259	147.506	N
GRMZM2G030880	=+	381.758	296.403	85.3548	N
GRMZM2G159587	=+	483.662	296.259	187.403	N
AC233936.1_FG003	=+	401.274	295.991	105.282	N
GRMZM2G154499	=+	431.623	294.321	137.302	N
GRMZM2G088053	=+	369.032	293.617	75.4144	N
GRMZM2G171713	=+	357.695	292.438	65.2568	N
GRMZM2G137161	=+	362.068	292.1	69.9684	N
GRMZM2G426156	=+	324.109	292.077	32.0324	N
GRMZM2G153233	=+	462.956	290.934	172.022	N
GRMZM5G867185	=+	456.651	290.614	166.037	N
GRMZM2G130440	=+	385.782	290.591	95.1915	N
GRMZM2G047347	=+	544.691	289.437	255.254	N
GRMZM2G159134	=+	327.752	288.667	39.085	N
GRMZM2G064613	=+	331.637	287.436	44.2007	N
GRMZM5G866758	=+	440.533	287.177	153.356	N
GRMZM2G044175	=+	324.845	285.989	38.8561	N
GRMZM2G161534	=+	320.4	285.903	34.4964	N
GRMZM2G109959	=+	435.164	285.857	149.307	N
GRMZM2G479703	=+	337.004	285.816	51.1873	N
GRMZM2G376416	=+	339.671	285.483	54.1872	N
GRMZM2G089121	=+	372.405	285.098	87.3071	N
GRMZM2G335978	=+	328.1	285.077	43.0228	N
GRMZM2G096422	=+	422.966	285.043	137.923	N
GRMZM2G139467	=+	367.069	284.817	82.2518	N
GRMZM2G163421	=+	460.453	284.435	176.018	N
GRMZM2G026083	=+	450.316	284.244	166.072	N
GRMZM5G816423	=+	335.848	283.711	52.137	N
GRMZM2G063276	=+	361.622	283.236	78.3864	N
GRMZM2G428356	=+	347.711	282.401	65.3093	N
GRMZM5G868047	=+	374.71	282.062	92.6478	N
GRMZM2G459841	=+	366.456	280.37	86.0858	N
GRMZM2G102933	=+	415.353	279.031	136.322	N
GRMZM2G042146	=+	359.5	278.323	81.1773	N
GRMZM2G432390	=+	366.457	278.037	88.4201	N
GRMZM2G146754	=+	320.251	276.073	44.1782	N
GRMZM2G108741	=+	321.822	275.879	45.9428	N
GRMZM2G057853	=+	540.843	275.63	265.213	N
GRMZM2G065557	=+	331.507	275.33	56.1769	N
GRMZM2G051545	=+	312.874	275.276	37.5982	N
GRMZM5G800751	=+	343.92	274.652	69.2678	N
GRMZM5G803318	=+	435.64	274.396	161.243	N
GRMZM2G456000	=+	320.472	273.845	46.6273	N
GRMZM2G338493	=+	448.786	273.403	175.383	N
GRMZM2G035595	=+	439.705	271.922	167.783	N
GRMZM2G399218	=+	436.817	270.298	166.519	N
GRMZM2G064732	=+	308.296	270.049	38.2464	N
GRMZM2G113423	=+	420.309	269.885	150.424	N
GRMZM2G031400	=+	370.512	269.231	101.281	N
GRMZM2G074173	=+	334.303	267.263	67.0399	N
GRMZM2G019373	=+	372.663	267.057	105.607	N
GRMZM2G178038	=+	322.691	266.962	55.7293	N
GRMZM2G145914	=+	319.775	266.68	53.0955	N
GRMZM2G008864	=+	377.532	265.211	112.321	N
GRMZM2G033952	=+	347.487	264.894	82.5934	N
GRMZM2G177384	=+	331.982	262.853	69.1289	N
GRMZM2G173684	=+	372.413	262.587	109.826	N
GRMZM2G064960	=+	348.76	261.252	87.5084	N
GRMZM2G042865	=+	365.54	260.285	105.255	N
GRMZM2G391511	=+	445.792	259.788	186.004	N
GRMZM2G095348	=+	356.64	259.612	97.0279	N
GRMZM2G005199	=+	320.886	259.248	61.6374	N
GRMZM2G143883	=+	400.884	258.958	141.926	N
GRMZM2G382106	=+	315.457	258.802	56.6551	N
GRMZM2G060762	=+	369.365	257.545	111.82	N
GRMZM2G161809	=+	304.348	255.52	48.8283	N
GRMZM2G077837	=+	333.765	254.241	79.524	N
GRMZM2G350802	=+	341.771	253.869	87.9021	N
GRMZM2G045883	=+	439.213	253.847	185.366	N
GRMZM2G304712	=+	369.399	251.863	117.536	N
GRMZM2G137569	=+	283.315	250.724	32.5915	N
GRMZM2G363926	=+	385.133	250.64	134.493	N
GRMZM2G163240	=+	384.504	249.846	134.657	N
GRMZM2G002959	=+	391.08	249.529	141.552	N
GRMZM5G837018	=+	342.476	248.95	93.5256	N
GRMZM5G878070	=+	364.683	248.157	116.526	N
GRMZM2G105770	=+	311.359	247.641	63.7179	N
GRMZM2G098569	=+	293.038	246.009	47.0293	N
GRMZM2G165631	=+	277.939	245.646	32.2926	N
GRMZM2G041258	=+	364.228	245.478	118.749	N
GRMZM2G028307	=+	493.718	245.1	248.618	N
GRMZM2G075925	=+	394.266	244.184	150.082	N
GRMZM2G363554	=+	412.525	244.176	168.348	N
GRMZM2G077673	=+	393.561	244.091	149.47	N
GRMZM2G169871	=+	358.449	243.34	115.109	N
GRMZM2G164224	=+	294.851	242.364	52.4867	N
GRMZM2G328341	=+	354.156	242.299	111.857	N
GRMZM2G377341	=+	283.243	241.927	41.3155	N
GRMZM2G168681	=+	383.984	241.527	142.457	N
GRMZM2G154845	=+	319.457	240.903	78.5538	N
GRMZM2G173863	=+	282.544	240.59	41.9543	N
GRMZM2G503308	=+	358.201	237.812	120.389	N
GRMZM2G069708	=+	340.963	237.746	103.217	N
GRMZM2G087901	=+	271.407	237.361	34.0462	N
GRMZM2G014441	=+	324.267	236.93	87.3373	N
GRMZM2G001288	=+	365.759	236.225	129.535	N
GRMZM2G006377	=+	382.401	233.505	148.895	N
GRMZM2G153977	=+	398.829	232.982	165.847	N
GRMZM2G325023	=+	410.27	232.706	177.564	N
GRMZM2G145870	=+	435.542	231.743	203.799	N
GRMZM2G122276	=+	330.031	230.086	99.9448	N
GRMZM2G085926	=+	289.112	228.363	60.7492	N
GRMZM2G055420	=+	263.182	228.303	34.8789	N
GRMZM2G093880	=+	354.262	227.399	126.862	N
GRMZM2G112530	=+	272.22	226.098	46.1214	N
GRMZM2G133675	=+	306.965	225.597	81.3677	N
GRMZM2G020002	=+	378.171	224.724	153.447	N
GRMZM2G115420	=+	284.314	224.652	59.6618	N
GRMZM2G020865	=+	261.845	224.507	37.3376	N
GRMZM2G047995	=+	365.418	224.423	140.995	N
AC186603.6_FG003	=+	367.975	223.526	144.449	N
GRMZM2G102238	=+	255.634	223.443	32.1906	N
GRMZM2G068158	=+	347.145	222.639	124.506	N
GRMZM2G017470	=+	258.073	222.179	35.894	N
GRMZM2G066441	=+	264.582	221.644	42.9374	N
GRMZM2G107839	=+	247.15	220.911	26.2386	N
GRMZM2G322950	=+	387.187	220.321	166.866	N
AC205574.3_FG006	=+	346.817	220.246	126.571	N
GRMZM2G156632	=+	337.309	218.64	118.669	N
GRMZM2G154229	=+	389.569	216.589	172.98	N
GRMZM2G088601	=+	295.608	215.133	80.4755	N
GRMZM5G839593	=+	384.993	213.136	171.856	N
GRMZM2G057571	=+	441.141	212.657	228.484	N
GRMZM2G128737	=+	396.714	212.593	184.121	N
GRMZM2G175071	=+	272.896	211.502	61.3939	N
GRMZM2G124136	=+	255.195	210.788	44.4071	N
GRMZM2G064382	=+	320.7	209.991	110.709	N
GRMZM5G858317	=+	248.103	209.872	38.2308	N
GRMZM2G019246	=+	310.037	209.042	100.995	N
GRMZM2G166459	=+	284.581	208.898	75.6834	N
GRMZM2G477872	=+	335.904	208.419	127.485	N
GRMZM2G099166	=+	236.87	208.172	28.6974	N
GRMZM5G862325	=+	261.591	205.825	55.7657	N
GRMZM2G056988	=+	247.804	205.161	42.6433	N
GRMZM2G007146	=+	234.34	202.612	31.7283	N
GRMZM5G886561	=+	307.157	202.172	104.986	N
GRMZM2G135586	=+	235.783	201.891	33.8914	N
GRMZM2G151319	=+	329.621	201.072	128.549	N
GRMZM2G034843	=+	275.897	200.488	75.41	N
GRMZM2G158191	=+	237.304	200.359	36.945	N
GRMZM2G003090	=+	250.637	199.024	51.613	N
GRMZM2G160609	=+	276.853	198.356	78.497	N
GRMZM2G162065	=+	236.713	196.82	39.8931	N
GRMZM2G143187	=+	239.078	196.694	42.3843	N
GRMZM2G157510	=+	361.255	196.437	164.818	N
GRMZM2G157675	=+	313.569	195.718	117.851	N
GRMZM2G090722	=+	320.906	191.991	128.915	N
GRMZM2G038821	=+	292.485	190.96	101.525	N
GRMZM2G099319	=+	247.231	190.375	56.8568	N
GRMZM2G433579	=+	260.476	189.621	70.8544	N
AC217840.3_FG001	=+	262.444	189.414	73.0297	N
GRMZM2G093951	=+	284.62	189.237	95.3824	N
GRMZM2G042639	=+	333.233	188.892	144.341	N
GRMZM2G099382	=+	210.213	187.121	23.0918	N
GRMZM2G332107	=+	347.689	186.937	160.751	N
GRMZM2G021725	=+	227.075	185.97	41.1054	N
GRMZM2G127067	=+	211.661	184.726	26.9355	N
GRMZM2G517972	=+	254.659	183.732	70.9269	N
GRMZM2G174732	=+	263.855	183.463	80.3923	N
GRMZM2G168833	=+	310.929	183.45	127.479	N
GRMZM2G018971	=+	230.575	183.124	47.4508	N
GRMZM2G008166	=+	237.377	182.371	55.0064	N
GRMZM2G434935	=+	252.786	181.307	71.4788	N
AC199541.4_FG001	=+	206.007	181.096	24.9106	N
GRMZM5G842686	=+	356.957	177.856	179.101	N
GRMZM5G844257	=+	298.444	176.888	121.557	N
GRMZM2G157722	=+	198.875	176.421	22.4539	N
GRMZM2G138349	=+	220.448	175.937	44.511	N
GRMZM2G325804	=+	287.563	174.935	112.627	N
GRMZM2G167957	=+	194.595	172.547	22.0482	N
GRMZM2G091487	=+	219.598	171.713	47.8849	N
GRMZM2G313027	=+	243.403	171.166	72.2376	N
GRMZM2G128865	=+	209.425	170.503	38.9215	N
GRMZM5G806818	=+	271.757	170.503	101.254	N
GRMZM2G026855	=+	225.012	170.19	54.8226	N
GRMZM2G014945	=+	219.287	169.86	49.4272	N
GRMZM2G585025	=+	255.062	169.342	85.72	N
GRMZM2G031033	=+	211.783	168.897	42.8865	N
GRMZM2G382569	=+	212.631	168.378	44.2524	N
GRMZM2G030794	=+	214.242	166.472	47.77	N
GRMZM2G125032	=+	282.314	164.699	117.615	N
AC234203.1_FG004	=+	174.719	158.132	16.587	N
GRMZM2G149617	=+	249.599	157.856	91.7436	N
GRMZM2G092256	=+	197.681	157.837	39.8435	N
GRMZM2G159724	=+	189.514	157.432	32.0828	N
GRMZM2G118884	=+	211.016	155.129	55.8871	N
GRMZM2G316889	=+	267.694	153.454	114.24	N
GRMZM2G348125	=+	229.02	152.981	76.0388	N
GRMZM2G006480	=+	189.673	152.85	36.8225	N
GRMZM2G463574	=+	178.072	151.964	26.108	N
GRMZM2G009139	=+	236.84	150.9	85.9402	N
GRMZM5G822440	=+	232.654	150.429	82.2244	N
GRMZM2G150280	=+	178.626	149.853	28.7736	N
GRMZM2G006219	=+	182.543	149.636	32.9075	N
GRMZM2G053722	=+	184.715	149.564	35.1515	N
GRMZM2G030122	=+	288.008	148.144	139.863	N
GRMZM5G863076	=+	191.412	147.752	43.66	N
GRMZM2G051932	=+	176.132	147.378	28.7543	N
GRMZM5G897749	=+	225.968	146.586	79.3819	N
GRMZM2G004590	=+	169.102	146.251	22.8509	N
GRMZM2G162537	=+	177.168	144.833	32.3357	N
GRMZM2G008539	=+	171.432	141.286	30.1461	N
GRMZM2G152447	=+	209.633	141.156	68.4776	N
GRMZM2G089836	=+	152.052	140.265	11.7879	N
GRMZM5G881803	=+	170.647	138.649	31.998	N
GRMZM2G096952	=+	155.059	138.484	16.5755	N
GRMZM2G130062	=+	261.655	135.076	126.579	N
GRMZM5G800586	=+	161.695	134.988	26.7076	N
GRMZM2G060811	=+	163.975	134.433	29.5419	N
GRMZM2G092379	=+	158.058	131.39	26.668	N
GRMZM2G142740	=+	148.388	130.855	17.5333	N
GRMZM2G450424	=+	152.298	130.045	22.2534	N
GRMZM2G414813	=+	142.283	129.081	13.202	N
GRMZM2G410766	=+	188.773	127.634	61.1393	N
GRMZM2G010439	=+	162.521	127.338	35.183	N
GRMZM2G320152	=+	247.434	127.31	120.125	N
GRMZM2G099434	=+	197.855	126.338	71.5176	N
GRMZM2G076771	=+	164.59	125.317	39.2736	N
GRMZM2G057140	=+	244.498	124.755	119.743	N
GRMZM2G097802	=+	155.627	124.661	30.9659	N
GRMZM2G007157	=+	198.036	122.634	75.4022	N
GRMZM2G010927	=+	160.066	122.463	37.6029	N
GRMZM2G072682	=+	209.027	122.429	86.5977	N
GRMZM5G888860	=+	139.871	122.066	17.8047	N
GRMZM2G050561	=+	156.161	121.348	34.813	N
GRMZM2G077420	=+	208.971	114.328	94.6431	N
GRMZM2G127139	=+	132.655	109.904	22.7512	N
GRMZM2G368765	=+	147.973	108.271	39.7026	N
GRMZM2G029385	=+	172.933	103.95	68.9824	N
GRMZM5G894698	=+	117.907	103.827	14.0808	N
GRMZM5G834171	=+	191.617	102.896	88.7213	N
GRMZM2G313162	=+	179.53	101.735	77.7948	N
GRMZM5G870932	=+	200.409	99.3151	101.093	N
GRMZM2G172365	=+	198.575	98.9421	99.633	N
GRMZM2G011608	=+	190.054	98.8976	91.1565	N
GRMZM2G043291	=+	154.122	97.2432	56.8783	N
GRMZM2G179792	=+	135.76	96.9595	38.8007	N
GRMZM2G010868	=+	107.41	96.4791	10.9309	N
GRMZM2G306851	=+	128.743	89.6916	39.0518	N
AC234165.1_FG002	=+	139.951	89.403	50.5479	N
AC197122.3_FG003	=+	116.406	87.8995	28.5061	N
GRMZM2G035268	=+	108.143	86.9086	21.2347	N
GRMZM2G106429	=+	148.749	81.8871	66.8623	N
GRMZM2G378054	=+	108.432	81.5648	26.8674	N
GRMZM2G315375	=+	152.591	70.6314	81.9592	N
GRMZM2G017249	=+	85.8007	70.4523	15.3484	N
GRMZM2G475059	=+	100.944	67.4086	33.5358	N
GRMZM2G154007	=+	107.553	67.093	40.4597	N
GRMZM2G056407	=+	108.303	64.4053	43.8972	N
GRMZM2G013821	=+	97.2677	62.6056	34.6621	N
GRMZM2G318662	=+	133.064	60.7756	72.2882	N
GRMZM5G820401	=+	109.026	59.3206	49.7054	N
GRMZM2G481291	=+	94.4112	58.6773	35.7339	N
GRMZM2G396541	=+	84.5393	57.2546	27.2847	N
GRMZM2G330049	=+	62.6611	56.2825	6.37859	N
GRMZM2G157164	=+	139.903	55.4488	84.4542	N
GRMZM2G149265	=+	69.0327	55.4265	13.6062	N
GRMZM2G059013	=+	80.291	55.3861	24.905	N
GRMZM2G055699	=+	77.9891	50.8032	27.1858	N
GRMZM2G083058	=+	67.2851	50.3903	16.8948	N
GRMZM2G098859	=+	74.8822	49.2505	25.6318	N
GRMZM2G003642	=+	110.7	45.0213	65.6789	N
GRMZM2G000576	=+	85.2086	44.913	40.2956	N
GRMZM2G000221	=+	62.2577	44.0792	18.1785	N
GRMZM2G342687	=+	93.092	43.8666	49.2255	N
GRMZM2G035853	=+	53.6948	41.0775	12.6172	N
GRMZM2G101958	=+	44.7168	37.1785	7.53829	N
GRMZM2G014558	=+	22.9271	16.6411	6.28604	N
GRMZM2G062453	=+	1.30616	0.327689	0.97847	N
[truncated: 23 more columns]

## Sheet: M1
Virlouvet et al., Dehydration Stress Memory Gene Networks
pattern	gene	kTotal	kWithin	kOut	Hub	MAPMAN BINCODE	MAPMAN NAME	MAPMAN DESCRIPTION	Sup table 1 Category	Sup Table 1 Description	gene_id	water	S1	S3	S1_water.log2.fold_change.	S1_water.q_value	S3_S1.log2.fold_change.	S3_S1.q_value	S3_water_log2.fold_change.	S3_water_q_value	Description	Curator.Summary
=-	GRMZM2G000268	467.574	415.416	52.1584	N	3.5	minor CHO metabolism.others	moderately similar to ( 239) AT1G59950 | Symbols: | aldo/keto reductase, putative | chr1:22068033-22070588 REVERSEmoderately similar to ( 233) 6DCS_SOYBN NAD(P)H-dependent 6-deoxychalcone synthase (EC 2.3.1.170) - Glycine max (Soybean)moderately similar to ( 335) loc_os04g37470 12004.m08736 protein NAD(P)H-dependent oxidoreductase, putative, expressed seq=cds, coord=10:120450635..120453188:1, par…			XLOC_006921	144.937	122.692	52.7892	-0.25012	0.835189	-1.21672	0.0223866	-1.50045	0.00128069	NAD(P)-LINKED OXIDOREDUCTASE SUPERFAMILY PROTEIN	---
=-	GRMZM2G048121	94.4757	51.6904	42.7853	N	3.5	minor CHO metabolism.others	moderately similar to ( 310) AT1G59960 | Symbols: | aldo/keto reductase, putative | chr1:22071410-22073067 REVERSEmoderately similar to ( 356) NADO1_ORYSA Probable NAD(P)H-dependent oxidoreductase 1 (EC 1.1.1.-) - Oryza sativa (Rice)moderately similar to ( 449) loc_os10g02490 12010.m065212 protein NAD(P)H-dependent oxidoreductase, putative, expressed seq=cds, coord=1:113341782..113343398:-1, pare…			XLOC_004217	55.6399	65.4495	22.4815	0.224529	0.881372	-1.54165	0.00561086	-1.35072	0.0216356	NAD(P)-LINKED OXIDOREDUCTASE SUPERFAMILY PROTEIN	---
=-	GRMZM2G077214	403.949	336.4	67.5492	N	3.5	minor CHO metabolism.others	moderately similar to ( 451) AT1G04420 | Symbols: | aldo/keto reductase family protein | chr1:1191634-1193699 FORWARDvery weakly similar to (89.0) KCAB_ORYSA Probable voltage-gated potassium channel subunit beta (K(+) channel subunit beta) - Oryza sativa (Rice)highly similar to ( 540) loc_os03g41510 12003.m35309 protein aldo/keto reductase, putative, expressed seq=cds, coord=1:254986146..25499278…			XLOC_005407	7.92066	7.2423	1.70781	-0.138906	0.924917	-2.0843	0.000188102	-2.25682	2.16e-05	NAD(P)-linked oxidoreductase superfamily protein	---
=-	GRMZM2G001363	349.427	287.483	61.9439	N	3.5	minor CHO metabolism.others	weakly similar to ( 142) AT5G52190 | Symbols: | sugar isomerase (SIS) domain-containing protein | chr5:21201817-21202443 REVERSEmoderately similar to ( 243) loc_os04g48020 12004.m09742 protein 6-phospho 3-hexuloisomerase, putative, expressed seq=cds, coord=10:137101013..137101932:-1, parent_gene=GRMZM2G001363			XLOC_008528	9.66095	6.40907	2.24498	-0.601784	0.459268	-1.51341	0.0252436	-2.1488	0.000200578	Sugar isomerase (SIS) family protein	---
=-	GRMZM2G047592	516.896	410.838	106.058	N	3.5	minor CHO metabolism.others	weakly similar to ( 190) AT5G66530 | Symbols: | aldose 1-epimerase family protein | chr5:26553821-26555575 REVERSEmoderately similar to ( 272) loc_os09g15820 12009.m04843 protein apospory-associated protein C, putative, expressed seq=cds, coord=7:89432642..89436030:-1, parent_gene=GRMZM2G047592			XLOC_031880	171.041	166.263	70.3601	-0.0506111	0.977046	-1.24064	0.00589079	-1.32486	0.00620756	Galactose mutarotase-like superfamily protein	---
=+	GRMZM2G178533	725.912	594.032	131.88	Y	3.5	minor CHO metabolism.others	moderately similar to ( 247) AT2G37770 | Symbols: | aldo/keto reductase family protein | chr2:15834888-15836659 FORWARDweakly similar to ( 156) ALDR_HORVU Aldose reductase (EC 1.1.1.21) (AR) (Aldehyde reductase) - Hordeum vulgare (Barley)moderately similar to ( 332) loc_os01g62880 12001.m12408 protein aldose reductase, putative, expressed seq=cds, coord=3:179636999..179639207:-1, parent_gene=GRMZ…			XLOC_016993	7.37438	9.4499	56.7041	0.348044	0.776792	2.58508	1.38e-07	2.89952	4.41e-10	NAD(P)-LINKED OXIDOREDUCTASE SUPERFAMILY PROTEIN	---
=+	GRMZM2G415579	637.839	492.212	145.628	N	3.5	minor CHO metabolism.others	moderately similar to ( 293) AT1G59960 | Symbols: | aldo/keto reductase, putative | chr1:22071410-22073067 REVERSEmoderately similar to ( 316) NADO1_ORYSA Probable NAD(P)H-dependent oxidoreductase 1 (EC 1.1.1.-) - Oryza sativa (Rice)moderately similar to ( 445) loc_os04g08550 12004.m06142 protein NAD(P)H-dependent oxidoreductase, putative, expressed seq=cds, coord=10:101492979..101495232:1, paren…			XLOC_006757	1.06656	1.57351	27.3705	0.551296	0.655265	4.12056	0	4.63825	0	NAD(P)-linked oxidoreductase superfamily protein	---
=+	GRMZM2G168510	662.079	497.753	164.327	N	3.5	minor CHO metabolism.others	moderately similar to ( 491) AT1G79500 | Symbols: | 2-dehydro-3-deoxyphosphooctonate aldolase / phospho-2-dehydro-3-deoxyoctonate aldolase / 3-deoxy-D-manno-octulosonic acid 8-phosphate synthetase (KDSA) | chr1:29903797-29907730 FORWARDhighly similar to ( 503) KDSA_PEA 2-dehydro-3-deoxyphosphooctonate aldolase (EC 2.5.1.55) (Phospho-2-dehydro-3-deoxyoctonate aldolase) (3-deoxy-D-manno-octulosonic…			XLOC_014452	2.02751	2.12861	7.71223	0.0604669	0.979184	1.85724	0.00177449	1.8841	0.000730849	Aldolase superfamily protein	Encodes a protein with putative 3-deoxy-D-manno-octulosonic acid 8-phosphate synthetase activity. This gene share a very high sequence homology with its homologue AtkdsA1 (AT1G79500).
=+	GRMZM2G084802	748.317	553.087	195.23	Y	3.6	minor CHO metabolism.callose	nearly identical (1048) AT3G59100 | Symbols: ATGSL11, gsl11 | ATGSL11 (glucan synthase-like 11), 1,3-beta-glucan synthase/ transferase, transferring glycosyl groups | chr3:21843407-21853860 FORWARDhighly similar to ( 852) loc_os02g58560 12002.m100475 protein CALS1, putative, expressed seq=cds, coord=3:227949993..227973576:1, parent_gene=GRMZM2G084802			XLOC_015561	1.04619	1.08537	6.29455	0.0433111	0.98252	2.53591	1.16e-07	2.54562	1.65e-08	GLUCAN SYNTHASE-LIKE /// GLUCAN SYNTHASE-LIKE 1 /// GLUCAN SYNTHASE-LIKE 8	ENCODES A /// ENCODES A GENE SIMILAR TO CALLOSE SYNTHASE /// ENCODES A PROTEIN SIMILAR TO CALLOSE SYNTHASE
=+	GRMZM2G111529	656.136	558.231	97.9057	Y	3.6	minor CHO metabolism.callose	nearly identical (1221) AT3G14570 | Symbols: ATGSL04, gsl04, atgsl4 | ATGSL04 (glucan synthase-like 4), 1,3-beta-glucan synthase/ transferase, transferring glycosyl groups | chr3:4892643-4902628 FORWARDnearly identical (1493) loc_os02g14900 12002.m06734 protein 1,3-beta-glucan synthase component family protein, expressed seq=cds, coord=5:144098266..144117111:-1, parent_gene=GRMZM2G111529			XLOC_025478	0.221593	0.368605	1.67732	0.724432	0.545611	2.18601	0.000321446	2.87683	9.9e-07	GLUCAN SYNTHASE-LIKE /// GLUCAN SYNTHASE-LIKE 1 /// GLUCAN SYNTHASE-LIKE 11	ENCODES A /// ENCODES A GENE SIMILAR TO CALLOSE SYNTHASE /// ENCODES A PROTEIN SIMILAR TO CALLOSE SYNTHASE
=-	GRMZM2G018441	575.923	409.847	166.076	N	3.99	minor CHO metabolism.misc	moderately similar to ( 456) AT5G36790 | Symbols: | phosphoglycolate phosphatase, putative | chr5:14481229-14483730 REVERSEmoderately similar to ( 496) loc_os04g41340 12004.m09113 protein 4-nitrophenylphosphatase, putative, expressed seq=cds, coord=10:127258323..127260724:1, parent_gene=GRMZM2G018441			XLOC_007001	50.8672	53.9087	8.72483	0.0740482	0.963674	-2.62732	9.81e-10	-2.58688	7.01e-09	HALOACID DEHALOGENASE-LIKE HYDROLASE (HAD) SUPERFAMILY PROTEIN /// 2-PHOSPHOGLYCOLATE PHOSPHATASE 1	---
=+	GRMZM2G130440	385.782	290.591	95.1915	N	5.1	fermentation.LDH	moderately similar to ( 283) AT1G54100 | Symbols: ALDH7B4 | ALDH7B4 (Aldehyde Dehydrogenase 7B4), 3-chloroallyl aldehyde dehydrogenase/ oxidoreductase | chr1:20195435-20198853 REVERSEmoderately similar to ( 292) AL7A1_MALDO Aldehyde dehydrogenase family 7 member A1 (EC 1.2.1.3) (Antiquitin-1) (Matured fruit 60 kDa protein) (MF-60) - Malus domestica (Apple) (Malus sylvestris)moderately similar to …			XLOC_012749	192.518	224.565	885.196	0.212405	0.906199	1.97886	0.0163225	2.15766	0.00924509	aldehyde dehydrogenase 7B4	Aldehyde dehydrogenase
=+	GRMZM2G038821	292.485	190.96	101.525	N	5.2	fermentation.PDC	highly similar to ( 825) AT5G54960 | Symbols: PDC2 | PDC2 (pyruvate decarboxylase-2), carboxy-lyase/ catalytic/ magnesium ion binding / pyruvate decarboxylase/ thiamin pyrophosphate binding | chr5:22310858-22312681 REVERSEhighly similar to ( 849) PDC1_MAIZE Pyruvate decarboxylase isozyme 1 (EC 4.1.1.1) (PDC) - Zea mays (Maize)highly similar to ( 943) loc_os01g06660 12001.m150484 protein pyruvate …			XLOC_034861	0.683976	0.694115	2.16239	0.0114941	0.996325	1.63938	0.0120435	1.61727	0.0088365	THIAMINE PYROPHOSPHATE DEPENDENT PYRUVATE DECARBOXYLASE FAMILY PROTEIN /// PYRUVATE DECARBOXYLASE-3 /// PYRUVATE DECARBOXYLASE-2	PYRUVATE DECARBOXYLASE /// PYRUVATE DECARBOXYLASE-2
=-	GRMZM2G390967	68.7197	62.4582	6.26149	N	6.9	gluconeogenese/ glyoxylate cycle.isocitrate lyase	weakly similar to ( 129) AT2G43180 | Symbols: | catalytic | chr2:17953832-17955774 REVERSEweakly similar to ( 166) loc_os04g42580 12004.m09225 protein carboxyvinyl-carboxyphosphonate phosphorylmutase, putative, expressed seq=cds, coord=10:53868081..53871147:-1, parent_gene=GRMZM2G390967			XLOC_007779	2.18407	1.76649	0.41324	-0.31587	0.83868	-2.09583	0.00383807	-2.44531	0.000181186	Phosphoenolpyruvate carboxylase family protein	---
=+	GRMZM2G008864	377.532	265.211	112.321	N	9.3	mitochondrial electron transport / ATP synthesis.electron transfer flavoprotein	moderately similar to ( 328) AT5G43430 | Symbols: ETFBETA | ETFBETA, electron carrier | chr5:17453831-17455111 FORWARDmoderately similar to ( 402) loc_os04g10400 12004.m06292 protein electron transfer flavoprotein beta-subunit, putative, expressed seq=cds, coord=2:98165215..98178847:1, parent_gene=GRMZM2G008864			XLOC_009767	5.25981	5.14817	12.9097	-0.0406862	0.983427	1.32633	0.0174793	1.25203	0.0171952	electron transfer flavoprotein beta	Encodes the electron transfer flavoprotein ETF beta, a putative subunit of the mitochondrial electron transfer flavoprotein complex (ETF alpha is At1g50940) in Arabidopsis. Mutations of the ETF beta gene result in accelerated senescence and early death compared to wild-type during extended darkness. Also involved in the catabolism of leucine and chlorophyll degradation pathway activated during da…
++	GRMZM2G110735	135.125	88.7709	46.3538	N	10.2	cell wall.cellulose synthesis	highly similar to ( 858) AT5G49720 | Symbols: ATGH9A1, DEC, KOR, RSW2, IRX2, KOR1 | ATGH9A1 (ARABIDOPSIS THALIANA GLYCOSYL HYDROLASE 9A1), cellulase/ hydrolase, hydrolyzing O-glycosyl compounds | chr5:20197765-20200168 REVERSEnearly identical (1109) GUN10_ORYSA Endoglucanase 10 (EC 3.2.1.4) (Endo-1,4-beta glucanase 10) (OsGLU2) - Oryza sativa (Rice)nearly identical (1109) loc_os03g52630 12003.m35…			XLOC_024419	4.04118	10.4858	30.462	1.36585	0.00100717	1.53858	0.000496804	2.87082	1.12e-12	GLYCOSYL HYDROLASE 9A1 /// SIX-HAIRPIN GLYCOSIDASES SUPERFAMILY PROTEIN /// GLYCOSYL HYDROLASE 9A3	ENCODES A MEMBRANE-BOUND ENDO-1,4-BETA-D-GLUCANASE, INVOLVED IN CELLULOSE BIOSYNTHESIS. LOSS-OF-FUNCTION MUTANTS HAVE SEVERE CELLULOSE-DEFICIENT PHENOTYPES. DURING CELL ELONGATION, KOR1 IS ASSOCIATED WITH GOLGI APPARATUS AND EARLY ENDOSOME. INHIBITION OF CELLULOSE BIOSYNTHESIS PROMOTED A REDISTRIBUTION OF KOR1 IN SUBCELLULAR LOCATIONS. THESE OBSERVATIONS SUGGEST THAT DEPOSITION OF CELLULOSE INVOL…
=-	GRMZM2G118312	229.049	134.487	94.5618	N	10.3	cell wall.hemicellulose synthesis	moderately similar to ( 399) AT2G03220 | Symbols: FT1, ATFUT1, ATFT1, MUR2 | FT1 (FUCOSYLTRANSFERASE 1), fucosyltransferase/ transferase, transferring glycosyl groups | chr2:970401-972353 REVERSEmoderately similar to ( 399) FUT1_PEA Galactoside 2-alpha-L-fucosyltransferase (EC 2.4.1.69) (Xyloglucan alpha-(1,2)-fucosyltransferase) (PsFT1) - Pisum sativum (Garden pea)highly similar to ( 553) loc_os…			XLOC_019542	0.436912	0.510919	0.120619	0.216017	0.924887	-2.08264	0.0306705	-1.90023	0.0458759	FUCOSYLTRANSFERASE /// FUCOSYLTRANSFERASE 1 /// FUCOSYLTRANSFERASE 2	MEMBER OF GLYCOSYLTRANSFERASE FAMILY- 37
=+	GRMZM2G424112	604.525	446.829	157.696	N	10.6	cell wall.degradation	weakly similar to ( 101) AT5G62150 | Symbols: | peptidoglycan-binding LysM domain-containing protein | chr5:24958325-24958633 FORWARDweakly similar to ( 127) loc_os04g48380 12004.m09774 protein lysM domain containing protein seq=cds, coord=10:136478132..136478844:-1, parent_gene=GRMZM2G424112			XLOC_008520	1.91812	1.98332	8.02667	0.0384913	0.988575	2.01688	0.00163384	2.02177	0.000875217	PEPTIDOGLYCAN-BINDING LYSM DOMAIN-CONTAINING PROTEIN	---
=-	GRMZM2G094990	50.6663	47.0189	3.64741	N	10.7	cell wall.modification	moderately similar to ( 205) AT1G65680 | Symbols: ATEXPB2, EXPB2, ATHEXP BETA 1.4 | ATEXPB2 (ARABIDOPSIS THALIANA EXPANSIN B2) | chr1:24427266-24428399 FORWARDmoderately similar to ( 373) EXPB3_ORYSA Expansin-B3 precursor (OsEXPB3) (Beta-expansin-3) (OsaEXPb1.10) - Oryza sativa (Rice)moderately similar to ( 373) loc_os10g40720 12010.m06840 protein beta-expansin 1a precursor, putative, expressed s…			XLOC_037335	13.3689	8.73777	2.37427	-0.623277	0.379243	-1.87978	0.00133224	-2.53667	3.04e-06	EXPANSIN B /// EXPANSIN B2 /// EXPANSIN B4	MEMBER OF BETA-EXPANSINS. NAMING CONVENTION FROM THE EXPANSIN WORKING GROUP (KENDE ET AL, 2004. PLANT MOL BIO)
=-	GRMZM2G339122	1.09497	0.640874	0.454095	N	10.7	cell wall.modification	weakly similar to ( 187) AT1G69530 | Symbols: ATEXPA1, EXP1, AT-EXP1, ATEXP1, ATHEXP ALPHA 1.2 | ATEXPA1 (ARABIDOPSIS THALIANA EXPANSIN A1) | chr1:26142034-26143200 FORWARDmoderately similar to ( 228) EXPA4_ORYSA Expansin-A4 precursor (OsEXPA4) (Alpha-expansin-4) (OsEXP4) (OsaEXPa1.22) - Oryza sativa (Rice)moderately similar to ( 228) loc_os05g39990 12005.m08176 protein alpha-expansin 1 precursor…			XLOC_017062	3.40475	2.48936	0.00989882	-0.461509	0.772328	-7.9743	0.0352183	-8.46942	0.0185353	EXPANSIN A /// EXPANSIN A1 /// EXPANSIN A14	MEMBER OF ALPHA-EXPANSIN GENE FAMILY. NAMING CONVENTION FROM THE EXPANSIN WORKING GROUP (KENDE ET AL, 2004. PLANT MOL BIO) /// MEMBER OF ALPHA-EXPANSIN GENE FAMILY. NAMING CONVENTION FROM THE EXPANSIN WORKING GROUP (KENDE ET AL, 2004. PLANT MOL BIO). INVOLVED IN THE FORMATION OF NEMATODE-INDUCED SYNCYTIA IN ROOTS OF ARABIDOPSIS THALIANA. /// MEMBER OF ALPHA-EXPANSIN GENE FAMILY. NAMING CONVENTION…
=+	GRMZM2G051545	312.874	275.276	37.5982	N	10.7	cell wall.modification	weakly similar to ( 153) AT3G45970 | Symbols: ATEXLA1, EXPL1, ATEXPL1, ATHEXP BETA 2.1 | ATEXLA1 (ARABIDOPSIS THALIANA EXPANSIN-LIKE A1) | chr3:16896238-16897189 FORWARDmoderately similar to ( 214) EXLA2_ORYSA Expansin-like A2 precursor (OsEXLA2) (OsEXPL2) (OsaEXPb2.2) - Oryza sativa (Rice)moderately similar to ( 214) loc_os10g39640 12010.m06734 protein expansin-like 3 precursor, putative, expres…			XLOC_039011	6.84487	9.38504	20.6989	0.445606	0.669878	1.14112	0.0411471	1.55312	0.00505157	EXPANSIN-LIKE A /// EXPANSIN-LIKE A2 /// EXPANSIN-LIKE A3	MEMBER OF EXPANSIN-LIKE. NAMING CONVENTION FROM THE EXPANSIN WORKING GROUP (KENDE ET AL, 2004. PLANT MOL BIO)
=-	GRMZM2G005260	477.018	401.476	75.5415	N	11.3	lipid metabolism.Phospholipid synthesis	moderately similar to ( 232) loc_os10g10180 12010.m065357 protein CMV 1a interacting protein 1, putative, expressed seq=cds, coord=5:38151595..38154162:1, parent_gene=GRMZM2G005260			XLOC_022546	201.744	179.501	66.8346	-0.178267	0.912508	-1.42533	0.00293466	-1.6372	0.00222327	S-ADENOSYL-L-METHIONINE-DEPENDENT METHYLTRANSFERASES SUPERFAMILY PROTEIN /// STEROL METHYLTRANSFERASE 2 /// STEROL METHYLTRANSFERASE 1	ENCODES A STEROL-C24-METHYLTRANSFERASES INVOLVED IN STEROL BIOSYNTHESIS. MUTANTS DISPLAY ALTERED STEROL COMPOSITION, SERRATED PETALS AND SEPALS AND ALTERED COTYLEDON VASCULAR PATTERNING AS WELL AS ECTOPIC ENDOREDUPLICATION. THIS SUGGESTS THAT SUPPRESSION OF ENDOREDUPLICATION IS IMPORTANT FOR PETAL MORPHOGENESIS AND THAT NORMAL STEROL COMPOSITION IS REQUIRED FOR THIS SUPPRESSION. /// SMT1 CONTROLS…
=+	GRMZM2G039385	660.557	501.254	159.303	N	11.3	lipid metabolism.Phospholipid synthesis	moderately similar to ( 218) AT1G15110 | Symbols: | phosphatidyl serine synthase family protein | chr1:5199594-5201988 FORWARDmoderately similar to ( 272) loc_os05g48060 12005.m27956 protein phosphatidylserine synthase 2, putative, expressed seq=cds, coord=6:163094883..163096533:1, parent_gene=GRMZM2G039385			XLOC_027985	10.4572	11.055	25.5886	0.07047	0.972566	1.21081	0.0293044	1.24767	0.0187665	phosphatidyl serine synthase family protein	---
=+	GRMZM2G477340	431.622	355.577	76.045	N	11.3	lipid metabolism.Phospholipid synthesis	weakly similar to ( 196) AT1G15110 | Symbols: | phosphatidyl serine synthase family protein | chr1:5199594-5201988 FORWARDmoderately similar to ( 243) loc_os05g48060 12005.m27956 protein phosphatidylserine synthase 2, putative, expressed seq=cds, coord=8:66288558..66294774:1, parent_gene=GRMZM2G477340			XLOC_033380	6.65439	6.91427	50.7015	0.0455351	0.9821	2.87438	2.27e-08	2.88631	2.23e-09	phosphatidyl serine synthase family protein	---
=+	GRMZM2G101958	44.7168	37.1785	7.53829	N	11.6	lipid metabolism.lipid transfer proteins etc	very weakly similar to (81.3) AT2G38540 | Symbols: LP1, LTP1, ATLTP1 | LP1, calmodulin binding | chr2:16130418-16130893 FORWARDweakly similar to ( 154) NLTP_MAIZE Nonspecific lipid-transfer protein precursor (LTP) (Phospholipid transfer protein) (PLTP) (Allergen Zea m 14) - Zea mays (Maize)weakly similar to ( 125) loc_os12g02310 12012.m04232 protein nonspecific lipid-transfer protein 2 precursor,…			XLOC_007463	157.631	191.338	424.86	0.269831	0.807487	1.15087	0.0357492	1.38709	0.0113826	LIPID TRANSFER PROTEIN /// LIPID TRANSFER PROTEIN /// LIPID TRANSFER PROTEIN 6	PREDICTED TO ENCODE A PR (PATHOGENESIS-RELATED) PROTEIN. BELONGS TO THE LIPID TRANSFER PROTEIN (PR-14) FAMILY WITH THE FOLLOWING MEMBERS: AT2G38540/LTP1, AT2G38530/LTP2, AT5G59320/LTP3, AT5G59310/LTP4, AT3G51600/LTP5, AT3G08770/LTP6, AT2G15050/LTP7, AT2G18370/LTP8, AT2G15325/LTP9, AT5G01870/LTP10, AT4G33355/LTP11, AT3G51590/LTP12, AT5G44265/LTP13, AT5G62065/LTP14, AT4G08530/LTP15. /// INVOLVED IN…
=+	GRMZM2G010868	107.41	96.4791	10.9309	N	11.6	lipid metabolism.lipid transfer proteins etc	very weakly similar to (96.3) AT2G38540 | Symbols: LP1, LTP1, ATLTP1 | LP1, calmodulin binding | chr2:16130418-16130893 FORWARDweakly similar to ( 157) NLTP_MAIZE Nonspecific lipid-transfer protein precursor (LTP) (Phospholipid transfer protein) (PLTP) (Allergen Zea m 14) - Zea mays (Maize)weakly similar to ( 143) loc_os11g24070 12011.m06333 protein nonspecific lipid-transfer protein 1 precursor,…			XLOC_017724	13.2331	19.95	66.1706	0.582496	0.416312	1.7298	0.000498131	2.27869	1.23e-06	LIPID TRANSFER PROTEIN /// BIFUNCTIONAL INHIBITOR/LIPID-TRANSFER PROTEIN/SEED STORAGE 2S ALBUMIN SUPERFAMILY PROTEIN /// LIPID TRANSFER PROTEIN	PREDICTED TO ENCODE A PR (PATHOGENESIS-RELATED) PROTEIN. BELONGS TO THE LIPID TRANSFER PROTEIN (PR-14) FAMILY WITH THE FOLLOWING MEMBERS: AT2G38540/LTP1, AT2G38530/LTP2, AT5G59320/LTP3, AT5G59310/LTP4, AT3G51600/LTP5, AT3G08770/LTP6, AT2G15050/LTP7, AT2G18370/LTP8, AT2G15325/LTP9, AT5G01870/LTP10, AT4G33355/LTP11, AT3G51590/LTP12, AT5G44265/LTP13, AT5G62065/LTP14, AT4G08530/LTP15. /// INVOLVED IN…
=+	GRMZM2G107839	247.15	220.911	26.2386	N	11.6	lipid metabolism.lipid transfer proteins etc	weakly similar to ( 108) AT5G59320 | Symbols: LTP3 | LTP3 (LIPID TRANSFER PROTEIN 3), lipid binding | chr5:23929051-23929492 FORWARDweakly similar to ( 134) NLTP3_HORVU Nonspecific lipid-transfer protein 3 precursor (LTP 3) (CW20) (CW-20) (CW-19) - Hordeum vulgare (Barley)weakly similar to ( 148) loc_os12g02340 12012.m26804 protein nonspecific lipid-transfer protein 3 precursor, putative, express…			XLOC_015623	9.34668	13.4263	40.4139	0.512803	0.531718	1.58979	0.000604478	2.06898	2.2e-06	LIPID TRANSFER PROTEIN /// BIFUNCTIONAL INHIBITOR/LIPID-TRANSFER PROTEIN/SEED STORAGE 2S ALBUMIN SUPERFAMILY PROTEIN /// LIPID TRANSFER PROTEIN 1	PREDICTED TO ENCODE A PR (PATHOGENESIS-RELATED) PROTEIN. BELONGS TO THE LIPID TRANSFER PROTEIN (PR-14) FAMILY WITH THE FOLLOWING MEMBERS: AT2G38540/LTP1, AT2G38530/LTP2, AT5G59320/LTP3, AT5G59310/LTP4, AT3G51600/LTP5, AT3G08770/LTP6, AT2G15050/LTP7, AT2G18370/LTP8, AT2G15325/LTP9, AT5G01870/LTP10, AT4G33355/LTP11, AT3G51590/LTP12, AT5G44265/LTP13, AT5G62065/LTP14, AT4G08530/LTP15. /// NON-SPECIFI…
=+	GRMZM2G158629	508.65	406.373	102.277	N	11.8	lipid metabolism.NAexoticsNA (steroids, squalene etc)	moderately similar to ( 399) AT1G76150 | Symbols: ECH2, ATECH2 | maoC-like dehydratase domain-containing protein | chr1:28575236-28577637 REVERSEhighly similar to ( 541) loc_os09g37280 12009.m22186 protein peroxisomal multifunctional enzyme type 2, putative, expressed seq=cds, coord=2:196898560..196907105:-1, parent_gene=GRMZM2G158629			XLOC_012914	43.8678	49.4075	122.364	0.161834	0.919978	1.30838	0.0293586	1.4366	0.0144941	enoyl-CoA hydratase 2	Encodes a monofunctional enoyl-CoA hydratase 2, involved in the degradation of even cis-unsaturated fatty acids, gene expression is enhanced during the first 2 days of germination, as well as in senescent leaves.
=-	GRMZM2G129304	230.287	179.911	50.3761	N	13.99	amino acid metabolism.misc	moderately similar to ( 379) AT1G69040 | Symbols: ACR4 | ACR4 (ACT REPEAT 4), amino acid binding | chr1:25957843-25960079 FORWARDhighly similar to ( 605) loc_os08g42080 12008.m08186 protein ACR5, putative, expressed seq=cds, coord=4:45846905..45849999:-1, parent_gene=GRMZM2G129304			XLOC_020306	2.8131	1.53408	0.127733	-0.884521	0.218041	-3.58618	1.83e-06	-4.50431	5.11e-11	ACT domain repeat 4	ACT-domain containing protein involved in feedback regulation of amino acid metabolism
=+	GRMZM2G121360	634.424	460.307	174.117	N	15.2	metal handling.binding, chelation and storage	weakly similar to ( 119) loc_os03g22490 12003.m101339 protein heavy metal-associated domain containing protein, expressed seq=cds, coord=9:130092639..130094821:1, parent_gene=GRMZM2G121360			XLOC_037499	19.1987	21.7513	147.459	0.170361	0.889356	2.76114	6.84e-11	2.89789	4.64e-12	HEAVY METAL TRANSPORT/DETOXIFICATION SUPERFAMILY PROTEIN /// CHLOROPLAST-TARGETED COPPER CHAPERONE PROTEIN /// FARNESYLATED PROTEIN 3	FARNESYLATED PROTEIN THAT BINDS METALS. /// CCH PROTEIN BELONGS TO A FAMILY OF EUKARYOTIC PROTEINS THAT PARTICIPATE IN INTRACELLULAR COPPER HOMEOSTASIS BY DELIVERING THIS METAL TO THE SECRETORY PATHWAY
=-	GRMZM2G349791	43.5707	21.7153	21.8554	N	16.2	secondary metabolism.phenylpropanoids	very weakly similar to ( 100) AT4G35160 | Symbols: | O-methyltransferase family 2 protein | chr4:16730989-16732808 REVERSEweakly similar to ( 188) ZRP4_MAIZE O-methyltransferase ZRP4 (EC 2.1.1.-) (OMT) - Zea mays (Maize)moderately similar to ( 421) loc_os11g20160 12011.m06091 protein O-methyltransferase ZRP4, putative, expressed seq=cds, coord=4:1294606..1296012:-1, parent_gene=GRMZM2G349791			XLOC_019846	0.486379	0.563288	0.0736965	0.202056	0.937504	-2.9342	0.0123453	-2.76576	0.0162957	O-METHYLTRANSFERASE FAMILY PROTEIN /// O-METHYLTRANSFERASE 1 /// O-METHYLTRANSFERASE	A CAFFEIC ACID/5-HYDROXYFERULIC ACID O-METHYLTRANSFERASE. INTERACTS WITH 14-4-3 PROTEINS IN YEAST 2 HYBRID ASSAY. ATOMT1 (AT5G54160) ENCODES A FLAVONOL 3’-O-METHYLTRANSFERASE THAT IS HIGHLY ACTIVE TOWARDS QUERCETIN AND MYRICETIN. THE SUBSTRATE SPECIFICITY IDENTIFIES THE ENZYME AS FLAVONOL 3’-METHYLTRANSFERASE WHICH REPLACES THE FORMER ANNOTATION OF THE GENE TO ENCODE A CAFFEIC ACID/5-HYDROXYFERUL…
=+	GRMZM2G104294	642.654	488.727	153.927	N	16.2	secondary metabolism.phenylpropanoids	highly similar to ( 875) AT4G30210 | Symbols: ATR2, AR2 | ATR2 (ARABIDOPSIS P450 REDUCTASE 2), NADPH-hemoprotein reductase | chr4:14796900-14800578 FORWARDhighly similar to ( 899) NCPR_CATRO NADPH--cytochrome P450 reductase (EC 1.6.2.4) (CPR) (P450R) - Catharanthus roseus (Rosy periwinkle) (Madagascar periwinkle)nearly identical (1137) loc_os04g55960 12004.m10487 protein NADPH--cytochrome P450 re…			XLOC_007305	25.6945	28.4269	87.4696	0.136068	0.938856	1.62152	0.00605747	1.72398	0.00354228	P450 REDUCTASE /// P450 REDUCTASE 1 /// P450 REDUCTASE 2	ENCODES NADPH-CYTOCHROME P450 REDUCTASE THAT CATALYZES THE FIRST OXIDATIVE STEP OF THE PHENYLPROPANOID GENERAL PATHWAY. /// ENCODES A CYP450 REDUCTASE LIKELY TO BE INVOLVED IN PHENYLPROPANOID METABOLISM.
=+	GRMZM2G156816	532.392	382.887	149.504	N	16.2	secondary metabolism.phenylpropanoids	moderately similar to ( 213) AT5G48930 | Symbols: HCT | HCT (HYDROXYCINNAMOYL-COA SHIKIMATE/QUINATE HYDROXYCINNAMOYL TRANSFERASE), quinate O-hydroxycinnamoyltransferase/ shikimate O-hydroxycinnamoyltransferase/ transferase | chr5:19836654-19838092 REVERSEweakly similar to ( 166) HCBT2_DIACA Anthranilate N-benzoyltransferase protein 2 (EC 2.3.1.144) (Anthranilate N-hydroxycinnamoyl/benzoyltransfer…			XLOC_015867	18.3093	19.3799	52.4479	0.0722473	0.96412	1.43632	0.00354427	1.47496	0.00264734	hydroxycinnamoyl-CoA shikimate/quinate hydroxycinnamoyl transferase	At5g48930 has been shown to encode for the hydroxycinnamoyl-Coenzyme A shikimate/quinate hydroxycinnamoyltransferase (HCT) both synthesizing and catabolizing the hydroxycinnamoylesters (coumaroyl/caffeoyl shikimate and quinate) involved in the phenylpropanoid pathway. Influence on the accumulation of flavonoids which in turn inhibit auxin transport and reduce plant growth.
=+	GRMZM2G029912	404.57	362.409	42.1607	N	16.7	secondary metabolism.wax	highly similar to ( 526) AT5G57800 | Symbols: FLP1, YRE, CER3, WAX2 | CER3 (ECERIFERUM 3), binding / catalytic/ iron ion binding / oxidoreductase | chr5:23420589-23423832 FORWARDhighly similar to ( 621) loc_os06g44300 12006.m08958 protein gl1 protein, putative, expressed seq=cds, coord=9:105193032..105197290:1, parent_gene=GRMZM2G029912			XLOC_037239	0.749171	1.4718	6.92094	0.964481	0.538983	2.23339	0.00236563	3.16426	7.29e-05	Fatty acid hydroxylase superfamily	encodes a transmembrane protein with similarity to the sterol desaturase family at the N-terminus and to the short-chain dehydrogenase/reductase family at the C-terminus. Mutant analyses indicate this protein is involved in cuticle membrane and wax biosynthesis.
=-	GRMZM2G120652	421.98	356.921	65.059	N	18	Co-factor and vitamine metabolism	moderately similar to ( 494) AT5G01410 | Symbols: PDX1, ATPDX1.3, RSR4, PDX1.3, ATPDX1 | RSR4 (REDUCED SUGAR RESPONSE 4), protein heterodimerization/ protein homodimerization | chr5:172576-173505 REVERSEhighly similar to ( 502) PDX1_HEVBR Probable pyridoxin biosynthesis protein ER1 (PDX1 homolog) (Ethylene-inducible protein HEVER) - Hevea brasiliensis (Para rubber tree)highly similar to ( 553) lo…			XLOC_029756	70.5812	59.8172	23.6764	-0.248458	0.816746	-1.33711	0.00182603	-1.61918	0.000189967	ALDOLASE-TYPE TIM BARREL FAMILY PROTEIN /// PYRIDOXINE BIOSYNTHESIS 1.1	ENCODES A PROTEIN PREDICTED TO FUNCTION IN TANDEM WITH PDX2 TO FORM GLUTAMINE AMIDOTRANSFERASE COMPLEX WITH INVOLVED IN VITAMIN B6 BIOSYNTHESIS.
=+	GRMZM2G313162	179.53	101.735	77.7948	N	18.1	Co-factor and vitamine metabolism.molybdenum cofactor	moderately similar to ( 458) AT1G16540 | Symbols: SIR3, LOS5, ABA3, ATABA3 | ABA3 (ABA DEFICIENT 3), Mo-molybdopterin cofactor sulfurase/ selenocysteine lyase | chr1:5659465-5665201 FORWARDmoderately similar to ( 493) MOCOS_ORYSA Molybdenum cofactor sulfurase (EC 4.4.-.-) (MoCo sulfurase) (MOS) - Oryza sativa (Rice)moderately similar to ( 493) loc_os06g45860 12006.m09114 protein molybdenum cofact…			XLOC_037283	2.46926	2.32348	7.31856	-0.0975248	0.963466	1.65527	0.00275577	1.52414	0.00311175	molybdenum cofactor sulfurase (LOS5) (ABA3)	Encodes molybdenum cofactor sulfurase. Involved in Moco biosynthesis. Involved in the conversion of ABA-aldehyde to ABA, the last step of abscisic acid (ABA) biosynthesis. <i>sir</i> loss-of-function mutants are resistant to sirtinol, a modulator of auxin signaling.N terminal domain is similar to bacterial NifS suggesting a common mechanism for sulphur mobilization and transfer. Also involved in …
=-	GRMZM2G074097	601.158	508.721	92.4377	N	18.2	Co-factor and vitamine metabolism.thiamine	moderately similar to ( 470) AT5G54770 | Symbols: THI1, TZ, THI4 | THI1, protein homodimerization | chr5:22246634-22247891 FORWARDhighly similar to ( 634) THI42_MAIZE Thiazole biosynthetic enzyme 1-2, chloroplast precursor - Zea mays (Maize)highly similar to ( 542) loc_os07g34570 12007.m28985 protein thiazole biosynthetic enzyme 1-1, chloroplast precursor, putative, expressed seq=cds, coord=3:218…			XLOC_017543	1149.8	803.216	125.286	-0.527257	0.722367	-2.68056	2.34e-09	-3.24142	6.02e-08	thiazole biosynthetic enzyme, chloroplast (ARA6) (THI1) (THI4)	Encodes a thiamine biosynthetic gene that has a dual function in thiamine biosynthesis and mitochondrial DNA damage tolerance. It appears to be involved in producing the thiazole portion of thiamine (vitamin B1). A crystal structure of the protein reveals that it forms a 2-ring homo-octamer.
=+	GRMZM2G154499	431.623	294.321	137.302	N	18.7	Co-factor and vitamine metabolism.iron-sulphur clusters	weakly similar to ( 171) AT2G16710 | Symbols: | hesB-like domain-containing protein | chr2:7248294-7249937 FORWARDweakly similar to ( 184) loc_os01g01610 12001.m06806 protein HESB-like domain-containing protein 2, mitochondrial precursor, putative, expressed seq=cds, coord=8:7427834..7431467:1, parent_gene=GRMZM2G154499			XLOC_032989	35.4025	37.0343	80.0291	0.0552768	0.974815	1.11166	0.0207584	1.13333	0.0136498	IRON-SULPHUR CLUSTER BIOSYNTHESIS FAMILY PROTEIN	---
=-	GRMZM2G419806	591.608	493.208	98.4	N	19.1	tetrapyrrole synthesis.magnesium chelatase	highly similar to ( 528) AT5G45930 | Symbols: CHLI2, CHL I2, CHLI-2 | CHLI2 (MAGNESIUM CHELATASE I2), ATPase/ magnesium chelatase | chr5:18628095-18629565 FORWARDhighly similar to ( 545) CHLI_SOYBN Magnesium-chelatase subunit chlI, chloroplast precursor (EC 6.6.1.1) (Mg-protoporphyrin IX chelatase) - Glycine max (Soybean)highly similar to ( 617) loc_os03g36540 12003.m08774 protein magnesium-chela…	light photosynthesis	Magnesium-chelatase subunit chlI	XLOC_007546	215.893	174.158	35.3919	-0.319656	0.825236	-2.2989	7.56e-07	-2.65217	3.98e-08	P-LOOP CONTAINING NUCLEOSIDE TRIPHOSPHATE HYDROLASES SUPERFAMILY PROTEIN /// MAGNESIUM CHELATASE I2	ENCODES THE CHLI SUBUNIT OF MAGNESIUM CHELATASE WHICH IS REQUIRED FOR CHLOROPHYLL BIOSYNTHESIS. ALL FOUR CYSTEINE RESIDUES OF THE PROTEIN FORM TWO DISULFIDE BONDS (CYS102-CYS193 AND CYS354-CYS396) UNDER OXIDIZED CONDITIONS BUT ARE FULLY REDUCED BY REDUCTION. IT WAS SUGGESTED THAT THE REDOX STATE OF CHLI IS REGULATED IN VIVO BY THE CHANGE OF THE REDOX ENVIRONMENT IN THE CHLOROPLASTS PROBABLY VIA T…
=-	GRMZM2G043453	666.702	532.617	134.086	Y	19.1	tetrapyrrole synthesis.magnesium chelatase	highly similar to ( 984) AT1G08520 | Symbols: PDE166, CHLD | CHLD, ATP binding / magnesium chelatase/ nucleoside-triphosphatase/ nucleotide binding | chr1:2696538-2700819 FORWARDnearly identical (1006) CHLD_TOBAC Magnesium-chelatase subunit chlD, chloroplast precursor (EC 6.6.1.1) (Mg-protoporphyrin IX chelatase) (Mg-chelatase subunit D) - Nicotiana tabacum (Common tobacco)nearly identical (1081)…			XLOC_024287	69.4057	63.842	18.6099	-0.130282	0.930491	-1.77844	2.56e-05	-1.94233	1.56e-05	ALBINA 1	Encodes the CHLD subunit of the Mg-chelatase enzyme involved in chlorophyll biosynthesis. Lines carrying recessive mutations of this locus are white and seedling lethal.
=-	GRMZM2G161673	453.795	390.718	63.0774	N	19.11	tetrapyrrole synthesis.magnesium protoporphyrin IX methyltransferase	moderately similar to ( 314) AT4G25080 | Symbols: CHLM | CHLM (magnesium-protoporphyrin IX methyltransferase), magnesium protoporphyrin IX methyltransferase | chr4:12877216-12878128 FORWARDmoderately similar to ( 436) loc_os06g04150 12006.m05146 protein magnesium-protoporphyrin O-methyltransferase, putative, expressed seq=cds, coord=6:65490775..65492414:1, parent_gene=GRMZM2G161673			XLOC_026821	91.9154	56.9643	14.8798	-0.699983	0.218737	-1.9367	2.72e-06	-2.67029	3.71e-10	magnesium-protoporphyrin IX methyltransferase	Encodes a protein with methyltransferase activity responsible for the methylation of magnesium protoporphyrin IX. Mutants defective in this gene are affected in chlorophyll biosynthesis and show a reduction in the accumulation of a number of major thylakoid-associated proteins including components of PSI (LHCI), PSII (LHCII, D1, CP43) and the cytochrome b6f complex (Cytf). By contrast, no signifi…
=-	GRMZM2G063048	436.547	370.198	66.3489	N	19.13	tetrapyrrole synthesis.divinyl chlorophyllide-a 8-vinyl-reductase	moderately similar to ( 388) AT5G18660 | Symbols: PCB2 | PCB2 (PALE-GREEN AND CHLOROPHYLL B REDUCED 2), 3,8-divinyl protochlorophyllide a 8-vinyl reductase | chr5:6220872-6222125 REVERSEhighly similar to ( 518) loc_os03g22780 12003.m07676 protein PCB2, putative, expressed seq=cds, coord=1:59863427..59864863:-1, parent_gene=GRMZM2G063048			XLOC_003807	22.826	15.5143	5.83408	-0.56681	0.362721	-1.41102	0.00615171	-2.01144	1.5e-05	NAD(P)-binding Rossmann-fold superfamily protein	Encodes a protein with 3,8-divinyl protochlorophyllide a 8-vinyl reductase activity. Mutants accumulate divinyl chlorophyll rather than monovinyl chlorophyll.
=-	GRMZM2G073351	461.902	405.926	55.9759	N	19.14	tetrapyrrole synthesis.protochlorophyllide reductase	highly similar to ( 503) AT5G54190 | Symbols: PORA | PORA, oxidoreductase/ protochlorophyllide reductase | chr5:21991183-21992238 REVERSEhighly similar to ( 533) PORB_HORVU Protochlorophyllide reductase B, chloroplast precursor (EC 1.3.1.33) (PCR B) (NADPH-protochlorophyllide oxidoreductase B) (POR B) - Hordeum vulgare (Barley)highly similar to ( 532) loc_os10g35370 12010.m06361 protein protochlo…			XLOC_024660	512.37	431.722	158.518	-0.256818	0.8887	-1.44546	0.0119588	-1.73588	0.00926909	PROTOCHLOROPHYLLIDE OXIDOREDUCTASE /// PROTOCHLOROPHYLLIDE OXIDOREDUCTASE C /// PROTOCHLOROPHYLLIDE OXIDOREDUCTASE A	ENCODES FOR A PROTEIN WITH PROTOCHLOROPHYLLIDE OXIDOREDUCTASE ACTIVITY. THE ENZYME IS NADPH- AND LIGHT-DEPENDENT. /// LIGHT-DEPENDENT NADPH:PROTOCHLOROPHYLLIDE OXIDOREDUCTASE /// LIGHT-DEPENDENT NADPH:PROTOCHLOROPHYLLIDE OXIDOREDUCTASE B
=-	GRMZM2G036455	621.893	506.761	115.133	N	19.14	tetrapyrrole synthesis.protochlorophyllide reductase	highly similar to ( 556) AT5G54190 | Symbols: PORA | PORA, oxidoreductase/ protochlorophyllide reductase | chr5:21991183-21992238 REVERSEhighly similar to ( 636) PORB_HORVU Protochlorophyllide reductase B, chloroplast precursor (EC 1.3.1.33) (PCR B) (NADPH-protochlorophyllide oxidoreductase B) (POR B) - Hordeum vulgare (Barley)highly similar to ( 639) loc_os10g35370 12010.m06361 protein protochlo…			XLOC_005090	23.0807	20.3745	2.00238	-0.189657	0.873619	-3.34698	3.6e-11	-3.57025	9.4e-13	PROTOCHLOROPHYLLIDE OXIDOREDUCTASE /// PROTOCHLOROPHYLLIDE OXIDOREDUCTASE C /// PROTOCHLOROPHYLLIDE OXIDOREDUCTASE B	ENCODES FOR A PROTEIN WITH PROTOCHLOROPHYLLIDE OXIDOREDUCTASE ACTIVITY. THE ENZYME IS NADPH- AND LIGHT-DEPENDENT. /// LIGHT-DEPENDENT NADPH:PROTOCHLOROPHYLLIDE OXIDOREDUCTASE /// LIGHT-DEPENDENT NADPH:PROTOCHLOROPHYLLIDE OXIDOREDUCTASE B
=-	GRMZM2G116258	635.409	518.868	116.541	Y	19.3	tetrapyrrole synthesis.GSA	highly similar to ( 741) AT5G63570 | Symbols: GSA1 | GSA1 (GLUTAMATE-1-SEMIALDEHYDE-2,1-AMINOMUTASE), glutamate-1-semialdehyde 2,1-aminomutase | chr5:25451957-25453620 FORWARDhighly similar to ( 839) GSA_ORYSA Glutamate-1-semialdehyde 2,1-aminomutase, chloroplast precursor (EC 5.4.3.8) (GSA) (Glutamate-1-semialdehyde aminotransferase) (GSA-AT) - Oryza sativa (Rice)highly similar to ( 839) loc_os0…			XLOC_029467	94.2082	85.1396	28.6813	-0.155756	0.911017	-1.56972	0.000152202	-1.75908	6.15e-05	GLUTAMATE-1-SEMIALDEHYDE /// GLUTAMATE-1-SEMIALDEHYDE 2,1-AMINOMUTASE 2 /// GLUTAMATE-1-SEMIALDEHYDE-2,1-AMINOMUTASE	ENCODES A PROTEIN WITH HOMOLOGY TO GLUTAMATE-1-SEMIALDEHYDE 2,1-AMINOMUTASE CATALYZING THE CONVERSION OF GLUTAMATE-1-SEMIALDEHYDE (GSA) INTO 5-AMINO LEVULINATE. THE EXPRESSION OF THIS GENE WAS DEMONSTRATED TO BE LIGHT-INDUCED.
=+	GRMZM2G093900	624.63	514.704	109.926	Y	19.3	tetrapyrrole synthesis.GSA	highly similar to ( 596) AT3G22200 | Symbols: POP2, GABA-T, HER1 | POP2 (POLLEN-PISTIL INCOMPATIBILITY 2), 4-aminobutyrate transaminase/ 4-aminobutyrate:pyruvate transaminase | chr3:7835286-7838863 FORWARDhighly similar to ( 687) loc_os08g10510 12008.m080107 protein aminotransferase y4uB, putative, expressed seq=cds, coord=4:26893269..26901172:1, parent_gene=GRMZM2G093900			XLOC_018071	7.96679	8.66914	29.7777	0.112156	0.938356	1.78027	1.61e-05	1.85882	2.32e-06	Pyridoxal phosphate (PLP)-dependent transferases superfamily protein	Genetically redundant with POP3
=-	GRMZM2G464328	411.335	303.866	107.47	N	19.4	tetrapyrrole synthesis.regulation	moderately similar to ( 207) AT3G59400 | Symbols: GUN4 | GUN4, enzyme binding / tetrapyrrole binding | chr3:21948881-21949678 REVERSEmoderately similar to ( 316) loc_os11g16550 12011.m05740 protein expressed protein seq=cds, coord=10:5641861..5643006:1, parent_gene=GRMZM2G464328			XLOC_006144	184.624	185.041	19.1709	-0.00648428	0.997133	-3.27085	1.62e-12	-3.31095	8.05e-11	enzyme binding
=-	GRMZM2G031761	441.034	376.449	64.5844	N	19.4	tetrapyrrole synthesis.regulation	weakly similar to ( 112) AT3G14110 | Symbols: FLU | FLU (FLUORESCENT IN BLUE LIGHT), binding | chr3:4676222-4677602 REVERSEweakly similar to ( 130) loc_os01g32730 12001.m43031 protein FLU, putative, expressed seq=cds, coord=7:77296488..77308912:1, parent_gene=GRMZM2G031761			XLOC_030281	53.2764	40.1136	12.6842	-0.419138	0.607913	-1.66106	0.00885865	-2.1138	0.000431014	Tetratricopeptide repeat (TPR)-like superfamily protein	Encodes a novel coiled-coil, TPR domain containing protein that is localized to the chloroplast membrane and is involved in chlorophyll biosynthesis. Mutants accumulate protochlorophyllide, an intermediate in the chlorophyll biosynthesis pathway, in dark and release singlet oxygen in plastids in a controlled and non-invasive manner upon a dark/light shift.
=-	GRMZM2G044074	671.938	576.784	95.1535	Y	19.7	tetrapyrrole synthesis.uroporphyrinogen decarboxylase	highly similar to ( 581) AT2G40490 | Symbols: HEME2 | HEME2, uroporphyrinogen decarboxylase | chr2:16912961-16914988 FORWARDhighly similar to ( 677) DCUP_MAIZE Uroporphyrinogen decarboxylase, chloroplast precursor (EC 4.1.1.37) (URO-D) (UPD) - Zea mays (Maize)highly similar to ( 696) loc_os03g21900 12003.m07594 protein uroporphyrinogen decarboxylase, putative, expressed seq=cds, coord=1:56558221.…			XLOC_000763	81.1101	71.6318	33.3518	-0.189016	0.881372	-1.10284	0.0146903	-1.32546	0.00444461	Uroporphyrinogen decarboxylase	---
=-	GRMZM2G032282	607.992	424.986	183.006	N	19.8	tetrapyrrole synthesis.coproporphyrinogen III oxidase	moderately similar to ( 247) AT1G03475 | Symbols: LIN2, HEMF1, ATCPO-I | LIN2 (LESION INITIATION 2), coproporphyrinogen oxidase | chr1:869302-871175 REVERSEmoderately similar to ( 250) HEM6_HORVU Coproporphyrinogen III oxidase, chloroplast precursor (EC 1.3.3.3) (Coproporphyrinogenase) (Coprogen oxidase) - Hordeum vulgare (Barley)moderately similar to ( 259) loc_os04g52130 12004.m101648 protein c…			XLOC_007217	74.5629	77.6684	21.8251	0.049136	0.97604	-1.83134	4e-05	-1.81581	4.65e-05	Coproporphyrinogen III oxidase	Encodes coproporphyrinogen III oxidase, a key enzyme in the biosynthetic pathway of chlorophyll and heme, a tetrapyrrole pathway. Mutants express cytological and molecular markers associated with the defense responses, usually activated by pathogen infection.
=+	GRMZM2G318033	732.075	534.22	197.855	Y	20	stress	moderately similar to ( 475) AT3G10980 | Symbols: | unknown protein | chr3:3438810-3440501 FORWARDmoderately similar to ( 462) loc_os05g39730 12005.m08151 protein SAG20, putative, expressed seq=cds, coord=4:183040585..183042192:1, parent_gene=GRMZM2G318033			XLOC_019162	0.762322	0.814724	7.58512	0.0861759	0.9821	3.21879	4.04e-05	3.27136	1.3e-05	PLAC8 FAMILY PROTEIN	---
=-	GRMZM2G154449	535.55	449.391	86.1591	N	20.1	stress.biotic	moderately similar to ( 332) AT4G38660 | Symbols: | thaumatin, putative | chr4:18066448-18067792 REVERSEmoderately similar to ( 242) TLP1_PRUPE Thaumatin-like protein 1 precursor (PpAZ44) - Prunus persica (Peach)moderately similar to ( 450) loc_os09g36580 12009.m06607 protein pathogenesis-related protein 5 precursor, putative, expressed seq=cds, coord=7:176394632..176396068:-1, parent_gene=GRMZM2…			XLOC_032881	7.8789	6.84882	2.30434	-0.211873	0.91026	-1.5715	0.0177276	-1.81698	0.00178809	PATHOGENESIS-RELATED THAUMATIN SUPERFAMILY PROTEIN /// THAUMATIN-LIKE PROTEIN 1	ROOT-SPECIFIC EXPRESSION ACTIVATED IN RESPONSE TO RHIZOBACTERIA AND ACC. ROLE IN INDUCED SYSTEMIC RESISTANCE.
=-	GRMZM2G174128	168.018	129.007	39.0113	N	20.1	stress.biotic	moderately similar to ( 430) AT1G45616 | Symbols: AtRLP6 | AtRLP6 (Receptor Like Protein 6), protein binding | chr1:17183550-17186534 REVERSEmoderately similar to ( 203) RPK1_IPONI Receptor-like protein kinase precursor (EC 2.7.11.1) - Ipomoea nil (Japanese morning glory) (Pharbitis nil)highly similar to ( 746) loc_os12g12010 12012.m05176 protein verticillium wilt disease resistance protein precu…			XLOC_025506	10.8404	9.43394	1.93214	-0.210224	0.859065	-2.28766	2.08e-06	-2.53149	1.04e-07	RECEPTOR LIKE PROTEIN /// RECEPTOR LIKE PROTEIN 53 /// RECEPTOR LIKE PROTEIN 27	---
=-	GRMZM2G402631	404.374	258.658	145.717	N	20.1	stress.biotic	weakly similar to ( 134) AT4G11650 | Symbols: ATOSM34 | ATOSM34 (osmotin 34) | chr4:7025127-7026113 REVERSEmoderately similar to ( 257) TLP_ORYSA Thaumatin-like protein precursor - Oryza sativa (Rice)moderately similar to ( 257) loc_os12g43380 12012.m08112 protein thaumatin-like protein precursor, putative, expressed seq=cds, coord=1:178008019..178008996:-1, parent_gene=GRMZM2G402631			XLOC_004551	167.078	218.279	20.6003	0.375917	0.690975	-3.40544	0	-3.06313	2.4e-12	PATHOGENESIS-RELATED THAUMATIN SUPERFAMILY PROTEIN /// THAUMATIN-LIKE PROTEIN 1 /// THAUMATIN-LIKE PROTEIN 3	ROOT-SPECIFIC EXPRESSION ACTIVATED IN RESPONSE TO RHIZOBACTERIA AND ACC. ROLE IN INDUCED SYSTEMIC RESISTANCE. /// ENCODES A PR5-LIKE PROTEIN /// OSMOTIN-LIKE PROTEIN
=-	GRMZM2G135862	65.0317	47.5779	17.4538	N	20.1	stress.biotic	weakly similar to ( 161) AT3G49670 | Symbols: BAM2 | BAM2 (BARELY ANY MERISTEM 2), ATP binding / protein binding / protein kinase/ protein serine/threonine kinase | chr3:18417741-18420836 FORWARDweakly similar to ( 136) PSKR_DAUCA Phytosulfokine receptor precursor (EC 2.7.11.1) (Phytosulfokine LRR receptor kinase) - Daucus carota (Carrot)moderately similar to ( 399) loc_os01g04070 12001.m07042 pr…			XLOC_023284	3.50401	3.09403	0.771848	-0.189254	0.910327	-2.0031	0.00176456	-2.22596	0.000188139	LEUCINE-RICH RECEPTOR-LIKE PROTEIN KINASE FAMILY PROTEIN /// RECEPTOR LIKE PROTEIN /// LEUCINE-RICH REPEAT TRANSMEMBRANE PROTEIN KINASE FAMILY PROTEIN	ENCODES A /// ENCODES A LEUCINE RICH REPEAT RECEPTOR KINASE AND ASSOCIATED WITH PROVASCULAR/PROCAMBIAL CELLS. SIMILAR TO BRI, BRASSINOSTEROID RECEPTOR PROTEIN. /// ENCODES A CLAVATA1-RELATED RECEPTOR KINASE-LIKE PROTEIN REQUIRED FOR BOTH SHOOT AND FLOWER MERISTEM FUNCTION. IT HAS A BROAD EXPRESSION PATTERN AND IS INVOLVED IN VASCULAR STRAND DEVELOPMENT IN THE LEAF, CONTROL OF LEAF SHAPE, SIZE AND…
=+	GRMZM2G062974	578.048	379.864	198.185	N	20.1	stress.biotic	moderately similar to ( 383) AT3G12500 | Symbols: ATHCHIB, PR3, PR-3, CHI-B, B-CHI | ATHCHIB (ARABIDOPSIS THALIANA BASIC CHITINASE), chitinase | chr3:3962501-3963945 REVERSEmoderately similar to ( 429) CHIA_SECCE Basic endochitinase A precursor (EC 3.2.1.14) (Rye seed chitinase-a) (RSC-a) - Secale cereale (Rye)moderately similar to ( 455) loc_os05g33130 12005.m07545 protein basic endochitinase A …			XLOC_033545	0.488005	0.42438	1.92556	-0.211274	0.936249	2.18185	0.00337226	1.93697	0.00664763	basic chitinase	encodes a basic chitinase involved in ethylene/jasmonic acid mediated signalling pathway during systemic acquired resistance based on expression analyses.
=+	GRMZM2G012926	610.89	461.286	149.604	N	20.1	stress.biotic	moderately similar to ( 388) loc_os10g04540 12010.m03866 protein conserved hypothetical protein seq=cds, coord=5:39880443..39883919:-1, parent_gene=GRMZM2G012926			XLOC_024809	2.72189	3.195	11.9931	0.221475	0.938517	1.90831	0.0173009	2.09618	0.0163559	TRANSMEMBRANE AMINO ACID TRANSPORTER FAMILY PROTEIN /// LRR AND NB-ARC DOMAINS-CONTAINING DISEASE RESISTANCE PROTEIN /// NB-ARC DOMAIN-CONTAINING DISEASE RESISTANCE PROTEIN	---
=+	GRMZM2G093951	284.62	189.237	95.3824	N	20.1	stress.biotic	weakly similar to ( 138) AT1G65690 | Symbols: | harpin-induced protein-related / HIN1-related / harpin-responsive protein-related | chr1:24431642-24432898 REVERSEweakly similar to ( 131) loc_os02g30450 12002.m08188 protein NHL25, putative seq=cds, coord=1:228664950..228666474:1, parent_gene=GRMZM2G093951			XLOC_002095	0.224819	0.304609	2.5847	0.428461	0.854761	3.08497	1.61e-05	3.47982	3.23e-07	LATE EMBRYOGENESIS ABUNDANT (LEA) HYDROXYPROLINE-RICH GLYCOPROTEIN FAMILY /// NDR1/HIN1-LIKE 25	NDR1/HIN1-LIKE PROTEIN, EXPRESSION INDUCED DURING INCOMPATIBLE RESPONSE TO A PATHOGEN, EXPRESSION IS AT LEAST PARTLY DEPENDENT ON THE SALICYLIC ACID SIGNALING PATHWAY
=+	AC199068.2_FG017	625.914	411.419	214.495	N	20.1	stress.biotic	weakly similar to ( 147) loc_os07g01530 12007.m04633 protein expressed protein seq=cds, coord=2:235329845..235331604:-1, parent_gene=AC199068.2_FG017			XLOC_013517	0.343401	0.255991	1.94117	-0.433536	0.828751	2.92276	2.3e-05	2.45562	0.00016649	DISEASE RESISTANCE PROTEIN (CC-NBS-LRR CLASS) FAMILY /// P-LOOP CONTAINING NUCLEOSIDE TRIPHOSPHATE HYDROLASES SUPERFAMILY PROTEIN /// NB-ARC DOMAIN-CONTAINING DISEASE RESISTANCE PROTEIN	CONFERS RESISTANCE TO PERONOSPORA PARASITICA. IN ARABIDOPSIS ECOTYPE DIJON-17, HRT-MEDIATED SIGNALING IS DEPENDENT ON LIGHT FOR THE INDUCTION OF HYPERSENSITIVE RESPONSE AND RESISTANCE TO TURNIP CRINKLE VIRUS. /// ENCODES CW9.
=+	GRMZM2G333659	561.915	474.236	87.6783	N	20.1	stress.biotic	weakly similar to ( 154) AT3G46730 | Symbols: | disease resistance protein (CC-NBS class), putative | chr3:17213069-17215612 REVERSEmoderately similar to ( 475) loc_os03g26260 12003.m07966 protein NB-ARC domain containing protein seq=cds, coord=4:15603027..15613201:1, parent_gene=GRMZM2G333659			XLOC_017981	0.689591	0.887275	2.15498	0.353906	0.808821	1.28022	0.0429854	1.60052	0.00505157	NB-ARC DOMAIN-CONTAINING DISEASE RESISTANCE PROTEIN /// DISEASE RESISTANCE PROTEIN (CC-NBS-LRR CLASS) FAMILY /// HOPZ-ACTIVATED RESISTANCE 1	CONFERS RESISTANCE TO PERONOSPORA PARASITICA. IN ARABIDOPSIS ECOTYPE DIJON-17, HRT-MEDIATED SIGNALING IS DEPENDENT ON LIGHT FOR THE INDUCTION OF HYPERSENSITIVE RESPONSE AND RESISTANCE TO TURNIP CRINKLE VIRUS. /// CONTAINS AN N-TERMINAL TRIPARTITE NUCLEOTIDE BINDING SITE AND A C-TERMINAL TANDEM ARRAY OF LEUCINE-RICH REPEATS. CONFERS RESISTANCE TO PSEUDOMONAS SYRINGAE STRAINS THAT CARRY THE AVIRULE…
++	GRMZM2G106344	391.628	308.281	83.347	N	21.1	redox.thioredoxin	moderately similar to ( 278) AT1G60420 | Symbols: | DC1 domain-containing protein | chr1:22261978-22264243 FORWARDhighly similar to ( 651) loc_os01g58194 12001.m11963 protein protein disulfide isomerase, putative, expressed seq=cds, coord=8:171709672..171712582:-1, parent_gene=GRMZM2G106344			XLOC_036336	0.548985	8.10165	231.884	3.87364	0	4.83905	0	8.67908	0	PROTEIN KINASE C-LIKE ZINC FINGER PROTEIN /// DC1 DOMAIN-CONTAINING PROTEIN	REDUCE TRANSMISSION THROUGH POLLEN.
=-	GRMZM2G130379	435.106	380.563	54.5424	N	21.1	redox.thioredoxin	weakly similar to ( 108) AT5G51010 | Symbols: | rubredoxin family protein | chr5:20744615-20745344 FORWARDweakly similar to ( 119) loc_os11g32500 12011.m07151 protein rubredoxin family protein, expressed seq=cds, coord=2:223587853..223589462:-1, parent_gene=GRMZM2G130379			XLOC_013313	100.382	73.9472	15.3601	-0.450666	0.555239	-2.26731	2.74e-07	-2.75158	8.64e-10	RUBREDOXIN-LIKE SUPERFAMILY PROTEIN /// F-BOX FAMILY PROTEIN	EID1 IS AN F-BOX PROTEIN THAT FUNCTIONS AS A NEGATIVE REGULATOR IN PHYTOCHROME A (PHYA)-SPECIFIC LIGHT SIGNALLING. EXPRESSED AT ALL STAGES OF PLANT DEVELOPMENT INDEPENDENTLY OF LIGHT CONDITIONS, LOCALIZES TO THE NUCLEUS, AND FORMS NUCLEAR SPECKLES UNDER CONTINUOUS FAR-RED LIGHT. FORMS STABLE DIMERIC AND TRIMERIC COMPLEXES WITH SEVERAL ASK PROTEINS AND CULLIN1 IN YEAST AND IN PLANTA.
=-	GRMZM2G441144	644.685	514.978	129.707	Y	21.1	redox.thioredoxin	weakly similar to ( 123) loc_os02g53400 12002.m10369 protein thioredoxin-like 5, chloroplast precursor, putative, expressed seq=cds, coord=4:177347269..177348933:-1, parent_gene=GRMZM2G441144			XLOC_021166	114.898	112.115	40.1996	-0.0451069	0.980328	-1.47973	0.00632059	-1.55845	0.00357815	WCRKC thioredoxin 2	Encodes a thioredoxin (WCRKC2) localized in chloroplast stroma. Contains a WCRKC motif.
=-	GRMZM2G181258	150.339	137.988	12.3513	N	21.1	redox.thioredoxin	weakly similar to ( 152) AT4G03520 | Symbols: ATHM2 | ATHM2, enzyme activator | chr4:1562585-1562803 REVERSEmoderately similar to ( 318) TRXM_MAIZE Thioredoxin M-type, chloroplast precursor (TRX-M) - Zea mays (Maize)moderately similar to ( 237) loc_os12g08730 12012.m04859 protein thioredoxin M-type, chloroplast precursor, putative, expressed seq=cds, coord=10:16213714..16214691:-1, parent_gene=GR…			XLOC_007607	484.927	413.438	176.491	-0.239831	0.865799	-1.22808	0.00689856	-1.50152	0.00402505	THIOREDOXIN /// THIOREDOXIN M-TYPE 1 /// THIOREDOXIN SUPERFAMILY PROTEIN	ENCODES A CHLOROPLAST THIOREDOXIN SIMILAR TO PROKARYOTIC THIOREDOXINS. /// CHLOROPLAST LOCALIZED THIOREDOXIN, SIMILAR TO PROKARYOTIC TYPES. /// ENCODES A PROKARYOTIC THIOREDOXIN
=+	GRMZM2G163421	460.453	284.435	176.018	N	21.1	redox.thioredoxin	highly similar to ( 546) AT1G21750 | Symbols: ATPDIL1-1 | ATPDIL1-1 (PDI-LIKE 1-1), protein disulfide isomerase | chr1:7645767-7648695 FORWARDhighly similar to ( 817) PDI_MAIZE Protein disulfide-isomerase precursor (EC 5.3.4.1) (PDI) - Zea mays (Maize)highly similar to ( 778) loc_os11g09280 12011.m28750 protein OsPDIL1-1 - Oryza sativa protein disulfide isomerase, expressed seq=cds, coord=2:22053…			XLOC_010884	3.17913	3.04608	7.65877	-0.0714139	0.972029	1.33016	0.0119497	1.22514	0.0139243	PDI-LIKE 1- /// PDI-LIKE 1-1 /// PDI-LIKE 1-2	ENCODES A PROTEIN DISULFIDE ISOMERASE-LIKE (PDIL) PROTEIN, A MEMBER OF A MULTIGENE FAMILY WITHIN THE THIOREDOXIN (TRX) SUPERFAMILY /// ENCODES A PROTEIN DISULFIDE ISOMERASE-LIKE (PDIL) PROTEIN, A MEMBER OF A MULTIGENE FAMILY WITHIN THE THIOREDOXIN (TRX) SUPERFAMILY
=+	GRMZM2G067063	548.155	423.408	124.747	N	21.1	redox.thioredoxin	highly similar to ( 693) AT3G20560 | Symbols: ATPDIL5-3, PDI12, ATPDI12 | ATPDIL5-3 (PDI-LIKE 5-3), protein disulfide isomerase | chr3:7182182-7186390 FORWARDhighly similar to ( 901) loc_os07g34030 12007.m079699 protein OsPDIL5-4 - Oryza sativa protein disulfide isomerase, expressed seq=cds, coord=2:203713965..203723595:1, parent_gene=GRMZM2G067063			XLOC_010604	6.22348	6.44324	13.9115	0.0403301	0.980504	1.11042	0.0258758	1.11714	0.0177961	PDI-LIKE 5-4 /// THIOREDOXIN PROTEIN WITH DOMAIN OF UNKNOWN FUNCTION (DUF1692) /// PDI-LIKE 5-3	ENCODES A PROTEIN DISULFIDE ISOMERASE-LIKE (PDIL) PROTEIN, A MEMBER OF A MULTIGENE FAMILY WITHIN THE THIOREDOXIN (TRX) SUPERFAMILY. UNLIKE SEVERAL OTHER PDI FAMILY MEMBERS, TRANSCRIPT LEVELS FOR THIS GENE ARE NOT UP-REGULATED IN RESPONSE TO THREE DIFFERENT CHEMICAL INDUCERS OF ER STRESS (DITHIOTHREITOL, BETA-MERCAPTOETHANOL, AND TUNICAMYCIN).
=+	GRMZM2G159369	585.438	466.963	118.475	N	21.1	redox.thioredoxin	weakly similar to ( 199) AT2G47470 | Symbols: ATPDIL2-1, UNE5, MEE30, PDI11, ATPDI11 | UNE5 (UNFERTILIZED EMBRYO SAC 5), protein disulfide isomerase | chr2:19481503-19483683 FORWARDmoderately similar to ( 206) PDIA6_MEDSA Probable protein disulfide-isomerase A6 precursor (EC 5.3.4.1) (P5) - Medicago sativa (Alfalfa)moderately similar to ( 253) loc_os05g06430 12005.m27548 protein OsPDIL2-1 - Oryza…			XLOC_027435	14.3656	16.241	33.7876	0.167286	0.89728	1.05685	0.0258033	1.19053	0.00700599	thioredoxin family protein	Encodes a protein disulfide isomerase-like (PDIL) protein, a member of a multigene family within the thioredoxin (TRX) superfamily. Transcript levels for this gene are up-regulated in response to three different chemical inducers of ER stress (dithiothreitol, beta-mercaptoethanol, and tunicamycin). AtIRE1-2 does not appear to be required for this response, but the atbzip60 mutant has a diminished…
=-	GRMZM2G168898	131.885	110.919	20.9658	N	21.3	redox.heme	weakly similar to ( 187) AT2G16060 | Symbols: GLB1, AHB1, ARATH GLB1, NSHB1, ATGLB1 | AHB1 (ARABIDOPSIS HEMOGLOBIN 1), oxygen binding / oxygen transporter | chr2:6982782-6983522 REVERSEweakly similar to ( 197) HBL1_ORYSA Non-symbiotic hemoglobin 1 (rHb1) (ORYsa GLB1a) - Oryza sativa (Rice)moderately similar to ( 227) loc_os05g44140 12005.m08540 protein non-symbiotic hemoglobin 2, putative seq=cds…			XLOC_029533	1.87567	1.48019	0.052852	-0.351355	0.83868	-4.80768	0.00125195	-5.19265	0.000239983	hemoglobin 1	Encodes a class 1 nonsymbiotic hemoglobin induced by low oxygen levels with very high oxygen affinity. It is not likely to be a hemoglobin transporter because of its extremely high affinity for oxygen.
=-	GRMZM2G052796	650.903	374.996	275.907	N	21.4	redox.glutaredoxins	weakly similar to ( 128) AT5G18600 | Symbols: | glutaredoxin family protein | chr5:6183466-6183774 REVERSEvery weakly similar to (80.9) GLRX_RICCO Glutaredoxin - Ricinus communis (Castor bean)weakly similar to ( 194) loc_os01g27140 12001.m09165 protein glutaredoxin, putative, expressed seq=cds, coord=3:69204454..69205156:1, parent_gene=GRMZM2G052796			XLOC_014158	14.9212	21.1425	0.859422	0.493045	0.540795	-4.62064	3.72e-14	-4.1612	4.32e-12	THIOREDOXIN SUPERFAMILY PROTEIN /// GLUTAREDOXIN FAMILY PROTEIN	ROXY1 ENCODES A GLUTAREDOXIN BELONGING TO A SUBGROUP SPECIFIC TO HIGHER PLANTS. IT IS REQUIRED FOR PROPER PETAL INITIATION AND ORGANOGENESIS. IT IS LIKELY TO FUNCTION IN THE TEMPORAL AND SPATIAL EXPRESSION REGULATION OF AGAMOUS IN THE FIRST AND SECOND WHORL. ITS FUNCTION IS DEPENDENT ON THE CYSTEINE 49 RESIDUE AND ITS NUCLEAR LOCALIZATION. ROXY1 INTERACTS IN VITRO AND IN VIVO WITH MEMBERS OF THE …
=-	GRMZM2G036921	274.265	244.188	30.077	N	21.5	redox.peroxiredoxin	moderately similar to ( 261) AT3G52960 | Symbols: | peroxiredoxin type 2, putative | chr3:19639699-19640403 FORWARDmoderately similar to ( 302) loc_os06g42000 12006.m08732 protein peroxiredoxin-5, mitochondrial precursor, putative, expressed seq=cds, coord=9:98777728..98779013:-1, parent_gene=GRMZM2G036921			XLOC_038659	119.92	99.9141	37.841	-0.273046	0.801765	-1.40074	0.000929088	-1.70739	0.000126144	Thioredoxin superfamily protein	---
=-	GRMZM2G012276	468.557	404.791	63.7657	N	21.5	redox.peroxiredoxin	moderately similar to ( 265) AT3G26060 | Symbols: ATPRX Q | ATPRX Q, antioxidant/ peroxiredoxin | chr3:9524807-9526123 FORWARDmoderately similar to ( 276) loc_os06g09610 12006.m05679 protein peroxiredoxin bcp, putative, expressed seq=cds, coord=6:107735311..107736884:1, parent_gene=GRMZM2G012276			XLOC_027227	63.3152	39.3772	7.52989	-0.694926	0.209596	-2.38666	1.36e-06	-3.11519	6.65e-11	Thioredoxin superfamily protein	encodes periredoxin Q which decomposes peroxides and plays a role in the protection of the photosynthetic apparatus
=+	GRMZM2G050984	553.972	406.209	147.763	N	23.2	nucleotide metabolism.degradation	highly similar to ( 924) AT4G34890 | Symbols: ATXDH1, XDH1 | XDH1 (XANTHINE DEHYDROGENASE 1), xanthine dehydrogenase | chr4:16618736-16624983 REVERSEmoderately similar to ( 307) ALDO2_ORYSA Probable aldehyde oxidase 2 (EC 1.2.3.1) (AO-2) - Oryza sativa (Rice)nearly identical (1061) loc_os03g31550 12003.m34889 protein xanthine dehydrogenase/oxidase, putative, expressed seq=cds, coord=1:78701399..7…			XLOC_003987	32.3396	34.9252	111.955	0.101232	0.944368	1.68058	0.000170054	1.74821	0.000107177	XANTHINE DEHYDROGENASE /// XANTHINE DEHYDROGENASE 2 /// XANTHINE DEHYDROGENASE 1	ENCODES A XANTHINE DEHYDROGENASE, INVOLVED IN PURINE CATABOLISM. UBIQUITOUSLY EXPRESSED, BUT THE TRANSCRIPT LEVEL IS ALTERED DURING AGING, SENESCENCE, SALT AND COLD STRESS, ABA TREATMENT, AND DARK TREATMENT. RNAI LINES THAT SUPPRESS BOTH XDH1 AND XDH2 PRODUCE SMALL PLANTS WITH REDUCED FERTILITY AND ACCELERATED LEAF SENESCENCE. ROLE IN DROUGHT TOLERANCE.
=+	GRMZM2G380088	499.047	404.003	95.0444	N	23.2	nucleotide metabolism.degradation	moderately similar to ( 228) AT2G19570 | Symbols: CDA1, AT-CDA1, DESZ | CDA1 (CYTIDINE DEAMINASE 1), cytidine deaminase | chr2:8470598-8471503 REVERSEmoderately similar to ( 436) loc_os01g51540 12001.m11333 protein CDA1, putative, expressed seq=cds, coord=3:203752020..203753539:1, parent_gene=GRMZM2G380088			XLOC_015205	1.53868	2.86943	42.9009	0.889336	0.24115	3.90217	0	4.7579	0	cytidine deaminase 1	Encodes a cytidine deaminase that deaminates cytidine and deoxycytidine and is competitively inhibited by cytosine-containing compounds.
=+	GRMZM2G104999	529.147	343.638	185.51	N	23.2	nucleotide metabolism.degradation	moderately similar to ( 446) AT2G36310 | Symbols: URH1 | URH1 (URIDINE-RIBOHYDROLASE 1), adenosine nucleosidase/ hydrolase/ inosine nucleosidase/ uridine nucleosidase | chr2:15224692-15226633 REVERSEhighly similar to ( 530) loc_os09g39440 12009.m06882 protein pyrimidine-specific ribonucleoside hydrolase rihB, putative, expressed seq=cds, coord=2:165379883..165383807:1, parent_gene=GRMZM2G104999			XLOC_010138	52.6554	50.551	166.837	-0.0685782	0.9688	1.72263	0.000265849	1.62045	0.00149954	uridine-ribohydrolase 1	---
=-	GRMZM2G003246	112.009	99.6393	12.3692	N	24	Biodegradation of Xenobiotics	moderately similar to ( 243) AT3G48690 | Symbols: ATCXE12, CXE12 | CXE12, carboxylesterase | chr3:18037186-18038160 REVERSEweakly similar to ( 102) GID1_ORYSA Gibberellin receptor GID1 (EC 3.-.-.-) (Gibberellin-insensitive dwarf protein 1) (Protein GIBBERELLIN INSENSITIVE DWARF1) - Oryza sativa (Rice)moderately similar to ( 451) loc_os09g28620 12009.m06013 protein gibberellin receptor GID1L2, put…			XLOC_030593	0.932321	0.608044	0.0741661	-0.626386	0.624749	-3.03534	0.00420785	-3.69534	0.000150195	ALPHA/BETA-HYDROLASES SUPERFAMILY PROTEIN /// CARBOXYESTERASE 13	ENCODES A PROTEIN WITH CARBOXYLESTERASE WHOSE ACTIVITY WAS TESTED USING BOTH PNA AND 2,4-D-METHYL.
=-	GRMZM2G000489	392.455	322.891	69.5642	N	24	Biodegradation of Xenobiotics	weakly similar to ( 194) AT5G06570 | Symbols: | hydrolase | chr5:2008075-2011013 REVERSEweakly similar to ( 110) GID1_ORYSA Gibberellin receptor GID1 (EC 3.-.-.-) (Gibberellin-insensitive dwarf protein 1) (Protein GIBBERELLIN INSENSITIVE DWARF1) - Oryza sativa (Rice)moderately similar to ( 323) loc_os01g06060 12001.m07237 protein gibberellin receptor GID1L2, putative, expressed seq=cds, coord=8:1…			XLOC_034851	14.975	9.85125	3.7866	-0.613907	0.323619	-1.3794	0.0132869	-2.02692	3.22e-05	alpha/beta-Hydrolases superfamily protein	---
++	GRMZM2G126505	176.286	153.804	22.4815	N	26.1	misc.cytochrome P450	highly similar to ( 612) AT4G19230 | Symbols: CYP707A1 | CYP707A1, (+)-abscisic acid 8-hydroxylase/ oxygen binding | chr4:10521524-10523566 FORWARDmoderately similar to ( 228) C85A1_ORYSA Cytochrome P450 85A1 (EC 1.14.-.-) (C6-oxidase) (OsDWARF) (Dwarf protein) - Oryza sativa (Rice)highly similar to ( 770) loc_os02g47470 12002.m100328 protein cytochrome P450 90D2, putative, expressed seq=cds, coo…	abscisic acid degradation	abscisic acid 8-hydroxylase (CYP707A)	XLOC_018861	2.94692	9.04014	51.6648	1.6074	0.000265428	2.51476	5.48e-09	4.08856	0	CYTOCHROME P450, FAMILY 707, SUBFAMILY A, POLYPEPTIDE /// CYTOCHROME P450, FAMILY 707, SUBFAMILY A, POLYPEPTIDE 3 /// CYTOCHROME P450, FAMILY 707, SUBFAMILY A, POLYPEPTIDE 1	ENCODES A PROTEIN WITH ABA 8-HYDROXYLASE ACTIVITY
++	GRMZM2G455075	328.462	249.318	79.1437	N	26.2	misc.UDP glucosyl and glucoronyl transferases	moderately similar to ( 250) AT3G21800 | Symbols: UGT71B8 | UGT71B8 (UDP-GLUCOSYL TRANSFERASE 71B8), UDP-glycosyltransferase/ quercetin 3-O-glucosyltransferase/ quercetin 4-O-glucosyltransferase/ transferase, transferring glycosyl groups | chr3:7680243-7681685 REVERSEweakly similar to ( 147) ZOX_PHAVU Zeatin O-xylosyltransferase (EC 2.4.2.40) (Zeatin O-beta-D-xylosyltransferase) - Phaseolus vulga…			XLOC_030909	1.70225	6.03923	36.7297	1.81719	0.000124624	2.60451	4.79e-10	4.38809	0	UDP-GLYCOSYLTRANSFERASE SUPERFAMILY PROTEIN /// UDP-GLUCOSYL TRANSFERASE 71B5 /// UDP-GLUCOSYL TRANSFERASE	ENCODES HYR1, A UDP GLYCOSYLTRANSFERASE (UGT). HYR1 GLUCOSYLATES HYPOSTATIN, AN INHIBITOR OF CELL EXPANSION IN VIVO TO FORM A BIOACTIVE GLUCOSIDE. /// ENCODES A GLUCOSYLTRANSFERASE THAT CAN ATTACH GLUCOSE TO A NUMBER OF HYDROXYLATED PHENOLIC COMPOUNDS AS WELL AS QUERCETINS IN VITRO
++	GRMZM2G155911	362.006	280.817	81.1891	N	26.2	misc.UDP glucosyl and glucoronyl transferases	moderately similar to ( 263) AT3G16520 | Symbols: UGT88A1 | UDP-glucoronosyl/UDP-glucosyl transferase family protein | chr3:5618847-5620833 REVERSEweakly similar to ( 135) ZOX_PHAVU Zeatin O-xylosyltransferase (EC 2.4.2.40) (Zeatin O-beta-D-xylosyltransferase) - Phaseolus vulgaris (Kidney bean) (French bean)highly similar to ( 627) loc_os07g32020 12007.m07468 protein anthocyanidin 3-O-glucosyltra…			XLOC_030908	2.72739	6.17529	22.4366	1.16925	0.0187322	1.86127	1.72e-05	2.99692	7.57e-13	UDP-GLYCOSYLTRANSFERASE SUPERFAMILY PROTEIN /// UDP-GLUCOSYL TRANSFERASE 71 /// UDP-GLUCOSYL TRANSFERASE	THE GLYCOSYLTRANSFERASE (UGT72B1) IS INVOLVED IN METABOLIZING XENOBIOTICA (CHLOROANILINE AND CHLOROPHENOLE). COMPARISON BETWEEN WILD TYPE AND KNOCK-OUT MUTANT DEMONSTRATES THE CENTRAL ROLE OF THIS GENE FOR METABOLIZING CHLOROANILINE BUT SIGNIFICANTLY LESS FOR CHLOROPHENOLE. THE GLUCOSYLTRANSFERASE PREFERRED UDP-XYLOSE OVER UDP-GLUCOSE INDICATING ITS (ADDITIONAL) FUNCTIONING AS A XYLOSYLTRANSFERAS…
++	GRMZM2G330635	274.353	206.229	68.1242	N	26.9	misc.glutathione S transferases	weakly similar to ( 191) AT1G10370 | Symbols: GST30, ATGSTU17, GST30B, ERD9 | ERD9 (EARLY-RESPONSIVE TO DEHYDRATION 9), glutathione transferase | chr1:3397274-3398273 REVERSEmoderately similar to ( 212) GSTU6_ORYSA Probable glutathione S-transferase GSTU6 (EC 2.5.1.18) (28 kDa cold-induced protein) - Oryza sativa (Rice)moderately similar to ( 246) loc_os10g38160 12010.m06599 protein glutathione S…			XLOC_008089	3.90974	8.76188	30.8961	1.15443	0.0350321	1.81811	8.75e-05	2.93894	1.44e-11	GLUTATHIONE S-TRANSFERASE TAU /// GLUTATHIONE S-TRANSFERASE /// GLUTATHIONE S-TRANSFERASE TAU 1	ENCODES GLUTATHIONE TRANSFERASE BELONGING TO THE TAU CLASS OF GSTS. NAMING CONVENTION ACCORDING TO WAGNER ET AL. (2002). /// ENCODES A MEMBER OF THE TAU GLUTATHIONE S-TRANSFERASE GENE FAMILY. GENE EXPRESSION IS INDUCED BY EXPOSURE TO AUXIN, PATHOGEN AND HERBICIDES. NAMING CONVENTION ACCORDING TO WAGNER ET AL. (2002) /// ENCODES A GLUTATHIONE TRANSFERASE THAT IS A MEMBER OF TAU GST GENE FAMILY. EX…
=-	GRMZM2G093286	126.313	81.7287	44.5839	N	26.1	misc.cytochrome P450	highly similar to ( 516) AT3G61880 | Symbols: CYP78A9 | CYP78A9 (CYTOCHROME P450 78A9), monooxygenase/ oxygen binding | chr3:22906114-22907890 REVERSEhighly similar to ( 502) C78A3_SOYBN Cytochrome P450 78A3 (EC 1.14.-.-) - Glycine max (Soybean)highly similar to ( 855) loc_os03g04190 12003.m05951 protein cytochrome P450 78A3, putative seq=cds, coord=1:7714215..7716672:-1, parent_gene=GRMZM2G093286			XLOC_003188	1.11797	1.13489	0.187138	0.0119352	0.995691	-2.60038	0.000875522	-2.62205	0.000495818	CYTOCHROME P450 /// CYTOCHROME P450, FAMILY 78, SUBFAMILY A, POLYPEPTIDE 6 /// CYTOCHROME P450 78A9	ENCODES A CYTOCHROME P450 MONOOXYGENASE. OVEREXPRESSION OF THIS GENE ALLOWS FRUIT GROWTH INDEPENDENTLY OF FERTILIZATION. THE GENE IS NORMALLY EXPRESSED ONLY IN FLORAL ORGANS(DURING THE ARABIDOPSIS STAGE 14 FLOWER) AND IN THE FUNICULUS AT ANTHESIS. /// MEMBER OF CYP78A
=-	GRMZM2G034471	300.505	168.791	131.714	N	26.1	misc.cytochrome P450	highly similar to ( 518) AT3G61880 | Symbols: CYP78A9 | CYP78A9 (CYTOCHROME P450 78A9), monooxygenase/ oxygen binding | chr3:22906114-22907890 REVERSEmoderately similar to ( 495) C78A3_SOYBN Cytochrome P450 78A3 (EC 1.14.-.-) - Glycine max (Soybean)highly similar to ( 718) loc_os09g35940 12009.m06545 protein cytochrome P450 78A3, putative, expressed seq=cds, coord=2:195035853..195038235:-1, paren…			XLOC_012886	5.31891	6.21919	1.04014	0.215861	0.862249	-2.57995	9.31e-06	-2.3977	2.44e-05	CYTOCHROME P450, FAMILY 78, SUBFAMILY A, POLYPEPTIDE /// CYTOCHROME P450 78A9 /// CYTOCHROME P450	MEMBER OF CYP78A /// ENCODES A CYTOCHROME P450 MONOOXYGENASE. OVEREXPRESSION OF THIS GENE ALLOWS FRUIT GROWTH INDEPENDENTLY OF FERTILIZATION. THE GENE IS NORMALLY EXPRESSED ONLY IN FLORAL ORGANS(DURING THE ARABIDOPSIS STAGE 14 FLOWER) AND IN THE FUNICULUS AT ANTHESIS.
=-	GRMZM2G013357	451.36	249.979	201.381	N	26.1	misc.cytochrome P450	moderately similar to ( 378) AT4G37370 | Symbols: CYP81D8 | CYP81D8, electron carrier/ heme binding / iron ion binding / monooxygenase/ oxygen binding | chr4:17569971-17571678 REVERSEmoderately similar to ( 261) F3PH_PETHY Flavonoid 3-monooxygenase (EC 1.14.13.21) (Flavonoid 3-hydroxylase) (Cytochrome P450 75B2) - Petunia hybrida (Petunia)highly similar to ( 678) loc_os04g18380 12004.m06999 prote…			XLOC_012154	6.78195	9.92926	0.895845	0.540252	0.582596	-3.47036	9.43e-07	-2.96372	2.79e-05	CYTOCHROME P450, FAMILY 81, SUBFAMILY D, POLYPEPTIDE /// CYTOCHROME P450 /// CYTOCHROME P450, FAMILY 91, SUBFAMILY A, POLYPEPTIDE 2	MEMBER OF CYP81D /// MEMBER OF CYP81 /// ENCODES A MEMBER OF THE CYP81F CYTOCHROME P450 MONOOXYGENASE SUBFAMILY.
=-	GRMZM2G012391	426.353	371.602	54.7511	N	26.1	misc.cytochrome P450	moderately similar to ( 380) AT5G05690 | Symbols: CPD, CYP90A, CYP90, CBB3, DWF3, CYP90A1 | CPD (CONSTITUTIVE PHOTOMORPHOGENIC DWARF), electron carrier/ heme binding / iron ion binding / monooxygenase/ oxygen binding | chr5:1702907-1706348 REVERSEweakly similar to ( 199) C90D2_ORYSA Cytochrome P450 90D2 (EC 1.14.-.-) (C6-oxidase) - Oryza sativa (Rice)highly similar to ( 573) loc_os11g04710 12011.…			XLOC_021305	80.462	68.7953	30.2553	-0.235732	0.854938	-1.18512	0.0133746	-1.45446	0.00546442	Cytochrome P450 superfamily protein	Encodes a member of the CP90A family, a cytochrome P450 monooxygenase which converts 6-deoxocathasterone to 6-deoxoteasterone in the late C6 oxidation pathway and cathasterone to teasterone in the early C6 oxidation pathway of brassinolide biosynthesis. Expressed in cotyledons and leaves. Mutants display de-etiolation and derepression of light-induced genes in the dark, dwarfism, male sterility a…
=-	GRMZM2G100412	1.32446	0.68706	0.6374	N	26.1	misc.cytochrome P450	moderately similar to ( 424) AT1G12740 | Symbols: CYP87A2 | CYP87A2, electron carrier/ heme binding / iron ion binding / monooxygenase/ oxygen binding | chr1:4342462-4344569 FORWARDmoderately similar to ( 479) C87A3_ORYSA Cytochrome P450 87A3 (EC 1.14.-.-) - Oryza sativa (Rice)highly similar to ( 603) loc_os03g45619 12003.m09586 protein cytochrome P450 87A3, putative, expressed seq=cds, coord=5:1…			XLOC_022320	1.39444	1.46055	0.257874	0.0570852	0.981959	-2.50177	0.000975877	-2.47829	0.000911038	cytochrome P450, family 87, subfamily A, polypeptide 2	encodes a protein with cytochrome P450 domain
=-	GRMZM2G351259	389.584	341.573	48.0104	N	26.1	misc.cytochrome P450	weakly similar to ( 145) AT1G13110 | Symbols: CYP71B7 | CYP71B7, electron carrier/ heme binding / iron ion binding / monooxygenase/ oxygen binding | chr1:4467272-4468857 FORWARDmoderately similar to ( 258) C99A1_SORBI Cytochrome P450 CYP99A1 (EC 1.14.-.-) (Fragment) - Sorghum bicolor (Sorghum) (Sorghum vulgare)moderately similar to ( 289) loc_os04g09920 12004.m06244 protein cytochrome P450 CYP99A…			XLOC_000943	66.1096	50.0498	19.9728	-0.411228	0.664038	-1.32533	0.0082843	-1.77017	0.000511847	CYTOCHROME P450, FAMILY 71, SUBFAMILY B, POLYPEPTIDE /// CYTOCHROME P450, FAMILY 71, SUBFAMILY /// CYTOCHROME P450	PUTATIVE CYTOCHROME P450 /// CYTOCHROME P450 MONOOXYGENASE /// REQUIRED FOR FLAVONOID 3 HYDROXYLASE ACTIVITY.
=-	GRMZM2G063756	94.4205	82.4463	11.9741	N	26.1	misc.misc2	moderately similar to ( 302) AT3G48280 | Symbols: CYP71A25 | CYP71A25, electron carrier/ heme binding / iron ion binding / monooxygenase/ oxygen binding | chr3:17879594-17881164 FORWARDhighly similar to ( 914) C71C3_MAIZE Cytochrome P450 71C3 (EC 1.14.-.-) (Benzoxazineless 5) - Zea mays (Maize)moderately similar to ( 434) loc_os08g01490 12008.m04297 protein cytochrome P450 71C4, putative, express…			XLOC_017800	10.9413	9.23063	2.71212	-0.255023	0.817016	-1.76701	0.000469482	-2.05564	2.14e-05	CYTOCHROME P450, FAMILY 71, SUBFAMILY A, POLYPEPTIDE 2 /// CYTOCHROME P450, FAMILY 71, SUBFAMILY A, POLYPEPTIDE 22 /// CYTOCHROME P450, FAMILY 71, SUBFAMILY A, POLYPEPTIDE 23	PUTATIVE CYTOCHROME P450
=-	GRMZM2G172491	184.652	150.127	34.5245	N	26.1	misc.misc2	moderately similar to ( 326) AT3G48290 | Symbols: CYP71A24 | CYP71A24, electron carrier/ heme binding / iron ion binding / monooxygenase/ oxygen binding | chr3:17882590-17884134 FORWARDhighly similar to ( 972) C71C1_MAIZE Cytochrome P450 71C1 (EC 1.14.-.-) (Benzoxazineless 4) - Zea mays (Maize)moderately similar to ( 491) loc_os08g01490 12008.m04297 protein cytochrome P450 71C4, putative, express…			XLOC_019879	14.7672	7.80708	2.23704	-0.929272	0.0537498	-1.80319	0.000352536	-2.76607	4.32e-09	CYTOCHROME P450, FAMILY 71, SUBFAMILY A, POLYPEPTIDE 2 /// CYTOCHROME P450, FAMILY 71, SUBFAMILY B, POLYPEPTIDE 37 /// CYTOCHROME P450, FAMILY 71, SUBFAMILY	PUTATIVE CYTOCHROME P450
=-	GRMZM2G133434	171.908	141.73	30.1781	N	26.12	misc.peroxidases	moderately similar to ( 261) AT4G30170 | Symbols: | peroxidase, putative | chr4:14762922-14764482 FORWARDweakly similar to ( 182) PERP7_BRARA Peroxidase P7 (EC 1.11.1.7) (TP7) - Brassica rapa (Turnip)moderately similar to ( 399) loc_os06g48020 12006.m09328 protein peroxidase 45 precursor, putative, expressed seq=cds, coord=5:53376183..53378023:1, parent_gene=GRMZM2G133434			XLOC_022662	12.4245	8.58062	1.68544	-0.543774	0.58023	-2.34795	0.00157333	-2.92534	2.14e-05	PEROXIDASE SUPERFAMILY PROTEIN /// PEROXIDASE /// ROOT HAIR SPECIFIC 19	---
=-	GRMZM2G471357	426.45	374.638	51.8117	N	26.12	misc.peroxidases	moderately similar to ( 356) AT5G05340 | Symbols: | peroxidase, putative | chr5:1579142-1580819 REVERSEmoderately similar to ( 343) PERP7_BRARA Peroxidase P7 (EC 1.11.1.7) (TP7) - Brassica rapa (Turnip)moderately similar to ( 395) loc_os06g35520 12006.m08089 protein peroxidase 52 precursor, putative, expressed seq=cds, coord=9:59939835..59941693:-1, parent_gene=GRMZM2G471357			XLOC_038435	43.5502	32.2355	2.86983	-0.443764	0.624503	-3.48961	3.52e-10	-3.96698	3.33e-13	Peroxidase superfamily protein	---
=-	GRMZM2G136042	277.956	245.817	32.1388	N	26.12	misc.peroxidases	moderately similar to ( 384) AT4G37520 | Symbols: | peroxidase 50 (PER50) (P50) (PRXR2) | chr4:17631704-17633060 FORWARDweakly similar to ( 200) PER1_ORYSA Peroxidase 1 precursor (EC 1.11.1.7) - Oryza sativa (Rice)moderately similar to ( 476) loc_os07g02440 12007.m04716 protein peroxidase 50 precursor, putative, expressed seq=cds, coord=2:162581946..162583322:-1, parent_gene=GRMZM2G136042			XLOC_012557	0.948868	0.684605	0.132151	-0.48067	0.76402	-2.37308	0.0189835	-2.88736	0.00149733	PEROXIDASE SUPERFAMILY PROTEIN /// ROOT HAIR SPECIFIC 19	---
=-	GRMZM2G396477	142.522	107.248	35.2742	N	26.13	misc.acid and other phosphatases	very weakly similar to (85.5) AT3G06210 | Symbols: | binding | chr3:1880093-1883317 FORWARDmoderately similar to ( 285) loc_os05g14930 12005.m05903 protein conserved hypothetical protein seq=cds, coord=1:178249909..178252334:1, parent_gene=GRMZM2G396477			XLOC_001531	25.1579	25.0976	11.4231	-0.0131963	0.99264	-1.13559	0.0148178	-1.1824	0.0101984	ARM REPEAT SUPERFAMILY PROTEIN	---
=-	GRMZM2G347836	68.7408	31.8498	36.8911	N	26.13	misc.acid and other phosphatases	weakly similar to ( 169) AT5G66450 | Symbols: | phosphatidic acid phosphatase-related / PAP2-related | chr5:26534978-26535951 FORWARDmoderately similar to ( 250) loc_os02g47570 12002.m33832 protein PAP2 superfamily protein, expressed seq=cds, coord=5:200770582..200773461:1, parent_gene=GRMZM2G347836			XLOC_023843	19.7214	22.0752	8.19052	0.152932	0.908338	-1.4304	0.00485435	-1.31108	0.0106374	PHOSPHATIDIC ACID PHOSPHATASE (PAP2) FAMILY PROTEIN	---
=-	GRMZM2G110287	462.449	404.307	58.1422	N	26.13	misc.acid and other phosphatases	weakly similar to ( 169) AT5G66450 | Symbols: | phosphatidic acid phosphatase-related / PAP2-related | chr5:26534978-26535951 FORWARDmoderately similar to ( 276) loc_os02g47570 12002.m33832 protein PAP2 superfamily protein, expressed seq=cds, coord=4:159754943..159757904:1, parent_gene=GRMZM2G110287			XLOC_018862	20.1589	18.859	8.76772	-0.105897	0.940902	-1.10498	0.028443	-1.24449	0.00858296	PHOSPHATIDIC ACID PHOSPHATASE (PAP2) FAMILY PROTEIN	---
=-	GRMZM2G075884	252.298	217.803	34.4953	N	26.16	misc.myrosinases-lectin-jacalin	moderately similar to ( 379) AT5G10530 | Symbols: | lectin protein kinase, putative | chr5:3324978-3326933 REVERSEweakly similar to ( 188) NORK_MEDTR Nodulation receptor kinase precursor (EC 2.7.11.1) (Does not make infections protein 2) (Symbiosis receptor-like kinase) (MtSYMRK) - Medicago truncatula (Barrel medic)highly similar to ( 620) loc_os09g16540 12009.m04914 protein protein kinase, putat…			XLOC_015591	4.37018	2.85014	0.457162	-0.626396	0.395744	-2.64025	1e-05	-3.30026	2.25e-09	Concanavalin A-like lectin protein kinase family protein	---
=-	GRMZM2G107562	381.245	330.796	50.4486	N	26.19	misc.plastocyanin-like	weakly similar to ( 134) AT5G26330 | Symbols: | plastocyanin-like domain-containing protein / mavicyanin, putative | chr5:9241614-9242635 REVERSEvery weakly similar to (97.8) BCP_PEA Blue copper protein precursor - Pisum sativum (Garden pea)weakly similar to ( 157) loc_os07g38290 12007.m08076 protein copper ion binding protein, putative, expressed seq=cds, coord=7:159130478..159136959:-1, parent_…			XLOC_032556	121.555	98.8181	24.9629	-0.308496	0.756672	-1.98499	1.19e-06	-2.32709	6.14e-08	CUPREDOXIN SUPERFAMILY PROTEIN	---
=-	GRMZM2G463996	594.01	379.726	214.283	N	26.2	misc.UDP glucosyl and glucoronyl transferases	moderately similar to ( 308) AT3G55700 | Symbols: | UDP-glucoronosyl/UDP-glucosyl transferase family protein | chr3:20671202-20673278 FORWARDweakly similar to ( 158) UFOG_HORVU Anthocyanidin 3-O-glucosyltransferase (EC 2.4.1.115) (Flavonol 3-O-glucosyltransferase) (UDP-glucose flavonoid 3-O-glucosyltransferase) (Bronze-1) - Hordeum vulgare (Barley)highly similar to ( 531) loc_os07g13634 12007.m05…			XLOC_012524	2.65393	2.86062	0.62222	0.0984637	0.961201	-2.20083	0.00129339	-2.13597	0.00112871	UDP-GLYCOSYLTRANSFERASE SUPERFAMILY PROTEIN	---
=-	GRMZM2G135722	145.927	108.018	37.9097	N	26.2	misc.UDP glucosyl and glucoronyl transferases	moderately similar to ( 324) AT2G22590 | Symbols: | transferase, transferring glycosyl groups | chr2:9593012-9594424 FORWARDweakly similar to ( 185) UFOG_PETHY Anthocyanidin 3-O-glucosyltransferase (EC 2.4.1.115) (Flavonol 3-O-glucosyltransferase) (UDP-glucose flavonoid 3-O-glucosyltransferase) (Anthocyanin rhamnosyl transferase) - Petunia hybrida (Petunia)highly similar to ( 643) loc_os01g64540 …			XLOC_016949	2.9979	1.74341	0.387762	-0.791771	0.294654	-2.16867	0.00136856	-2.99405	4.25e-07	UDP-GLYCOSYLTRANSFERASE SUPERFAMILY PROTEIN	---
=-	GRMZM2G164440	580.109	413.218	166.891	N	26.21	misc.protease inhibitor/seed storage/lipid transfer protein (LTP) family protein	very weakly similar to ( 100) loc_os07g18750 12007.m06314 protein PVR3-like protein, putative, expressed seq=cds, coord=2:156327934..156329194:-1, parent_gene=GRMZM2G164440			XLOC_012508	15.8403	17.2547	1.55008	0.11365	0.942831	-3.47657	2.79e-09	-3.39653	2.99e-09	BIFUNCTIONAL INHIBITOR/LIPID-TRANSFER PROTEIN/SEED STORAGE 2S ALBUMIN SUPERFAMILY PROTEIN	ENCODES A PUTATIVE APOPLASTIC LIPID TRANSFER PROTEIN THAT IS INVOLVED IN SYSTEMIC ACQUIRED RESISTANCE. MUTANTS IN THIS GENE EXHIBIT WILD-TYPE LOCAL RESISTANCE TO AVIRULENT AND VIRULENT PSEUDOMONAS SYRINGAE, BUT PATHOGENESIS-RELATED GENE EXPRESSION IS ABOLISHED IN UNINOCULATED DISTANT LEAVES AND FAIL TO DEVELOP SAR TO VIRULENT PSEUDOMONAS OR PERONOSPORA PARASITICA.
=-	GRMZM2G162276	522.511	461.831	60.6808	N	26.21	misc.protease inhibitor/seed storage/lipid transfer protein (LTP) family protein	weakly similar to ( 124) AT1G12090 | Symbols: ELP | ELP (EXTENSIN-LIKE PROTEIN), lipid binding | chr1:4090176-4090589 REVERSEweakly similar to ( 102) CCDP_MAIZE Cortical cell-delineating protein precursor (Root-specific protein ZRP3) - Zea mays (Maize)weakly similar to ( 155) loc_os04g46830 12004.m101609 protein cortical cell-delineating protein precursor, putative, expressed seq=cds, coord=2:191…			XLOC_011542	3.6925	2.53596	0.205944	-0.551796	0.607856	-3.62221	7.17e-06	-4.20762	2.22e-08	BIFUNCTIONAL INHIBITOR/LIPID-TRANSFER PROTEIN/SEED STORAGE 2S ALBUMIN SUPERFAMILY PROTEIN /// EXTENSIN-LIKE PROTEIN /// AZELAIC ACID INDUCED 1	EXTENSIN-LIKE PROTEIN (ELP) /// ENCODES AZI1 (AZELAIC ACID INDUCED 1). INVOLVED IN THE PRIMING OF SALICYLIC ACID INDUCTION AND SYSTEMIC IMMUNITY TRIGGERED BY PATHOGEN OR AZELAIC ACID. /// ISOLATED FROM DIFFERENTIAL SCREENING OF A CDNA LIBRARY FROM AUXIN-TREATED ROOT CULTURE. ENCODES A PROTEIN THAT IS RELATED TO A LARGE FAMILY OF PROTEINS THAT CONSIST OF A PROLINE-RICH OR GLYCINE-RICH N-TERMINUS A…
=-	GRMZM2G048904	86.2421	73.2681	12.974	N	26.28	misc.GDSL-motif lipase	moderately similar to ( 273) AT1G28590 | Symbols: | lipase, putative | chr1:10047509-10049300 REVERSEweakly similar to ( 146) EST_HEVBR Esterase precursor (EC 3.1.1.-) (Early nodule-specific protein homolog) (Latex allergen Hev b 13) - Hevea brasiliensis (Para rubber tree)highly similar to ( 553) loc_os06g47910 12006.m09317 protein alpha-L-fucosidase 2 precursor, putative, expressed seq=cds, coor…			XLOC_024902	0.953899	0.925039	0.172964	-0.0540579	0.983046	-2.41904	0.00313544	-2.50671	0.00229021	GDSL-LIKE LIPASE/ACYLHYDROLASE SUPERFAMILY PROTEIN /// SGNH HYDROLASE-TYPE ESTERASE SUPERFAMILY PROTEIN	ARABIDOPSIS THALIANA LIPASE
=-	GRMZM2G077015	268.252	181.9	86.3517	N	26.3	misc.gluco-, galacto- and mannosidases	moderately similar to ( 480) AT2G44450 | Symbols: BGLU15 | BGLU15 (BETA GLUCOSIDASE 15), catalytic/ cation binding / hydrolase, hydrolyzing O-glycosyl compounds | chr2:18340966-18343744 FORWARDhighly similar to ( 786) BGLC_MAIZE Beta-glucosidase, chloroplast precursor (EC 3.2.1.21) (Gentiobiase) (Cellobiase) (Beta-D-glucoside glucohydrolase) - Zea mays (Maize)highly similar to ( 522) loc_os04g398…			XLOC_014453	0.565847	0.647062	0.148091	0.183759	0.934607	-2.12742	0.00901588	-1.97727	0.0129124	BETA GLUCOSIDASE 1 /// BETA GLUCOSIDASE 17 /// BETA GLUCOSIDASE 12	---
=-	GRMZM2G076946	722.727	535.102	187.625	Y	26.3	misc.gluco-, galacto- and mannosidases	moderately similar to ( 484) AT2G44450 | Symbols: BGLU15 | BGLU15 (BETA GLUCOSIDASE 15), catalytic/ cation binding / hydrolase, hydrolyzing O-glycosyl compounds | chr2:18340966-18343744 FORWARDhighly similar to ( 798) BGLC_MAIZE Beta-glucosidase, chloroplast precursor (EC 3.2.1.21) (Gentiobiase) (Cellobiase) (Beta-D-glucoside glucohydrolase) - Zea mays (Maize)highly similar to ( 523) loc_os04g398…			XLOC_016583	1.63318	1.68906	0.0453645	0.038806	0.988884	-5.21851	0.0192072	-5.21331	0.0162751	BETA GLUCOSIDASE 1 /// BETA GLUCOSIDASE 17 /// BETA GLUCOSIDASE 12	---
=-	GRMZM2G431039	79.9862	70.3242	9.66202	N	26.4	misc.beta 1,3 glucan hydrolases	moderately similar to ( 382) AT5G55180 | Symbols: | glycosyl hydrolase family 17 protein | chr5:22388834-22390561 FORWARDmoderately similar to ( 212) GUB_NICPL Lichenase precursor (EC 3.2.1.73) (Endo-beta-1,3-1,4 glucanase) - Nicotiana plumbaginifolia (Leadwort-leaved tobacco)moderately similar to ( 477) loc_os08g14700 12008.m05594 protein glucan endo-1,3-beta-glucosidase 4 precursor, putative, e…			XLOC_030962	4.45576	3.21905	0.927007	-0.478771	0.592419	-1.79598	0.00474578	-2.30836	3.75e-05	O-Glycosyl hydrolases family 17 protein	---
=-	GRMZM2G046459	44.3202	33.8639	10.4563	N	26.4	misc.beta 1,3 glucan hydrolases	moderately similar to ( 492) AT2G05790 | Symbols: | glycosyl hydrolase family 17 protein | chr2:2199450-2201293 FORWARDmoderately similar to ( 277) E13B_WHEAT Glucan endo-1,3-beta-glucosidase precursor (EC 3.2.1.39) ((1->3)-beta-glucan endohydrolase) ((1->3)-beta-glucanase) (Beta-1,3-endoglucanase) - Triticum aestivum (Wheat)highly similar to ( 701) loc_os02g53200 12002.m10349 protein glucan endo…			XLOC_026292	4.65471	2.84048	0.0959609	-0.722287	0.320243	-4.88755	1.34e-10	-5.64344	0	O-GLYCOSYL HYDROLASES FAMILY 17 PROTEIN	---
=-	GRMZM2G150248	550.636	472.337	78.2987	N	26.7	misc.oxidases - copper, flavone etc.	moderately similar to ( 207) AT1G65840 | Symbols: ATPAO4, PAO4 | ATPAO4 (ARABIDOPSIS THALIANA POLYAMINE OXIDASE 4), amine oxidase/ polyamine oxidase | chr1:24490173-24492728 FORWARDmoderately similar to ( 274) loc_os04g57560 12004.m10641 protein lysine-specific histone demethylase 1, putative, expressed seq=cds, coord=10:147594420..147597270:-1, parent_gene=GRMZM2G150248			XLOC_008731	432.009	304.07	66.0339	-0.516392	0.719504	-2.20313	4.99e-05	-2.75312	6.81e-06	POLYAMINE OXIDASE /// POLYAMINE OXIDASE 2 /// POLYAMINE OXIDASE 3	ENCODES A PEROXISOMAL POLYAMINE OXIDASE, INVOLVED IN THE BACK-CONVERSION POLYAMINE DEGRADATION PATHWAY. AMONG THE FIVE POLYAMINE OXIDASES IN THE ARABIDOPSIS GENOME, PAO4 IS THE MAJOR ISOFORM IN ROOT PEROXISOMES.
=-	GRMZM2G053315	480.525	423.257	57.2681	N	26.7	misc.oxidases - copper, flavone etc.	moderately similar to ( 368) AT1G19250 | Symbols: FMO1 | FMO1 (FLAVIN-DEPENDENT MONOOXYGENASE 1), FAD binding / NADP or NADPH binding / electron carrier/ flavin-containing monooxygenase/ monooxygenase/ oxidoreductase | chr1:6650656-6653053 REVERSEhighly similar to ( 878) loc_os09g37620 12009.m06709 protein monooxygenase/ oxidoreductase, putative, expressed seq=cds, coord=7:147122846..147125069:1,…			XLOC_030855	170.877	111.011	28.0257	-0.631992	0.361322	-1.98588	8.22e-07	-2.65148	2.13e-09	flavin-dependent monooxygenase 1	FMO1 is required for full expression of TIR-NB-LRR–conditioned resistance to avirulent pathogens and for basal resistance to invasive virulent pathogens. Functions in an EDS1-regulated but SA-independent mechanism that promotes resistance and cell death at pathogen infection sites.
=+	GRMZM2G066441	264.582	221.644	42.9374	N	26.1	misc.cytochrome P450	highly similar to ( 510) AT2G45510 | Symbols: CYP704A2 | CYP704A2, electron carrier/ heme binding / iron ion binding / monooxygenase/ oxygen binding | chr2:18753085-18754944 FORWARDweakly similar to ( 125) C97B1_PEA Cytochrome P450 97B1 (EC 1.14.-.-) (P450 97A2) - Pisum sativum (Garden pea)highly similar to ( 769) loc_os10g38110 12010.m21797 protein cytochrome P450 94A2, putative, expressed seq=c…			XLOC_004011	4.04507	6.10747	17.8465	0.584675	0.431169	1.547	0.000754523	2.09807	1.16e-06	cytochrome P450, family 704, subfamily A, polypeptide 2	member of CYP704A
=+	GRMZM2G102318	698.143	475.633	222.51	N	26.1	misc.cytochrome P450	highly similar to ( 512) AT3G14630 | Symbols: CYP72A9 | CYP72A9, electron carrier/ heme binding / iron ion binding / monooxygenase/ oxygen binding | chr3:4917498-4919409 FORWARDmoderately similar to ( 473) C72A1_CATRO Cytochrome P450 72A1 (EC 1.3.3.9) (CYPLXXII) (Secologanin synthase) (SLS) - Catharanthus roseus (Rosy periwinkle) (Madagascar periwinkle)highly similar to ( 764) loc_os01g43700 1200…			XLOC_034113	0.328404	0.297278	3.8734	-0.153394	0.955524	3.70372	1.13e-09	3.51671	1.51e-09	CYTOCHROME P450, FAMILY 72, SUBFAMILY A, POLYPEPTIDE /// CYTOCHROME P450, FAMILY 72, SUBFAMILY A, POLYPEPTIDE 1 /// CYTOCHROME P450, FAMILY 72, SUBFAMILY A, POLYPEPTIDE 11	PUTATIVE CYTOCHROME P450
=+	AC186603.6_FG003	367.975	223.526	144.449	N	26.1	misc.cytochrome P450	moderately similar to ( 263) AT2G45550 | Symbols: CYP76C4 | CYP76C4, electron carrier/ heme binding / iron ion binding / monooxygenase/ oxygen binding | chr2:18773541-18775654 REVERSEmoderately similar to ( 213) C71E1_SORBI Cytochrome P450 71E1 (EC 1.14.13.68) (4-hydroxyphenylacetaldehyde oxime monooxygenase) - Sorghum bicolor (Sorghum) (Sorghum vulgare)highly similar to ( 507) loc_os06g30640 120…			XLOC_004473	0.349807	0.196502	7.92841	-0.841749	0.597613	5.33441	0	4.45906	7.59e-14	CYTOCHROME P450, FAMILY 76, SUBFAMILY C, POLYPEPTIDE /// CYTOCHROME P450, FAMILY 76, SUBFAMILY C, POLYPEPTIDE 3 /// CYTOCHROME P450, FAMILY 76, SUBFAMILY C, POLYPEPTIDE 7	MEMBER OF CYP76C /// ENCODES A PROTEIN WITH CYTOCHROME P450 DOMAIN /// CYTOCHROME P450 MONOOXYGENASE
=+	GRMZM2G171118	715.319	580.046	135.274	Y	26.1	misc.cytochrome P450	moderately similar to ( 296) AT2G30750 | Symbols: CYP71A12 | CYP71A12 (cytochrome P450, family 71, subfamily A, polypeptide 12), electron carrier/ heme binding / iron ion binding / monooxygenase/ oxygen binding | chr2:13099486-13101389 REVERSEmoderately similar to ( 357) C71DA_SOYBN Cytochrome P450 71D10 (EC 1.14.-.-) - Glycine max (Soybean)highly similar to ( 626) loc_os03g39650 12003.m09052 pro…			XLOC_002315	0.324191	0.633142	11.7806	0.955953	0.352529	4.21773	0	5.14008	0	CYTOCHROME P450, FAMILY 71, SUBFAMILY /// CYTOCHROME P450, FAMILY 71, SUBFAMILY B, POLYPEPTIDE /// CYTOCHROME P450, FAMILY 71	PUTATIVE CYTOCHROME P450 /// CYTOCHROME P450 MONOOXYGENASE /// ENCODES AN OXIME-METABOLIZING ENZYME IN THE BIOSYNTHETIC PATHWAY OF GLUCOSINOLATES. IS REQUIRED FOR PHYTOCHROME SIGNAL TRANSDUCTION IN RED LIGHT. MUTATION CONFERS AUXIN OVERPRODUCTION.
=+	GRMZM2G114988	689.684	503.168	186.516	N	26.1	misc.cytochrome P450	moderately similar to ( 309) AT4G37310 | Symbols: CYP81H1 | CYP81H1, electron carrier/ heme binding / iron ion binding / monooxygenase/ oxygen binding | chr4:17556152-17558833 REVERSEmoderately similar to ( 226) C93A1_SOYBN Cytochrome P450 93A1 (EC 1.14.-.-) - Glycine max (Soybean)highly similar to ( 567) loc_os03g55240 12003.m10439 protein cytochrome P450 81E1, putative, expressed seq=cds, coord…			XLOC_018448	1.14298	1.19156	33.4366	0.0503219	0.9821	4.81051	0	4.82722	0	CYTOCHROME P450, FAMILY 81, SUBFAMILY /// CYTOCHROME P450 /// CYTOCHROME P450, FAMILY 81, SUBFAMILY H, POLYPEPTIDE 1	MEMBER OF CYP81D /// MEMBER OF CYP81 /// MEMBER OF CYP81H
=+	GRMZM2G139467	367.069	284.817	82.2518	N	26.1	misc.cytochrome P450	moderately similar to ( 341) AT5G07990 | Symbols: TT7, CYP75B1, D501 | TT7 (TRANSPARENT TESTA 7), flavonoid 3-monooxygenase/ oxygen binding | chr5:2560437-2562859 FORWARDmoderately similar to ( 339) F3PH_PETHY Flavonoid 3-monooxygenase (EC 1.14.13.21) (Flavonoid 3-hydroxylase) (Cytochrome P450 75B2) - Petunia hybrida (Petunia)highly similar to ( 670) loc_os03g44740 12003.m09511 protein cytochrome…			XLOC_011133	2.04441	2.30045	8.78327	0.160499	0.928296	1.93284	0.000128313	2.05973	1.26e-05	Cytochrome P450 superfamily protein	Required for flavonoid 3 hydroxylase activity.
=+	GRMZM2G177384	331.982	262.853	69.1289	N	26.1	misc.cytochrome P450	moderately similar to ( 426) AT1G11680 | Symbols: CYP51G1, EMB1738, CYP51A2, CYP51 | CYP51G1 (CYTOCHROME P450 51G1), oxygen binding / sterol 14-demethylase | chr1:3938925-3940585 FORWARDmoderately similar to ( 437) CP51_SORBI Cytochrome P450 51 (EC 1.14.13.70) (CYPLI) (P450-LIA1) (Obtusifoliol 14-alpha demethylase) - Sorghum bicolor (Sorghum) (Sorghum vulgare)highly similar to ( 589) loc_os02g218…			XLOC_017492	0.487132	0.515039	1.67347	0.0706345	0.979589	1.70009	0.0182376	1.73712	0.0101988	CYTOCHROME P450 51G1	putative obtusifoliol 14-alpha demethylase involved in sterol biosynthesis.
=+	GRMZM2G020761	546.861	483.742	63.1194	N	26.1	misc.cytochrome P450	moderately similar to ( 477) AT2G46950 | Symbols: CYP709B2 | CYP709B2, electron carrier/ heme binding / iron ion binding / monooxygenase/ oxygen binding | chr2:19289466-19291541 REVERSEmoderately similar to ( 351) C72A1_CATRO Cytochrome P450 72A1 (EC 1.3.3.9) (CYPLXXII) (Secologanin synthase) (SLS) - Catharanthus roseus (Rosy periwinkle) (Madagascar periwinkle)highly similar to ( 593) loc_os03g25…			XLOC_038930	29.0952	52.2726	500.449	0.835542	0.276851	3.2591	8.79e-06	4.06103	1.4e-08	CYTOCHROME P450, FAMILY 709, SUBFAMILY B, POLYPEPTIDE /// CYTOCHROME P450, FAMILY 709, SUBFAMILY B, POLYPEPTIDE 1 /// CYTOCHROME P450, FAMILY 709, SUBFAMILY B, POLYPEPTIDE 2	MEMBER OF CYP709B
=+	GRMZM2G138074	577.417	485.127	92.2901	N	26.1	misc.cytochrome P450	moderately similar to ( 489) AT2G40890 | Symbols: CYP98A3 | CYP98A3 (cytochrome P450, family 98, subfamily A, polypeptide 3), monooxygenase/ p-coumarate 3-hydroxylase | chr2:17058291-17060532 REVERSEhighly similar to ( 542) C98A1_SORBI Cytochrome P450 98A1 (EC 1.14.-.-) - Sorghum bicolor (Sorghum) (Sorghum vulgare)highly similar to ( 524) loc_os05g41440 12005.m27896 protein cytochrome P450 98A1, …			XLOC_014995	14.8647	20.0662	91.6172	0.423143	0.588465	2.19085	2.83e-06	2.58039	2.05e-08	cytochrome P450, family 98, subfamily A, polypeptide 3	encodes coumarate 3-hydroxylase (C3H), a P450-dependent monooxygenase. Involved in lignin biosynthesis and flavonoid biosynthesis. Also affects the biosynthesis of coumarins such as scopoletin and scopolin as a branching-out-pathway from the phenylpropanoid acid level.
=+	GRMZM2G048616	397.059	337.919	59.1401	N	26.1	misc.misc2	moderately similar to ( 483) AT5G64250 | Symbols: | 2-nitropropane dioxygenase family / NPD family | chr5:25697623-25698945 REVERSEhighly similar to ( 561) loc_os08g37874 12008.m61970 protein oxidoreductase, putative, expressed seq=cds, coord=1:182391232..182393687:1, parent_gene=GRMZM2G048616			XLOC_001570	18.9065	26.3187	67.3928	0.467472	0.485694	1.35651	0.00176008	1.79037	1.17e-05	Aldolase-type TIM barrel family protein	---
=+	GRMZM2G032910	647.659	558.256	89.4026	Y	26.1	misc.misc2	weakly similar to ( 160) loc_os10g35500 12010.m06374 protein epoxide hydrolase, putative, expressed seq=cds, coord=5:24617370..24618887:-1, parent_gene=GRMZM2G032910			XLOC_024657	4.38969	5.89149	17.747	0.414778	0.715506	1.59087	0.00127488	1.97204	1.69e-05	ALPHA/BETA-HYDROLASES SUPERFAMILY PROTEIN	---
=+	GRMZM2G152447	209.633	141.156	68.4776	N	26.13	misc.acid and other phosphatases	moderately similar to ( 276) AT1G14700 | Symbols: PAP3, ATPAP3 | PAP3 (PURPLE ACID PHOSPHATASE 3), acid phosphatase/ protein serine/threonine phosphatase | chr1:5058680-5060988 FORWARDmoderately similar to ( 364) loc_os03g13540 12003.m06799 protein purple acid phosphatase 1, putative, expressed seq=cds, coord=1:32021602..32024183:1, parent_gene=GRMZM2G152447			XLOC_000477	3.92108	3.66952	15.5207	-0.105396	0.967697	2.08053	0.00110323	1.94153	0.000979061	PURPLE ACID PHOSPHATASE /// PURPLE ACID PHOSPHATASE 8 /// PURPLE ACID PHOSPHATASE 17	ENCODES A PURPLE ACID PHOSPHATASE (PAP) BELONGING TO THE LOW MOLECULAR WEIGHT PLANT PAP GROUP.
=+	GRMZM2G152477	651.398	449.619	201.779	N	26.13	misc.acid and other phosphatases	moderately similar to ( 337) AT1G25230 | Symbols: | purple acid phosphatase family protein | chr1:8840474-8842298 REVERSEmoderately similar to ( 447) loc_os03g13540 12003.m06799 protein purple acid phosphatase 1, putative, expressed seq=cds, coord=1:32052428..32054795:1, parent_gene=GRMZM2G152477			XLOC_000478	9.6259	9.16082	86.0238	-0.0811801	0.964112	3.23119	6.74e-12	3.1164	9e-12	PURPLE ACID PHOSPHATASE 8 /// PURPLE ACID PHOSPHATASE /// PURPLE ACID PHOSPHATASE 3	ENCODES A PURPLE ACID PHOSPHATASE (PAP) BELONGING TO THE LOW MOLECULAR WEIGHT PLANT PAP GROUP.
=+	AC233850.1_FG003	593.338	490.901	102.437	N	26.18	misc.invertase/pectin methylesterase inhibitor family protein	weakly similar to ( 159) loc_os02g33390 12002.m08432 protein pectinesterase inhibitor domain containing protein seq=cds, coord=5:169820113..169820658:1, parent_gene=AC233850.1_FG003			XLOC_023460	1.53795	2.63791	27.847	0.768651	0.53219	3.40006	1.23e-09	4.1351	1.6e-13	PLANT INVERTASE/PECTIN METHYLESTERASE INHIBITOR SUPERFAMILY PROTEIN /// CELL WALL / VACUOLAR INHIBITOR OF FRUCTOSIDASE 2	PLANT CELL WALL (CWI) AND VACUOLAR INVERTASES (VI) PLAY IMPORTANT ROLES IN CARBOHYDRATE METABOLISM, STRESS RESPONSES AND SUGAR SIGNALING.
=+	GRMZM2G028501	696.038	504.544	191.494	N	26.2	misc.UDP glucosyl and glucoronyl transferases	highly similar to ( 733) AT4G38270 | Symbols: GAUT3 | GAUT3 (Galacturonosyltransferase 3), polygalacturonate 4-alpha-galacturonosyltransferase/ transferase, transferring glycosyl groups | chr4:17938433-17941410 FORWARDnearly identical (1058) loc_os10g21890 12010.m065194 protein transferase, transferring glycosyl groups, putative, expressed seq=cds, coord=5:63633660..63636820:1, parent_gene=GRMZM2…			XLOC_022756	2.08738	2.08945	5.81501	-0.0083069	0.996553	1.47666	0.0052979	1.43474	0.00384123	GALACTURONOSYLTRANSFERASE /// GALACTURONOSYLTRANSFERASE 4 /// GALACTURONOSYLTRANSFERASE 1	ENCODES A PROTEIN WITH PUTATIVE GALACTURONOSYLTRANSFERASE ACTIVITY.
=+	GRMZM2G129620	428.656	343.339	85.3166	N	26.2	misc.UDP glucosyl and glucoronyl transferases	moderately similar to ( 207) AT2G39630 | Symbols: | glycosyl transferase family 2 protein | chr2:16522497-16524561 REVERSEmoderately similar to ( 293) loc_os03g60700 12003.m35483 protein dolichyl-phosphate beta-glucosyltransferase, putative, expressed seq=cds, coord=1:293576663..293578168:-1, parent_gene=GRMZM2G129620			XLOC_005926	11.2674	12.9086	30.2782	0.186447	0.896608	1.22995	0.038529	1.38279	0.00768681	Nucleotide-diphospho-sugar transferases superfamily protein	Encodes a putative dolichyl-phosphate &beta
=+	GRMZM2G038898	548.466	345.208	203.258	N	26.2	misc.UDP glucosyl and glucoronyl transferases	moderately similar to ( 232) AT3G03690 | Symbols: UNE7 | UNE7 (unfertilized embryo sac 7), acetylglucosaminyltransferase/ transferase, transferring glycosyl groups | chr3:911494-913643 REVERSEmoderately similar to ( 375) loc_os10g30080 12010.m21786 protein xylosyltransferase 2, putative, expressed seq=cds, coord=1:238463704..238466430:-1, parent_gene=GRMZM2G038898			XLOC_005233	19.8507	18.0859	111.065	-0.144061	0.943767	2.61847	2.75e-06	2.4408	2.44e-05	CORE-2/I-BRANCHING BETA-1,6-N-ACETYLGLUCOSAMINYLTRANSFERASE FAMILY PROTEIN	---
=+	GRMZM2G363554	412.525	244.176	168.348	N	26.2	misc.UDP glucosyl and glucoronyl transferases	moderately similar to ( 278) AT4G15550 | Symbols: IAGLU | IAGLU (INDOLE-3-ACETATE BETA-D-GLUCOSYLTRANSFERASE), UDP-glycosyltransferase/ transferase, transferring glycosyl groups | chr4:8877877-8879301 REVERSEweakly similar to ( 183) IAAG_MAIZE Indole-3-acetate beta-glucosyltransferase (EC 2.4.1.121) (IAA-Glu synthetase) ((Uridine 5-diphosphate-glucose:indol-3-ylacetyl)-beta-D-glucosyl transferase…			XLOC_013697	0.939133	0.771173	8.36229	-0.294009	0.875979	3.43877	8.4e-11	3.11115	1.31e-09	INDOLE-3-ACETATE BETA-D-GLUCOSYLTRANSFERASE /// UDP-GLUCOSYLTRANSFERASE 75B1	A UDP-GLUCOSE TRANSFERASE LOCALIZED IN THE PHRAGMOPLAST. IT HAS BEEN CO-PURIFIED WITH THE CALLOSE SYNTHASE COMPLEX AND MAY TRANSFER UDP-GLUCOSE FROM SUCROSE SYNTHASE TO THE CALLOSE SYNTHASE AND THUS HELP FORM A SUBSTRATE CHANNEL FOR THE SYNTHESIS OF CALLOSE AT THE FORMING CELL PLATE. INDUCED BY SALICYLIC ACID. INDEPENDENT OF NPR1 FOR THEIR INDUCTION BY SALICYLIC ACID. UGT1 ENCODES A PROTEIN WITH …
=+	GRMZM2G036409	523.502	429.479	94.0231	N	26.2	misc.UDP glucosyl and glucoronyl transferases	moderately similar to ( 289) AT3G16520 | Symbols: UGT88A1 | UDP-glucoronosyl/UDP-glucosyl transferase family protein | chr3:5618847-5620833 REVERSEweakly similar to ( 152) ZOX_PHAVU Zeatin O-xylosyltransferase (EC 2.4.2.40) (Zeatin O-beta-D-xylosyltransferase) - Phaseolus vulgaris (Kidney bean) (French bean)highly similar to ( 540) loc_os01g53430 12001.m11511 protein anthocyanidin 5,3-O-glucosylt…			XLOC_036413	0.494271	0.821783	6.0241	0.723722	0.53728	2.87392	3.06e-07	3.56403	6.29e-11	UDP-glucosyl transferase 88A1	---
=+	GRMZM2G304712	369.399	251.863	117.536	N	26.2	misc.UDP glucosyl and glucoronyl transferases	moderately similar to ( 310) AT4G15480 | Symbols: UGT84A1 | UGT84A1, UDP-glycosyltransferase/ sinapate 1-glucosyltransferase/ transferase, transferring glycosyl groups | chr4:8849000-8850472 REVERSEmoderately similar to ( 233) IAAG_MAIZE Indole-3-acetate beta-glucosyltransferase (EC 2.4.1.121) (IAA-Glu synthetase) ((Uridine 5-diphosphate-glucose:indol-3-ylacetyl)-beta-D-glucosyl transferase) - Ze…			XLOC_019670	0.943841	1.01783	9.18662	0.0991464	0.967531	3.17404	1.9e-09	3.23958	4.45e-11	UDP-GLYCOSYLTRANSFERASE SUPERFAMILY PROTEIN	ENCODES A PROTEIN THAT MIGHT HAVE SINAPIC ACID:UDP-GLUCOSE GLUCOSYLTRANSFERASE ACTIVITY.
=+	GRMZM2G347766	633.292	446.601	186.691	N	26.2	misc.UDP glucosyl and glucoronyl transferases	moderately similar to ( 313) AT3G55830 | Symbols: EPC1 | EPC1 (ECTOPICALLY PARTING CELLS), UDP-glucosyltransferase/ transferase, transferring glycosyl groups | chr3:20715101-20717133 FORWARDmoderately similar to ( 392) loc_os06g49150 12006.m09439 protein exostosin-3, putative, expressed seq=cds, coord=5:58598816..58600920:1, parent_gene=GRMZM2G347766			XLOC_022704	0.584829	0.600157	13.9871	0.0275913	0.991486	4.54261	0	4.5366	0	Nucleotide-diphospho-sugar transferases superfamily protein	A member of the Glycosyltransferase Family 64, homologous to Poplar cambium-expressed GT64 gene. The EPC1 protein plays a critical role during plant development in maintaining the integrity of organs via cell-cell adhesion, thereby providing mechanical strength and facilitating the movement of metabolites throughout the plant.
=+	GRMZM2G325023	410.27	232.706	177.564	N	26.2	misc.UDP glucosyl and glucoronyl transferases	moderately similar to ( 325) AT3G53150 | Symbols: UGT73D1 | UGT73D1 (UDP-glucosyl transferase 73D1), UDP-glycosyltransferase/ transferase, transferring hexosyl groups | chr3:19697736-19699259 REVERSEweakly similar to ( 155) IAAG_MAIZE Indole-3-acetate beta-glucosyltransferase (EC 2.4.1.121) (IAA-Glu synthetase) ((Uridine 5-diphosphate-glucose:indol-3-ylacetyl)-beta-D-glucosyl transferase) - Zea m…			XLOC_023339	0.305342	0.277364	0.831509	-0.148379	0.951879	1.58395	0.0312284	1.40196	0.0496362	UDP-GLYCOSYLTRANSFERASE SUPERFAMILY PROTEIN /// UDP-GLUCOSYL TRANSFERASE 73C6 /// UDP-GLUCOSYL TRANSFERASE 73C2	THE AT2G36790 GENE ENCODES A UDP-GLUCOSE:FLAVONOL-3-O-GLYCOSIDE-7-O-GLUCOSYLTRANSFERASE (UGT73C6)ATTACHING A GLUCOSYL RESIDUE TO THE 7-O-POSITION OF THE FLAVONOLS KAEMPFEROL, QUERCETIN AND THEIR 3-O-GLYCOSIDE DERIVATIVES. /// ENCODES A DON-GLUCOSYLTRANSFERASE. THE UGT73C5 GLUCOSYLATES BOTH BRASSINOLIDE AND CASTASTERONE IN THE 23-O POSITION. THE ENZYME IS PRESUMABLY INVOLVED IN THE HOMEOSTASIS OF …
=+	GRMZM2G018869	446.433	381.483	64.9494	N	26.2	misc.UDP glucosyl and glucoronyl transferases	moderately similar to ( 397) AT1G71070 | Symbols: | glycosyltransferase family 14 protein / core-2/I-branching enzyme family protein | chr1:26807440-26809152 REVERSEhighly similar to ( 589) loc_os01g03160 12001.m150409 protein xylosyltransferase 1, putative, expressed seq=cds, coord=3:25215084..25218533:-1, parent_gene=GRMZM2G018869			XLOC_015952	0.881807	1.48093	4.97849	0.738238	0.435477	1.7492	0.00195895	2.45383	2.86e-06	Core-2/I-branching beta-1,6-N-acetylglucosaminyltransferase family protein	---
=+	GRMZM2G008539	171.432	141.286	30.1461	N	26.2	misc.UDP glucosyl and glucoronyl transferases	weakly similar to ( 186) AT3G50740 | Symbols: UGT72E1 | UGT72E1 (UDP-glucosyl transferase 72E1), UDP-glycosyltransferase/ coniferyl-alcohol glucosyltransferase/ transferase, transferring glycosyl groups | chr3:18855348-18856811 REVERSEweakly similar to ( 158) CZOG2_MAIZE Cis-zeatin O-glucosyltransferase 2 (EC 2.4.1.215) (cisZOG2) - Zea mays (Maize)highly similar to ( 574) loc_os06g18140 12006.m06…			XLOC_036825	0.934683	1.36241	3.86935	0.53388	0.669072	1.50593	0.0169408	2.0062	0.000423982	UDP-GLYCOSYLTRANSFERASE SUPERFAMILY PROTEIN /// UDP-GLUCOSYL TRANSFERASE 7 /// UDP-GLUCOSYL TRANSFERASE 71	ENCODES HYR1, A UDP GLYCOSYLTRANSFERASE (UGT). HYR1 GLUCOSYLATES HYPOSTATIN, AN INHIBITOR OF CELL EXPANSION IN VIVO TO FORM A BIOACTIVE GLUCOSIDE. /// ENCODES A PROTEIN WITH UDP-GLUCOSYL TRANSFERASE ACTIVITY THAT WAS SHOWN TO PREFERENTIALLY GLUCOSYLATES ABSCISIC ACID (ABA), AND NOT ITS CATABOLITES. MOREOVER, UGT71B6 WAS SHOWN TO HAVE A STRICT PREFERENCE FOR THE NATURALLY-OCCURRING ABA ENANTIOMER,…
=+	GRMZM2G042865	365.54	260.285	105.255	N	26.2	misc.UDP glucosyl and glucoronyl transferases	weakly similar to ( 196) AT3G53150 | Symbols: UGT73D1 | UGT73D1 (UDP-glucosyl transferase 73D1), UDP-glycosyltransferase/ transferase, transferring hexosyl groups | chr3:19697736-19699259 REVERSEweakly similar to ( 136) UFO3_MAIZE Anthocyanidin 3-O-glucosyltransferase (EC 2.4.1.115) (Flavonol 3-O-glucosyltransferase) (UDP-glucose flavonoid 3-O-glucosyltransferase) (Bronze-1) (Bz-W22 allele) - Zea…			XLOC_035627	0.203686	0.115852	1.35099	-0.823801	1	3.54366	1.3e-05	2.68625	6.21e-05	UDP-GLUCOSYL TRANSFERASE 73 /// UDP-GLYCOSYLTRANSFERASE SUPERFAMILY PROTEIN /// UDP-GLUCOSYLTRANSFERASE 73B2	THE AT4G34135 GENE ENCODES A FLAVONOL 7-O-GLUCOSYLTRANSFERASE (EC 2.4.1.237) THAT GLUCOSYLATES ALSO WITH A 20 FOLD LOWER ACTIVITY FLAVONOLS (KAEMPFEROL AND QUERCETIN) AT THE 3-O-POSITION. /// ENCODES A DON-GLUCOSYLTRANSFERASE. THE UGT73C5 GLUCOSYLATES BOTH BRASSINOLIDE AND CASTASTERONE IN THE 23-O POSITION. THE ENZYME IS PRESUMABLY INVOLVED IN THE HOMEOSTASIS OF THOSE STEROID HORMONES HENCE REGUL…
=+	GRMZM2G071575	404.192	346.593	57.5982	N	26.21	misc.protease inhibitor/seed storage/lipid transfer protein (LTP) family protein	weakly similar to ( 106) AT1G27950 | Symbols: LTPG1 | LTPG1 (GLYCOSYLPHOSPHATIDYLINOSITOL-ANCHORED LIPID PROTEIN TRANSFER 1) | chr1:9740740-9741991 FORWARDweakly similar to ( 192) loc_os08g42040 12008.m26534 protein lipid transfer protein, putative, expressed seq=cds, coord=4:45262758..45263990:-1, parent_gene=GRMZM2G071575			XLOC_020300	0.729962	1.3119	3.7585	0.836029	0.448895	1.5185	0.0307113	2.32092	0.000260591	glycosylphosphatidylinositol-anchored lipid protein transfer 1	Encodes LTPG1, a lipid transfer protein with a predicted GPI (glycosylphosphatidylinositol)-anchor domain. Localized in the plasma membrane. Disruption of the LTPG1 gene causes alterations of cuticular lipid composition, but no significant changes on total wax and cutin monomer loads are seen.
=+	GRMZM2G000221	62.2577	44.0792	18.1785	N	26.21	misc.protease inhibitor/seed storage/lipid transfer protein (LTP) family protein	weakly similar to ( 110) loc_os07g18990 12007.m06338 protein PVR3-like protein, putative, expressed seq=cds, coord=7:31086409..31087079:1, parent_gene=GRMZM2G000221			XLOC_030091	1.02606	0.937186	3.22922	-0.14044	0.961855	1.78478	0.0293586	1.61073	0.0361407	BIFUNCTIONAL INHIBITOR/LIPID-TRANSFER PROTEIN/SEED STORAGE 2S ALBUMIN SUPERFAMILY PROTEIN	ENCODES A PUTATIVE APOPLASTIC LIPID TRANSFER PROTEIN THAT IS INVOLVED IN SYSTEMIC ACQUIRED RESISTANCE. MUTANTS IN THIS GENE EXHIBIT WILD-TYPE LOCAL RESISTANCE TO AVIRULENT AND VIRULENT PSEUDOMONAS SYRINGAE, BUT PATHOGENESIS-RELATED GENE EXPRESSION IS ABOLISHED IN UNINOCULATED DISTANT LEAVES AND FAIL TO DEVELOP SAR TO VIRULENT PSEUDOMONAS OR PERONOSPORA PARASITICA.
=+	GRMZM2G168833	310.929	183.45	127.479	N	26.21	misc.protease inhibitor/seed storage/lipid transfer protein (LTP) family protein	weakly similar to ( 118) AT2G44300 | Symbols: | lipid transfer protein-related | chr2:18307468-18308286 REVERSEweakly similar to ( 197) loc_os03g58940 12003.m10797 protein lipid binding protein, putative seq=cds, coord=1:289786005..289788499:1, parent_gene=GRMZM2G168833			XLOC_002873	0.202576	0.164442	1.80862	-0.310619	1	3.45924	1.35e-05	3.11501	3.52e-05	BIFUNCTIONAL INHIBITOR/LIPID-TRANSFER PROTEIN/SEED STORAGE 2S ALBUMIN SUPERFAMILY PROTEIN	---
=+	GRMZM2G065557	331.507	275.33	56.1769	N	26.21	misc.protease inhibitor/seed storage/lipid transfer protein (LTP) family protein	weakly similar to ( 139) AT5G05960 | Symbols: | protease inhibitor/seed storage/lipid transfer protein (LTP) family protein | chr5:1790256-1790694 FORWARDmoderately similar to ( 201) loc_os01g62980 12001.m43276 protein lipid binding protein, putative, expressed seq=cds, coord=3:179414637..179416401:1, parent_gene=GRMZM2G065557			XLOC_014879	15.8912	24.3752	95.1126	0.607457	0.390542	1.96422	8.07e-06	2.53807	7.01e-09	BIFUNCTIONAL INHIBITOR/LIPID-TRANSFER PROTEIN/SEED STORAGE 2S ALBUMIN SUPERFAMILY PROTEIN	---
=+	GRMZM2G087150	467.82	368.58	99.2401	N	26.28	misc.GDSL-motif lipase	moderately similar to ( 308) AT1G28600 | Symbols: | lipase, putative | chr1:10051604-10053073 REVERSEweakly similar to ( 172) EST_HEVBR Esterase precursor (EC 3.1.1.-) (Early nodule-specific protein homolog) (Latex allergen Hev b 13) - Hevea brasiliensis (Para rubber tree)highly similar to ( 563) loc_os01g46080 12001.m150668 protein esterase precursor, putative, expressed seq=cds, coord=3:2140033…			XLOC_015348	5.37078	6.03201	29.006	0.157775	0.932747	2.26564	1.56e-05	2.38981	4.75e-07	GDSL-LIKE LIPASE/ACYLHYDROLASE SUPERFAMILY PROTEIN /// SGNH HYDROLASE-TYPE ESTERASE SUPERFAMILY PROTEIN	---
=+	GRMZM2G047139	539.985	310.234	229.751	N	26.28	misc.GDSL-motif lipase	moderately similar to ( 318) AT5G45910 | Symbols: | GDSL-motif lipase/hydrolase family protein | chr5:18620420-18622264 REVERSEweakly similar to ( 124) EST_HEVBR Esterase precursor (EC 3.1.1.-) (Early nodule-specific protein homolog) (Latex allergen Hev b 13) - Hevea brasiliensis (Para rubber tree)highly similar to ( 634) loc_os01g11650 12001.m42621 protein esterase precursor, putative, expressed…			XLOC_033176	10.5481	9.53419	36.7808	-0.15554	0.918499	1.94777	4.18e-05	1.75862	7.19e-05	GDSL-LIKE LIPASE/ACYLHYDROLASE SUPERFAMILY PROTEIN /// GDSL-MOTIF LIPASE /// GDSL-MOTIF LIPASE/HYDROLASE 6	CONTAINS LIPASE SIGNATURE MOTIF AND GDSL DOMAIN. /// ENCODES A PROTEIN WITH &=945
=+	GRMZM2G167164	620.498	408.676	211.821	N	26.28	misc.GDSL-motif lipase	weakly similar to ( 181) AT5G03610 | Symbols: | GDSL-motif lipase/hydrolase family protein | chr5:915650-918326 FORWARDmoderately similar to ( 365) loc_os09g39430 12009.m06881 protein carboxylic ester hydrolase/ hydrolase, acting on ester bonds, putative, expressed seq=cds, coord=3:8122040..8124950:-1, parent_gene=GRMZM2G167164			XLOC_015766	1.50772	1.21871	29.7172	-0.316748	0.88491	4.60787	0	4.25751	6.2e-14	GDSL-like Lipase/Acylhydrolase superfamily protein	---
=+	GRMZM2G055699	77.9891	50.8032	27.1858	N	26.3	misc.gluco-, galacto- and mannosidases	highly similar to ( 531) AT1G02850 | Symbols: BGLU11 | BGLU11 (BETA GLUCOSIDASE 11), catalytic/ cation binding / hydrolase, hydrolyzing O-glycosyl compounds | chr1:630569-633085 FORWARDmoderately similar to ( 347) BGLC_MAIZE Beta-glucosidase, chloroplast precursor (EC 3.2.1.21) (Gentiobiase) (Cellobiase) (Beta-D-glucoside glucohydrolase) - Zea mays (Maize)highly similar to ( 790) loc_os05g30350 1…			XLOC_029187	1.35085	2.33862	9.52403	0.782061	0.333664	2.02591	0.00012211	2.77437	1.88e-08	BETA GLUCOSIDASE 9 /// GLYCOSYL HYDROLASE SUPERFAMILY PROTEIN /// BETA GLUCOSIDASE	BETA-GLUCOSIDASE RELATED PROTEIN, SIMILAR TO BETA-GLUCOSIDASE GI:3820531 FROM (PINUS CONTORTA)
=+	GRMZM2G148176	617.524	458.719	158.805	N	26.3	misc.gluco-, galacto- and mannosidases	highly similar to ( 675) AT3G18080 | Symbols: BGLU44 | BGLU44 (B-S GLUCOSIDASE 44), (R)-amygdalin beta-glucosidase/ 4-methylumbelliferyl-beta-D-glucopyranoside beta-glucosidase/ beta-gentiobiose beta-glucosidase/ cellobiose glucosidase/ esculin beta-glucosidase/ hydrolase, hydrolyzing O-glycosyl compounds | chr3:6191586-6194124 FORWARDmoderately similar to ( 374) BGLC_MAIZE Beta-glucosidase, chlo…			XLOC_031232	0.242608	0.231045	3.72874	-0.0801879	1	4.01244	2.71e-10	3.89865	2.52e-10	BETA GLUCOSIDASE 43 /// B-S GLUCOSIDASE 44	---
=+	GRMZM2G376416	339.671	285.483	54.1872	N	26.3	misc.gluco-, galacto- and mannosidases	moderately similar to ( 369) AT1G02850 | Symbols: BGLU11 | BGLU11 (BETA GLUCOSIDASE 11), catalytic/ cation binding / hydrolase, hydrolyzing O-glycosyl compounds | chr1:630569-633085 FORWARDmoderately similar to ( 234) MYRO_BRANA Myrosinase precursor (EC 3.2.1.147) (Sinigrinase) (Thioglucosidase) - Brassica napus (Rape)highly similar to ( 564) loc_os09g33680 12009.m22014 protein cyanogenic beta-gl…			XLOC_038426	1.68456	2.52423	10.5132	0.573737	0.691051	2.05829	0.000528372	2.59842	4.23e-05	BETA GLUCOSIDASE /// BETA GLUCOSIDASE 40 /// BETA GLUCOSIDASE 4	BETA-GLUCOSIDASE RELATED PROTEIN, SIMILAR TO BETA-GLUCOSIDASE GI:3820531 FROM (PINUS CONTORTA)
=+	GRMZM2G008247	483.629	379.098	104.531	N	26.3	misc.gluco-, galacto- and mannosidases	moderately similar to ( 427) AT2G44450 | Symbols: BGLU15 | BGLU15 (BETA GLUCOSIDASE 15), catalytic/ cation binding / hydrolase, hydrolyzing O-glycosyl compounds | chr2:18340966-18343744 FORWARDhighly similar to ( 862) BGLC_MAIZE Beta-glucosidase, chloroplast precursor (EC 3.2.1.21) (Gentiobiase) (Cellobiase) (Beta-D-glucoside glucohydrolase) - Zea mays (Maize)moderately similar to ( 458) loc_os04…			XLOC_006349	61.8341	64.1699	371.55	0.04376	0.979497	2.53359	2.94e-07	2.54374	5.68e-07	BETA GLUCOSIDASE 1 /// BETA GLUCOSIDASE 16 /// BETA GLUCOSIDASE 12	---
=+	GRMZM2G308707	605.78	486.294	119.486	N	26.3	misc.gluco-, galacto- and mannosidases	nearly identical (1340) AT1G09010 | Symbols: | glycoside hydrolase family 2 protein | chr1:2895259-2899287 REVERSEnearly identical (1412) EBM_LILLO Mannosylglycoprotein endo-beta-mannosidase (EC 3.2.1.152) (Endo-beta-mannosidase) [Contains: Mannosylglycoprotein endo-beta-mannosidase 31 kDa subunit, Mannosylglycoprotein endo-beta-mannosidase 28 kDa subunit, Mannosylglycoprotein endo-nearly identic…			XLOC_027638	16.9969	18.5657	41.7377	0.117634	0.931436	1.16871	0.0115598	1.25274	0.00601625	glycoside hydrolase family 2 protein	---
=+	GRMZM2G005082	569.436	411.735	157.702	N	26.4	misc.beta 1,3 glucan hydrolases	highly similar to ( 651) AT5G56590 | Symbols: | glycosyl hydrolase family 17 protein | chr5:22907521-22909436 FORWARDmoderately similar to ( 307) E13B_WHEAT Glucan endo-1,3-beta-glucosidase precursor (EC 3.2.1.39) ((1->3)-beta-glucan endohydrolase) ((1->3)-beta-glucanase) (Beta-1,3-endoglucanase) - Triticum aestivum (Wheat)highly similar to ( 877) loc_os01g53750 12001.m11541 protein glucan endo-1…			XLOC_017264	0.218687	0.218006	1.04371	-0.0142326	1	2.25928	0.0230054	2.21144	0.0280323	O-GLYCOSYL HYDROLASES FAMILY 17 PROTEIN	---
=+	GRMZM2G125032	282.314	164.699	117.615	N	26.4	misc.beta 1,3 glucan hydrolases	moderately similar to ( 290) AT4G16260 | Symbols: | catalytic/ cation binding / hydrolase, hydrolyzing O-glycosyl compounds | chr4:9200180-9201441 REVERSEmoderately similar to ( 457) E13B_HORVU Glucan endo-1,3-beta-glucosidase GII precursor (EC 3.2.1.39) ((1->3)-beta-glucan endohydrolase GII) ((1->3)-beta-glucanase isoenzyme GII) (Beta-1,3-endoglucanase GII) - Hordeum vulgare (Barley)moderately s…			XLOC_014584	0.340992	0.216152	6.4061	-0.667427	0.749594	4.88933	2.11e-11	4.1883	5.54e-11	GLYCOSYL HYDROLASE SUPERFAMILY PROTEIN /// BETA-1,3-GLUCANASE 2	BETA 1,3-GLUCANASE
=+	GRMZM2G001288	365.759	236.225	129.535	N	26.4	misc.beta 1,3 glucan hydrolases	weakly similar to ( 120) AT3G13560 | Symbols: | glycosyl hydrolase family 17 protein | chr3:4425484-4427284 REVERSEvery weakly similar to (80.9) E13B_WHEAT Glucan endo-1,3-beta-glucosidase precursor (EC 3.2.1.39) ((1->3)-beta-glucan endohydrolase) ((1->3)-beta-glucanase) (Beta-1,3-endoglucanase) - Triticum aestivum (Wheat)moderately similar to ( 340) loc_os03g25790 12003.m34870 protein glycosyl h…			XLOC_000860	0.191004	0.215369	2.20848	0.16347	1	3.35818	0.000401553	3.48804	0.00899629	O-Glycosyl hydrolases family 17 protein	---
=+	GRMZM2G049693	643.385	482.613	160.771	N	26.7	misc.oxidases - copper, flavone etc.	highly similar to ( 794) AT4G12420 | Symbols: SKU5 | SKU5, copper ion binding / oxidoreductase | chr4:7349941-7352868 REVERSEmoderately similar to ( 499) ASO_BRANA L-ascorbate oxidase homolog precursor (EC 1.10.3.3) (Ascorbase) - Brassica napus (Rape)nearly identical (1059) loc_os06g01490 12006.m04887 protein monocopper oxidase precursor, putative, expressed seq=cds, coord=9:28003846..28008087:1,…			XLOC_036755	0.174959	0.236707	1.87273	0.426349	1	2.98397	2.86e-05	3.37671	0.00023223	SKU5 SIMILAR 8 /// SKU5 SIMILAR 5 /// CUPREDOXIN SUPERFAMILY PROTEIN	ENCODES A PROTEIN OF UNKNOWN FUNCTION INVOLVED IN DIRECTED ROOT TIP GROWTH. IT IS A MEMBER OF 19-MEMBER GENE FAMILY AND IS DISTANTLY RELATED STRUCTURALLY TO THE MULTIPLE-COPPER OXIDASES ASCORBATE OXIDASE AND LACCASE, THOUGH IT LACKS THE COPPER-BINDING DOMAINS. THE PROTEIN IS GLYCOSYLATED AND GPI-ANCHORED. IT IS LOCALIZED TO THE PLASMA MEMBRANE AND THE CELL WALL. THE GENE IS EXPRESSED MOST STRONGL…
=+	GRMZM2G089121	372.405	285.098	87.3071	N	26.7	misc.oxidases - copper, flavone etc.	moderately similar to ( 261) AT1G62600 | Symbols: | flavin-containing monooxygenase family protein / FMO family protein | chr1:23179542-23181411 FORWARDmoderately similar to ( 363) loc_os10g40570 12010.m06824 protein disulfide oxidoreductase/ monooxygenase, putative, expressed seq=cds, coord=1:88997759..89000462:-1, parent_gene=GRMZM2G089121			XLOC_004081	20.5868	23.0258	47.8773	0.151798	0.906947	1.05609	0.0311228	1.17428	0.0125552	FLAVIN-BINDING MONOOXYGENASE FAMILY PROTEIN	---
=+	GRMZM2G425719	539.225	371.24	167.985	N	26.7	misc.oxidases - copper, flavone etc.	weakly similar to ( 199) AT1G12140 | Symbols: FMO GS-OX5 | FMO GS-OX5 (FLAVIN-MONOOXYGENASE GLUCOSINOLATE S-OXYGENASE 5), 8-methylthiopropyl glucosinolate S-oxygenase/ flavin-containing monooxygenase/ monooxygenase | chr1:4121386-4123366 FORWARDmoderately similar to ( 263) loc_os10g40610 12010.m06829 protein disulfide oxidoreductase/ monooxygenase, putative, expressed seq=cds, coord=1:92343024..9…			XLOC_001099	0.394728	0.353653	7.34203	-0.168261	0.968953	4.37577	1.62e-06	4.17391	1.72e-08	FLAVIN-BINDING MONOOXYGENASE FAMILY PROTEIN /// FLAVIN-MONOOXYGENASE GLUCOSINOLATE S-OXYGENASE /// FLAVIN-CONTAINING MONOOXYGENASE FAMILY PROTEIN	BELONGS TO THE FLAVIN-MONOOXYGENASE (FMO) FAMILY, ENCODES A GLUCOSINOLATE S-OXYGENASE THAT CATALYZES THE CONVERSION OF METHYLTHIOALKYL GLUCOSINOLATES TO METHYLSULFINYLALKYL GLUCOSINOLATES
=+	GRMZM2G443495	604.15	404.802	199.348	N	26.8	misc.nitrilases, *nitrile lyases, berberine bridge enzymes, reticuline oxidases, troponine reductases	moderately similar to ( 282) AT5G64440 | Symbols: AtFAAH | AtFAAH (Arabidopsis thaliana fatty acid amide hydrolase), N-(long-chain-acyl)ethanolamine deacylase/ amidase | chr5:25766229-25770260 FORWARDhighly similar to ( 581) loc_os12g07150 12012.m04704 protein glutamyl-tRNA, putative, expressed seq=cds, coord=10:9583358..9586109:-1, parent_gene=GRMZM2G443495			XLOC_007548	1.47714	1.40074	10.2356	-0.0863428	0.976525	2.86933	5.97e-06	2.74938	6.56e-06	fatty acid amide hydrolase	AtFAAH (fatty acid amide hydrolase) modulates endogenous NAEs (N-Acylethanolamines) levels in plants by hydrolyzing NAEs to ethanolamine and their corresponding free fatty acids. NAE depletion likely participates in the regulation of plant growth.
=+	GRMZM2G335618	691.17	549.881	141.289	Y	26.9	misc.glutathione S transferases	moderately similar to ( 211) AT1G17180 | Symbols: ATGSTU25 | ATGSTU25 (GLUTATHIONE S-TRANSFERASE TAU 25), glutathione transferase | chr1:5872208-5872958 FORWARDmoderately similar to ( 254) GSTU1_ORYSA Probable glutathione S-transferase GSTU1 (EC 2.5.1.18) - Oryza sativa (Rice)moderately similar to ( 275) loc_os07g28480 12007.m07120 protein glutathione S-transferase, putative, expressed seq=cds, c…			XLOC_028821	9.28407	13.3502	325.749	0.514298	0.504562	4.60883	0	5.08952	0	GLUTATHIONE S-TRANSFERASE TAU 2 /// GLUTATHIONE S-TRANSFERASE TAU /// GLUTATHIONE S-TRANSFERASE TAU 26	ENCODES GLUTATHIONE TRANSFERASE BELONGING TO THE TAU CLASS OF GSTS. NAMING CONVENTION ACCORDING TO WAGNER ET AL. (2002). /// ENCODES A GLUTATHIONE TRANSFERASE THAT IS A MEMBER OF TAU GST GENE FAMILY. EXPRESSION IS INDUCED BY DROUGHT STRESS, OXIDATIVE STRESS, AND HIGH DOSES OF AUXIN AND CYTOKININ. NAMING CONVENTION ACCORDING TO WAGNER ET AL. (2002) THE EXPRESSION OF THIS GENE IS UPREGULATED BY HER…
=+	GRMZM2G475059	100.944	67.4086	33.5358	N	26.9	misc.glutathione S transferases	weakly similar to ( 128) AT1G10370 | Symbols: GST30, ATGSTU17, GST30B, ERD9 | ERD9 (EARLY-RESPONSIVE TO DEHYDRATION 9), glutathione transferase | chr1:3397274-3398273 REVERSEweakly similar to ( 122) GSTU6_ORYSA Probable glutathione S-transferase GSTU6 (EC 2.5.1.18) (28 kDa cold-induced protein) - Oryza sativa (Rice)weakly similar to ( 151) loc_os10g38150 12010.m06598 protein glutathione S-transfe…			XLOC_003200	3.06223	3.56235	11.7366	0.20851	0.920818	1.72011	0.00877817	1.89501	0.00628443	GLUTATHIONE S-TRANSFERASE /// GLUTATHIONE S-TRANSFERASE TAU 13 /// GLUTATHIONE S-TRANSFERASE TAU 1	ENCODES GLUTATHIONE TRANSFERASE BELONGING TO THE TAU CLASS OF GSTS. NAMING CONVENTION ACCORDING TO WAGNER ET AL. (2002).
=+	GRMZM2G042639	333.233	188.892	144.341	N	26.9	misc.glutathione S transferases	weakly similar to ( 181) AT3G55040 | Symbols: GSTL2 | GSTL2 | chr3:20398718-20400305 REVERSEmoderately similar to ( 360) IN21_MAIZE IN2-1 protein - Zea mays (Maize)moderately similar to ( 292) loc_os03g17480 12003.m07175 protein IN2-1 protein, putative, expressed seq=cds, coord=1:43120640..43122426:-1, parent_gene=GRMZM2G042639			XLOC_003642	6.34745	4.4412	38.6573	-0.524961	0.712308	3.12172	1.41e-08	2.56315	4.05e-07	GLUTATHIONE /// GLUTATHIONE TRANSFERASE LAMBDA 1 /// GLUTATHIONE S-TRANSFERASE FAMILY PROTEIN	ENCODES A MEMBER OF THE LAMBDA FAMILY OF GLUTATHIONE TRANSFERASES. IT HAS THIOL TRANSFERASE ACTIVITY AND SELF S-GLUTATHIONYLATION ACTIVITY IN VITRO.
=+	GRMZM2G011608	190.054	98.8976	91.1565	N	27.1	RNA.processing	moderately similar to ( 437) AT3G51620 | Symbols: | unknown protein | chr3:19143859-19147944 FORWARDhighly similar to ( 726) loc_os12g02260 12012.m073739 protein nucleic acid binding protein, putative, expressed seq=cds, coord=3:230653898..230659560:-1, parent_gene=GRMZM2G011608			XLOC_017725	0.43515	0.316882	1.05761	-0.4673	0.766491	1.73879	0.0225672	1.23788	0.103417	PAP/OAS1 substrate-binding domain superfamily	---
=-	GRMZM2G143392	517.595	433.127	84.4687	N	27.2	RNA.transcription	moderately similar to ( 333) AT1G08540 | Symbols: SIGB, SIG1, SIG2, SIGA, ATSIG1, ABC1, ATSIG2 | SIG2 (RNA POLYMERASE SIGMA SUBUNIT 2), DNA binding / DNA-directed RNA polymerase/ sigma factor/ transcription factor | chr1:2703461-2706696 FORWARDhighly similar to ( 607) loc_os11g26160 12011.m06537 protein RNA polymerase sigma factor rpoD, putative, expressed seq=cds, coord=4:17326801..17331852:1, p…			XLOC_018000	54.5942	46.4619	19.6127	-0.242432	0.825262	-1.24426	0.00445404	-1.5203	0.000665209	RNApolymerase sigma subunit 2	Enodes a subunit of chloroplast RNA polymerase, confers the ability to recognize promoter sequences on the core enzyme. SIG1 is induced by red and blue light.
=+	GRMZM2G020142	485.351	380.073	105.278	N	27.2	RNA.transcription	highly similar to ( 681) AT4G21710 | Symbols: NRPB2, EMB1989, RPB2 | NRPB2, DNA binding / DNA-directed RNA polymerase | chr4:11535684-11542200 REVERSEweakly similar to ( 157) RPOB_MESVI DNA-directed RNA polymerase beta chain (EC 2.7.7.6) (PEP) (Plastid-encoded RNA polymerase subunit beta) (RNA polymerase subunit beta) - Mesostigma viridehighly similar to ( 729) loc_os03g44484 12003.m09487 protein…			XLOC_005361	7.70939	7.68775	19.0497	-0.0137883	0.99276	1.30914	0.0054583	1.26174	0.00493647	DNA-directed RNA polymerase family protein	Encodes the unique second-largest subunit of DNA-dependent RNA polymerase II
=-	GRMZM2G049866	632.165	533.204	98.9606	Y	27.4	RNA.RNA binding	moderately similar to ( 237) AT3G15010 | Symbols: | RNA recognition motif (RRM)-containing protein | chr3:5052844-5054058 FORWARDmoderately similar to ( 363) loc_os01g42820 12001.m150655 protein heterogeneous nuclear ribonucleoprotein A3 homolog 2, putative, expressed seq=cds, coord=3:225222066..225226693:-1, parent_gene=GRMZM2G049866			XLOC_017642	26.0346	22.7528	9.43143	-0.20412	0.899073	-1.2705	0.043623	-1.50822	0.0112544	RNA-binding (RRM/RBD/RNP motifs) family protein	---
=-	GRMZM2G158835	542.633	466.131	76.5018	N	27.4	RNA.RNA binding	moderately similar to ( 244) AT2G37220 | Symbols: | 29 kDa ribonucleoprotein, chloroplast, putative / RNA-binding protein cp29, putative | chr2:15634980-15636331 REVERSEmoderately similar to ( 248) ROC1_NICSY 29 kDa ribonucleoprotein A, chloroplast precursor (CP29A) - Nicotiana sylvestris (Wood tobacco)moderately similar to ( 320) loc_os07g43810 12007.m08606 protein ribonucleoprotein A, chloropla…	Photosynthesis signalling	Putative Ribonucleoprotein	XLOC_031177	728.433	576.91	212.283	-0.346184	0.810672	-1.44236	0.00326688	-1.82215	0.0017123	RNA-binding (RRM/RBD/RNP motifs) family protein	Encodes a chloroplast RNA binding protein. A substrate of the type III effector HopU1 (mono-ADP-ribosyltransferase). Protein is tyrosine-phosphorylated and its phosphorylation state is modulated in response to ABA in Arabidopsis thaliana seeds.
=-	GRMZM2G068715	474.875	409.155	65.7202	N	27.4	RNA.RNA binding	moderately similar to ( 248) AT2G37220 | Symbols: | 29 kDa ribonucleoprotein, chloroplast, putative / RNA-binding protein cp29, putative | chr2:15634980-15636331 REVERSEmoderately similar to ( 246) ROC1_NICSY 29 kDa ribonucleoprotein A, chloroplast precursor (CP29A) - Nicotiana sylvestris (Wood tobacco)moderately similar to ( 317) loc_os07g43810 12007.m08606 protein ribonucleoprotein A, chloropla…	Photosynthesis signalling	Ribonucleoprotein A	XLOC_010761	266.131	227.79	111.711	-0.234169	0.857583	-1.02793	0.0300343	-1.2957	0.0104493	RNA-binding (RRM/RBD/RNP motifs) family protein	Encodes a chloroplast RNA binding protein. A substrate of the type III effector HopU1 (mono-ADP-ribosyltransferase). Protein is tyrosine-phosphorylated and its phosphorylation state is modulated in response to ABA in Arabidopsis thaliana seeds.
=-	GRMZM2G042683	397.214	333.443	63.771	N	27.4	RNA.RNA binding	moderately similar to ( 250) AT2G37220 | Symbols: | 29 kDa ribonucleoprotein, chloroplast, putative / RNA-binding protein cp29, putative | chr2:15634980-15636331 REVERSEmoderately similar to ( 246) ROC1_NICSY 29 kDa ribonucleoprotein A, chloroplast precursor (CP29A) - Nicotiana sylvestris (Wood tobacco)moderately similar to ( 310) loc_os03g25960 12003.m07940 protein ribonucleoprotein A, chloropla…	Photosynthesis signalling	Putative Ribonucleoprotein	XLOC_003868	71.3859	51.5513	20.6639	-0.479366	0.481226	-1.31889	0.003179	-1.83187	1.95e-05	RNA-binding (RRM/RBD/RNP motifs) family protein	Encodes a chloroplast RNA binding protein. A substrate of the type III effector HopU1 (mono-ADP-ribosyltransferase). Protein is tyrosine-phosphorylated and its phosphorylation state is modulated in response to ABA in Arabidopsis thaliana seeds.
=-	GRMZM2G158462	538.773	451.829	86.9444	N	27.4	RNA.RNA binding	moderately similar to ( 271) AT4G24770 | Symbols: RBP31, ATRBP31, CP31, ATRBP33 | RBP31 (31-KDA RNA BINDING PROTEIN), RNA binding / poly(U) binding | chr4:12766223-12767952 REVERSEmoderately similar to ( 280) ROC4_NICSY 31 kDa ribonucleoprotein, chloroplast precursor - Nicotiana sylvestris (Wood tobacco)moderately similar to ( 364) loc_os08g44290 12008.m08402 protein ribonucleoprotein, chloroplas…			XLOC_001864	39.6802	28.7768	6.55158	-0.473247	0.483661	-2.13499	3.11e-06	-2.64185	3.46e-09	CHLOROPLAST RNA-BINDING PROTEIN 31B /// 31-KDA RNA BINDING PROTEIN	ENCODES A /// ENCODES A CHLOROPLAST RNA-BINDING PROTEIN. A SUBSTRATE OF THE TYPE III EFFECTOR HOPU1 (MONO-ADP-RIBOSYLTRANSFERASE). REQUIRED FOR EDITING AND STABILITY OF SPECIFIC CHLOROPLAST MRNAS. /// ENCODES A RNA BINDING PROTEIN. A SUBSTRATE OF THE TYPE III EFFECTOR HOPU1 (MONO-ADP-RIBOSYLTRANSFERASE). SUPPORTS EDITING OF SPECIFIC CP31A-DEPENDENT SITES.
=-	GRMZM2G090271	564.671	490.038	74.6325	N	27.4	RNA.RNA binding	weakly similar to ( 158) AT2G35410 | Symbols: | 33 kDa ribonucleoprotein, chloroplast, putative / RNA-binding protein cp33, putative | chr2:14898341-14899590 FORWARDvery weakly similar to (99.4) ROC5_NICSY 33 kDa ribonucleoprotein, chloroplast precursor - Nicotiana sylvestris (Wood tobacco)moderately similar to ( 307) loc_os04g50110 12004.m09943 protein plastid-specific 30S ribosomal protein 2, c…			XLOC_009098	206.951	166.162	39.9474	-0.326428	0.750895	-2.05642	3.18e-07	-2.41645	2.65e-08	RNA-binding (RRM/RBD/RNP motifs) family protein	---
=-	GRMZM2G143870	498.068	419.689	78.3788	N	27.4	RNA.RNA binding	weakly similar to ( 167) AT3G52150 | Symbols: | RNA recognition motif (RRM)-containing protein | chr3:19342074-19343090 FORWARDweakly similar to ( 176) RRP2_SPIOL Plastid-specific 30S ribosomal protein 2, chloroplast precursor (PSRP-2) - Spinacia oleracea (Spinach)moderately similar to ( 252) loc_os09g10760 12009.m04340 protein plastid-specific 30S ribosomal protein 2, chloroplast precursor, puta…	Photosynthesis signalling	Plastid-specific 30S ribosomal protein 2 (putative ribonucleoprotein)	XLOC_030257	84.52	63.0778	20.5621	-0.431894	0.571492	-1.61715	0.000239507	-2.08265	2.48e-06	RNA-binding (RRM/RBD/RNP motifs) family protein	---
=-	GRMZM2G123234	482.442	411.378	71.0645	N	27.4	RNA.RNA binding	weakly similar to ( 186) AT4G24770 | Symbols: RBP31, ATRBP31, CP31, ATRBP33 | RBP31 (31-KDA RNA BINDING PROTEIN), RNA binding / poly(U) binding | chr4:12766223-12767952 REVERSEweakly similar to ( 186) ROC4_NICSY 31 kDa ribonucleoprotein, chloroplast precursor - Nicotiana sylvestris (Wood tobacco)moderately similar to ( 236) loc_os08g44290 12008.m08402 protein ribonucleoprotein, chloroplast precur…			XLOC_020346	106.627	81.5013	24.4186	-0.397414	0.725927	-1.73884	0.00154974	-2.16986	5.54e-05	CHLOROPLAST RNA-BINDING PROTEIN 31B /// 31-KDA RNA BINDING PROTEIN	ENCODES A /// ENCODES A CHLOROPLAST RNA-BINDING PROTEIN. A SUBSTRATE OF THE TYPE III EFFECTOR HOPU1 (MONO-ADP-RIBOSYLTRANSFERASE). REQUIRED FOR EDITING AND STABILITY OF SPECIFIC CHLOROPLAST MRNAS. /// ENCODES A RNA BINDING PROTEIN. A SUBSTRATE OF THE TYPE III EFFECTOR HOPU1 (MONO-ADP-RIBOSYLTRANSFERASE). SUPPORTS EDITING OF SPECIFIC CP31A-DEPENDENT SITES.
=-	GRMZM2G438524	320.907	258.935	61.9713	N	28.1	DNA.synthesis/chromatin structure	highly similar to ( 611) AT5G46580 | Symbols: | pentatricopeptide (PPR) repeat-containing protein | chr5:18897510-18899645 REVERSEweakly similar to ( 124) RF1_ORYSA Rf1 protein, mitochondrial precursor (PPR protein) (Fertility restorer) (Restorer for CMS) - Oryza sativa (Rice)highly similar to ( 969) loc_os03g63910 12003.m11260 protein salt-inducible protein, putative, expressed seq=cds, coord=1:…			XLOC_003033	16.4715	9.81574	3.01361	-0.756539	0.138175	-1.7036	0.000449971	-2.49375	2.97e-08	pentatricopeptide (PPR) repeat-containing protein	---
=-	GRMZM2G444034	561.389	487.133	74.2558	N	28.1	DNA.synthesis/chromatin structure	moderately similar to ( 228) AT1G70070 | Symbols: EMB25, PDE317, ISE2 | EMB25 (EMBRYO DEFECTIVE 25), ATP-dependent helicase/ RNA helicase | chr1:26390016-26394148 REVERSEmoderately similar to ( 292) loc_os02g50560 12002.m100353 protein PDE317, putative, expressed seq=cds, coord=5:205716939..205719552:1, parent_gene=GRMZM2G444034			XLOC_023949	27.5089	22.3954	7.47037	-0.306431	0.745148	-1.58395	0.00159832	-1.92399	4.32e-05	DEAD/DEAH box helicase, putative	Allelic to ISE2(increased size exclusion limit of plasmodesmata 2). Mutants maintain dilated plasmodesmata at the embryonic torpedo stage.
=+	GRMZM2G013283	588.523	474.136	114.387	N	28.1	DNA.synthesis/chromatin structure	highly similar to ( 975) AT1G58060 | Symbols: | helicase domain-containing protein | chr1:21489480-21501775 REVERSEnearly identical (1687) loc_os04g35260 12004.m35315 protein ATP binding protein, putative, expressed seq=cds, coord=2:50455257..50509467:1, parent_gene=GRMZM2G013283			XLOC_009537	4.77494	5.3232	13.2427	0.147077	0.912254	1.31483	0.00381235	1.4283	0.000937817	RNA HELICASE FAMILY PROTEIN	---
=+	GRMZM2G302160	715.699	558.223	157.477	Y	28.1	DNA.synthesis/chromatin structure	moderately similar to ( 416) AT4G24790 | Symbols: | ATP binding / DNA binding / DNA-directed DNA polymerase | chr4:12778222-12781345 FORWARDnearly identical (1203) loc_os08g02670 12008.m04410 protein nucleoside-triphosphatase/ nucleotide binding protein, putative, expressed seq=cds, coord=4:37012175..37016207:-1, parent_gene=GRMZM2G302160			XLOC_020221	0.220381	0.234589	0.860345	0.0804044	1	1.87478	0.00984245	1.92158	0.00524364	AAA-type ATPase family protein	---
=+	GRMZM2G032977	667.21	474.327	192.883	N	28.1	DNA.synthesis/chromatin structure	weakly similar to ( 187) AT1G68290 | Symbols: ENDO 2 | ENDO 2 (endonuclease 2), T/G mismatch-specific endonuclease/ endonuclease/ nucleic acid binding / single-stranded DNA specific endodeoxyribonuclease | chr1:25596718-25598264 FORWARDmoderately similar to ( 300) loc_os04g55850 12004.m35489 protein nuclease PA3, putative, expressed seq=cds, coord=2:4847231..4848890:-1, parent_gene=GRMZM2G032977			XLOC_011278	0.0262075	0.0337536	91.374	0.355328	1	11.4025	4.15e-05	11.7242	3.23e-07	ENDONUCLEASE /// ENDONUCLEASE 4 /// ENDONUCLEASE 2	ENCODES A PUTATIVE ENDONUCLEASE BUT NO DEMONSTRABLE ENDONUCLEASE ACTIVITY, EITHER TOWARDS SINGLE STRANDED DNA OR MISMATCHES, HAS BEEN SEEN IN VITRO.
=-	GRMZM2G405662	129.569	114.357	15.2121	N	28.2	DNA.repair	very weakly similar to (92.8) AT1G01490 | Symbols: | heavy-metal-associated domain-containing protein | chr1:180401-182066 REVERSEweakly similar to ( 105) loc_os04g57200 12004.m10605 protein metal ion binding protein, putative, expressed seq=cds, coord=10:147239279..147240522:1, parent_gene=GRMZM2G405662			XLOC_007331	5.20367	4.65472	1.26227	-0.17057	0.92472	-1.88268	0.00543266	-2.08685	0.000664926	HEAVY METAL TRANSPORT/DETOXIFICATION SUPERFAMILY PROTEIN /// COPPER TRANSPORT PROTEIN FAMILY	---
=+	GRMZM2G075655	530.371	452.138	78.2326	N	28.2	DNA.repair	moderately similar to ( 289) AT2G24420 | Symbols: | DNA repair ATPase-related | chr2:10380147-10382624 FORWARDmoderately similar to ( 455) loc_os08g40790 12008.m26747 protein expressed protein seq=cds, coord=4:41956049..41961394:1, parent_gene=GRMZM2G075655			XLOC_018241	17.3341	24.8135	67.157	0.507781	0.430007	1.43641	0.00121115	1.91059	6.85e-06	MYOSIN HEAVY CHAIN-RELATED /// DNA REPAIR ATPASE-RELATED	---
=+	GRMZM2G360873	698.378	450.414	247.963	N	28.2	DNA.repair	nearly identical (1362) AT3G24320 | Symbols: MSH1, CHM1, ATMSH1, CHM | MSH1 (MUTL PROTEIN HOMOLOG 1), ATP binding / catalytic/ damaged DNA binding / mismatched DNA binding / nuclease | chr3:8823229-8829571 REVERSEnearly identical (1891) loc_os04g42784 12004.m09243 protein DNA mismatch repair protein, putative, expressed seq=cds, coord=10:129251135..129290754:-1, parent_gene=GRMZM2G360873			XLOC_008416	1.25302	1.12191	5.05985	-0.169179	0.919926	2.17313	6.1e-06	1.97034	1.3e-05	MUTL protein homolog 1	Promotes re-arrangements of mitochondrial genome. Mutations affects mitochondrial gene expression, and impairs mitochondrial function. Dual targeting of the protein to mitochondria and chloroplasts caused by alternative translation initiation.
=+	GRMZM2G162537	177.168	144.833	32.3357	N	28.99	DNA.unspecified	moderately similar to ( 292) AT5G07710 | Symbols: | exonuclease family protein | chr5:2453310-2455357 FORWARDmoderately similar to ( 394) loc_os10g26730 12010.m21885 protein exonuclease, putative, expressed seq=cds, coord=1:87622522..87627429:-1, parent_gene=GRMZM2G162537			XLOC_004068	0.943556	1.867	4.99001	0.974808	0.353719	1.41832	0.0474707	2.35952	0.000425042	POLYNUCLEOTIDYL TRANSFERASE, RIBONUCLEASE H-LIKE SUPERFAMILY PROTEIN	---
=+	GRMZM2G174114	693.992	488.662	205.331	N	28.99	DNA.unspecified	weakly similar to ( 188) loc_os03g08400 12003.m06348 protein retrotransposon protein, putative, unclassified seq=cds, coord=7:172645396..172655297:-1, parent_gene=GRMZM2G174114			XLOC_032804	0.100629	0.0730517	11.4997	-0.471787	1	7.29846	0	6.79306	0	NUCLEIC ACID-BINDING, OB-FOLD-LIKE PROTEIN /// NUCLEIC ACID-BINDING PROTEINS SUPERFAMILY /// REPLICATION FACTOR-A PROTEIN 1-RELATED	ENCODES A HOMOLOG OF REPLICATION PROTEIN A THAT IS INVOLVED IN MEIOSIS I IN POLLEN MOTHER CELLS. RPA1A MUTANTS HAVE A REDUCED NUMBER OF CLASS I CROSSOVERS. THE PROTEIN IS LOCATED IN CHROMATIN-ASSOCIATED FOCI IN EARLY LEPTOTENE AND CAN BE DETECTED IN THESE FOCI UNTIL LATE PACHYTENE OF MEIOSIS I. /// ENCODES A HOMOLOG OF REPLICATION PROTEIN A. RPA70B MUTANTS ARE HYPERSENSITIVE TO UV-B RADIATION AND…
=-	GRMZM2G040452	217.64	156.925	60.7148	N	29.4	protein.postranslational modification	moderately similar to ( 265) AT5G36250 | Symbols: | protein phosphatase 2C, putative / PP2C, putative | chr5:14282590-14284376 FORWARDmoderately similar to ( 423) loc_os02g13100 12002.m06557 protein catalytic/ protein phosphatase type 2C, putative, expressed seq=cds, coord=4:229537254..229540046:-1, parent_gene=GRMZM2G040452			XLOC_021702	18.2244	20.778	8.27113	0.179448	0.901251	-1.3289	0.0083207	-1.18306	0.0180055	PROTEIN PHOSPHATASE 2C FAMILY PROTEIN	---
=-	GRMZM2G025459	493.949	428.195	65.7538	N	29.4	protein.postranslational modification	moderately similar to ( 280) AT5G21170 | Symbols: | 5-AMP-activated protein kinase beta-2 subunit, putative | chr5:7205718-7208239 FORWARDmoderately similar to ( 383) loc_os05g41220 12005.m64249 protein SNF1-related protein kinase regulatory subunit beta-1, putative, expressed seq=cds, coord=8:120217909..120221032:-1, parent_gene=GRMZM2G025459			XLOC_035614	128.077	114.187	39.8283	-0.175344	0.926725	-1.51954	0.00168794	-1.72849	0.00117236	5-AMP-activated protein kinase beta-2 subunit protein	Encodes AKINbeta1, a subunit of the SnRK1 kinase (Sucrose non-fermenting-1-related protein kinase). Involved in regulation of nitrogen and sugar metabolism.
=-	GRMZM2G145756	327.784	278.582	49.2021	N	29.4	protein.postranslational modification	nearly identical (1336) AT5G18700 | Symbols: EMB3013 | EMB3013 (embryo defective 3013), ATP binding / binding / kinase/ protein kinase/ protein serine/threonine kinase | chr5:6235387-6240733 REVERSEvery weakly similar to (89.7) M2K1_ORYSA Mitogen-activated protein kinase kinase 1 (EC 2.7.12.2) (MAP kinase kinase 1) (MAPKK1) (OsMEK1) - Oryza sativa (Rice)nearly identical (2036) loc_os01g15480 1200…			XLOC_016060	1.42295	1.01635	0.311355	-0.495223	0.603187	-1.70677	0.0112379	-2.2356	0.000161417	Protein kinase family protein with ARM repeat domain	Encodes a microtubule-associated kinase-like protein RUNKEL (RUK). Contains a putative serine/threonine kinase domain and a microtubule-binding domain. RUK directly binds to microtubules in vitro and colocalizes with mitotic preprophase band, spindle, and phragmoplast in vivo. Required for cell plate expansion in cytokinesis.
=-	GRMZM2G070315	478.473	379.15	99.3227	N	29.4	protein.postranslational modification	weakly similar to ( 113) AT1G05000 | Symbols: | tyrosine specific protein phosphatase family protein | chr1:1425660-1428393 FORWARDweakly similar to ( 174) loc_os06g10650 12006.m05783 protein tyrosine specific protein phosphatase family protein, putative, expressed seq=cds, coord=9:8780576..8783014:-1, parent_gene=GRMZM2G070315			XLOC_038001	144.192	135.623	25.6736	-0.0981287	0.959646	-2.40124	1.92e-07	-2.53298	6.06e-07	PHOSPHOTYROSINE PROTEIN PHOSPHATASES SUPERFAMILY PROTEIN	---
=-	GRMZM2G075074	432.582	372.36	60.222	N	29.5	protein.degradation	very weakly similar to (84.7) AT4G38100 | Symbols: | unknown protein | chr4:17887033-17888177 REVERSEweakly similar to ( 200) loc_os02g52260 12002.m10257 protein threonine endopeptidase, putative, expressed seq=cds, coord=4:179608528..179611214:-1, parent_gene=GRMZM2G075074			XLOC_021187	24.9822	21.5992	6.7281	-0.219656	0.878094	-1.68271	0.00353011	-1.93597	0.00114168	---	---
=-	GRMZM2G047720	340.305	294.744	45.5611	N	29.5	protein.degradation	weakly similar to ( 165) AT4G01150 | Symbols: | unknown protein | chr4:493692-494379 FORWARDmoderately similar to ( 204) loc_os06g15400 12006.m06253 protein threonine endopeptidase, putative, expressed seq=cds, coord=6:117103987..117105456:-1, parent_gene=GRMZM2G047720			XLOC_028970	500.683	339.135	103.147	-0.57177	0.500058	-1.71716	6.51e-05	-2.32254	2.11e-06	---	---
=-	GRMZM2G132238	486.574	412.036	74.5382	N	29.5	protein.degradation	weakly similar to ( 191) AT1G02170 | Symbols: LOL3, ATMCPB1, MCP1B, AMC1, ATMC1 | AMC1 (METACASPASE 1), cysteine-type endopeptidase | chr1:411883-413426 FORWARDmoderately similar to ( 276) loc_os03g27120 12003.m08043 protein LOL3, putative, expressed seq=cds, coord=9:120365364..120366799:-1, parent_gene=GRMZM2G132238			XLOC_038855	32.6932	27.0377	9.23157	-0.283757	0.78381	-1.55032	0.00718294	-1.86769	0.00102381	METACASPASE /// METACASPASE 2 /// METACASPASE 3	METACASPASE ATMCP1B. ARGININE/LYSINE-SPECIFIC CYSTEINE PROTEASE ACTIVITY. INDUCES APOPTOSIS IN YEAST. CONTAINS PFAM PROFILE PF00656: ICE-LIKE PROTEASE (CASPASE) P20 DOMAIN
=-	GRMZM2G130605	404.621	341.11	63.5119	N	29.5	protein.degradation	weakly similar to ( 191) AT2G45270 | Symbols: | glycoprotease M22 family protein | chr2:18666583-18669332 FORWARDmoderately similar to ( 239) loc_os12g29990 12012.m073832 protein O-sialoglycoprotein endopeptidase, putative, expressed seq=cds, coord=3:51693448..51695163:-1, parent_gene=GRMZM2G130605			XLOC_016169	19.8588	19.1865	8.40242	-0.0594224	0.974815	-1.19122	0.0492424	-1.28425	0.0215249	glycoprotease 1	Mitochondrial protein essential for embryo development.
=-	GRMZM2G015967	462.553	391.507	71.0461	N	29.6	protein.folding	highly similar to ( 616) AT3G01480 | Symbols: CYP38 | CYP38 (cyclophilin 38), peptidyl-prolyl cis-trans isomerase | chr3:188569-190252 FORWARDhighly similar to ( 622) TLP40_SPIOL Peptidyl-prolyl cis-trans isomerase, chloroplast precursor (EC 5.2.1.8) (40 kDa thylakoid lumen PPIase) (40 kDa thylakoid lumen rotamase) - Spinacia oleracea (Spinach)highly similar to ( 742) loc_os08g29370 12008.m26493 …	Photosynthesis regulation	Peptidyl-prolyl cis-trans isomerase (CYP38)	XLOC_004993	169.632	134.324	43.5095	-0.346432	0.735074	-1.62631	0.000124011	-2.00635	1.2e-05	cyclophilin 38	Encodes a chloroplast cyclophilin functioning in the assembly and maintenance of photosystem II (PSII) supercomplexes.
=-	GRMZM2G042253	469.847	396.018	73.8289	N	29.6	protein.folding	highly similar to ( 727) AT1G26230 | Symbols: | chaperonin, putative | chr1:9072388-9075272 REVERSEhighly similar to ( 673) RUBB_PEA RuBisCO large subunit-binding protein subunit beta, chloroplast precursor (60 kDa chaperonin subunit beta) (CPN-60 beta) - Pisum sativum (Garden pea)highly similar to ( 669) loc_os06g02380 12006.m31823 protein ruBisCO large subunit-binding protein subunit beta, chlo…			XLOC_003527	131.835	103.006	42.2549	-0.365737	0.721931	-1.28553	0.00356575	-1.68488	0.000352863	TCP-1/CPN60 CHAPERONIN FAMILY PROTEIN /// CHAPERONIN 60 BETA	ENCODES THE BETA SUBUNIT OF THE CHLOROPLAST CHAPERONIN 60, A HOMOLOGUE OF BACTERIAL GROEL. MUTANTS IN THIS GENE DEVELOPS LESIONS ON ITS LEAVES, EXPRESSES SYSTEMIC ACQUIRED RESISTANCE (SAR) AND DEVELOPS ACCELERATED CELL DEATH TO HEAT SHOCK STRESS. THE PROTEIN HAS MOLECULAR CHAPERONE ACTIVITY FOR SUPPRESSING PROTEIN AGGREGATION IN VITRO.
=-	AC215201.3_FG005	461.518	382.092	79.4264	N	29.6	protein.folding	highly similar to ( 773) AT2G28000 | Symbols: CPN60A, CH-CPN60A, SLP | CPN60A (CHAPERONIN-60ALPHA), ATP binding / protein binding | chr2:11926603-11929184 FORWARDhighly similar to ( 830) RUBA_WHEAT RuBisCO large subunit-binding protein subunit alpha, chloroplast precursor (60 kDa chaperonin subunit alpha) (CPN-60 alpha) (Fragment) - Triticum aestivum (Wheat)highly similar to ( 883) loc_os12g17910…			XLOC_027613	84.0926	63.2886	18.5253	-0.419769	0.598893	-1.77245	1.95e-05	-2.22582	1.97e-07	TCP-1/CPN60 CHAPERONIN FAMILY PROTEIN /// CHAPERONIN-60ALPHA	ENCODES CHAPERONIN-60 ALPHA, A MOLECULAR CHAPERONE INVOLVED IN RUBISCO FOLDING. MUTANTS DISPLAY ABERRANT CHLOROPLAST AND EMBRYO DEVELOPMENT.
=-	GRMZM2G057374	342.165	287.749	54.416	N	29.6	protein.folding	moderately similar to ( 239) AT1G18170 | Symbols: | immunophilin / FKBP-type peptidyl-prolyl cis-trans isomerase family protein | chr1:6254291-6255507 FORWARDmoderately similar to ( 339) loc_os03g50080 12003.m10003 protein FK506 binding protein, putative, expressed seq=cds, coord=1:266910497..266911637:-1, parent_gene=GRMZM2G057374			XLOC_005549	161.063	105.462	42.8599	-0.620639	0.317742	-1.29902	0.00253907	-1.95326	6.63e-06	FKBP-like peptidyl-prolyl cis-trans isomerase family protein	---
=-	GRMZM2G001956	514.425	418.198	96.2269	N	29.6	protein.folding	moderately similar to ( 286) AT3G10060 | Symbols: | immunophilin, putative / FKBP-type peptidyl-prolyl cis-trans isomerase, putative | chr3:3102291-3103801 FORWARDmoderately similar to ( 233) loc_os07g09040 12007.m05360 protein peptidyl-prolyl cis-trans isomerase, FKBP-type family protein, expressed seq=cds, coord=7:13835091..13838644:1, parent_gene=GRMZM2G001956			XLOC_029942	83.955	73.4453	17.7911	-0.202681	0.863891	-2.04551	1.54e-06	-2.2818	1.96e-07	FKBP-like peptidyl-prolyl cis-trans isomerase family protein	---
=-	GRMZM2G157350	139.475	124.87	14.6052	N	29.6	protein.folding	very weakly similar to (80.9) AT2G24395 | Symbols: | chaperone protein dnaJ-related | chr2:10375497-10376081 FORWARD seq=cds, coord=1:190189109..190190063:-1, parent_gene=GRMZM2G157350			XLOC_004689	26.5552	20.9455	8.75526	-0.352088	0.716272	-1.25842	0.0308205	-1.64411	0.00166564	chaperone protein dnaJ-related	---
=-	GRMZM2G071996	70.1458	46.64	23.5058	N	29.6	protein.folding	weakly similar to ( 159) AT1G75690 | Symbols: | chaperone protein dnaJ-related | chr1:28422273-28423170 REVERSEweakly similar to ( 185) loc_os03g14040 12003.m101268 protein expressed protein seq=cds, coord=2:43182532..43185690:1, parent_gene=GRMZM2G071996	Photosynthesis regulation	Putative DnaJ/Hsp40 cysteine-rich domain superfamily protein	XLOC_009460	19.4932	19.6722	8.36697	0.00344983	0.998391	-1.23338	0.0275492	-1.26354	0.0187531	DnaJ/Hsp40 cysteine-rich domain superfamily protein	---
=-	GRMZM2G146673	506.798	412.807	93.991	N	29.6	protein.folding	weakly similar to ( 176) AT2G24860 | Symbols: | chaperone protein dnaJ-related | chr2:10587118-10588240 REVERSEmoderately similar to ( 215) loc_os09g25590 12009.m05711 protein tsi1-interacting protein TSIP1, putative, expressed seq=cds, coord=7:117775123..117779736:1, parent_gene=GRMZM2G146673			XLOC_030499	15.5172	14.7643	6.73688	-0.0814933	0.959497	-1.13196	0.0399882	-1.24706	0.0146736	DnaJ/Hsp40 cysteine-rich domain superfamily protein	---
=-	GRMZM2G035708	287.454	247.202	40.2518	N	29.6	protein.folding	weakly similar to ( 199) AT4G39710 | Symbols: | immunophilin, putative / FKBP-type peptidyl-prolyl cis-trans isomerase, putative | chr4:18427249-18428325 REVERSEmoderately similar to ( 237) loc_os02g51570 12002.m10190 protein FKBP-type peptidyl-prolyl cis-trans isomerase 4, chloroplast precursor, putative, expressed seq=cds, coord=5:208075404..208077009:1, parent_gene=GRMZM2G035708			XLOC_023999	189.596	166.95	65.6738	-0.193245	0.902424	-1.34603	0.00875665	-1.57288	0.00263114	FK506-binding protein 16-2	---
=-	GRMZM2G102838	655.537	517.311	138.226	Y	29.8	protein.assembly and cofactor ligation	highly similar to ( 570) AT5G23120 | Symbols: HCF136 | HCF136, protein binding | chr5:7778154-7780463 FORWARDhighly similar to ( 615) P2SAF_ORYSA Photosystem II stability/assembly factor HCF136, chloroplast precursor - Oryza sativa (Rice) seq=cds, coord=6:81727696..81729869:1, parent_gene=GRMZM2G102838	light photosynthesis	Plastid high chlorophyll fluorescence 136	XLOC_026927	78.6986	75.1791	25.8737	-0.0757395	0.972603	-1.53885	0.00546273	-1.64819	0.00508144	photosystem II stability/assembly factor, chloroplast (HCF136)	encodes a stability and/or assembly factor of photosystem II
=-	GRMZM2G095333	585.074	497.049	88.0258	N	29.8	protein.assembly and cofactor ligation	moderately similar to ( 202) AT5G45680 | Symbols: ATFKBP13, FKBP13 | FK506-binding protein 1 (FKBP13) | chr5:18530894-18532128 FORWARDvery weakly similar to (98.6) FKB15_VICFA FK506-binding protein 2 precursor (EC 5.2.1.8) (Peptidyl-prolyl cis-trans isomerase) (PPIase) (Rotamase) (15 kDa FKBP) (FKBP-15) - Vicia faba (Broad bean)moderately similar to ( 269) loc_os06g45340 12006.m091754 protein FKB…			XLOC_038748	50.5275	37.762	5.90831	-0.429869	0.559335	-2.67612	8.66e-09	-3.13959	1.06e-11	FK506-binding protein 13	Peptidyl-Prolyl Isomerase located in chloroplast thylakoid lumen
=-	GRMZM2G100976	290.089	253.704	36.3847	N	29.8	protein.assembly and cofactor ligation	moderately similar to ( 228) AT4G25910 | Symbols: NFU3, ATCNFU3 | NFU3, structural molecule | chr4:13164128-13165094 FORWARDweakly similar to ( 187) NIFU1_ORYSA NifU-like protein 1, chloroplast precursor (OsNifu1) - Oryza sativa (Rice)moderately similar to ( 285) loc_os06g47940 12006.m09320 protein NFU3, putative, expressed seq=cds, coord=6:88566356..88567671:-1, parent_gene=GRMZM2G100976			XLOC_028640	69.8239	49.6246	21.2619	-0.502399	0.449965	-1.22279	0.00819061	-1.75879	5.93e-05	NFU domain protein 3	Encodes a protein containing the NFU domain that may be involved in iron-sulfur cluster assembly. Part of a five member gene family, more closely related to NFU1 and 2 than to NFU4 and 5. Targeted to the chloroplast.
=-	GRMZM2G079759	241.558	214.228	27.3293	N	29.8	protein.assembly and cofactor ligation	moderately similar to ( 327) AT5G17170 | Symbols: ENH1 | ENH1 (enhancer of sos3-1), metal ion binding / protein binding | chr5:5649335-5650835 FORWARDmoderately similar to ( 410) loc_os08g06530 12008.m04792 protein rubredoxin family protein, expressed seq=cds, coord=10:76406071..76409499:-1, parent_gene=GRMZM2G079759			XLOC_007915	118.637	88.5292	35.4631	-0.432061	0.723167	-1.31984	0.0179982	-1.78551	0.00221075	rubredoxin family protein	---
=-	GRMZM2G161306	209.279	157.011	52.268	N	29.8	protein.assembly and cofactor ligation	weakly similar to ( 192) AT1G54500 | Symbols: | rubredoxin family protein | chr1:20357084-20357671 REVERSEmoderately similar to ( 230) loc_os08g23410 12008.m06362 protein rubredoxin, putative, expressed seq=cds, coord=1:290394996..290396226:1, parent_gene=GRMZM2G161306			XLOC_002886	206.51	111.246	44.2026	-0.902196	0.0991791	-1.33154	0.00175668	-2.26735	4.58e-07	Rubredoxin-like superfamily protein	---
=+	GRMZM2G075002	595.289	470.047	125.242	N	29.4	protein.postranslational modification	highly similar to ( 508) AT3G17510 | Symbols: CIPK1, SnRK3.16 | CIPK1 (CBL-INTERACTING PROTEIN KINASE 1), kinase/ protein binding | chr3:5989309-5992627 REVERSEmoderately similar to ( 407) CIPK1_ORYSA CIPK-like protein 1 (EC 2.7.11.1) (OsCK1) - Oryza sativa (Rice)highly similar to ( 735) loc_os07g44290 12007.m08650 protein CBL-interacting serine/threonine-protein kinase 1, putative, expressed seq…	stomata movement	CBL-interacting protein kinase	XLOC_013169	12.2194	15.3172	73.0292	0.316242	0.777585	2.25332	3.11e-06	2.53596	7.49e-08	CBL-interacting protein kinase 1	Encodes a CBL-interacting protein kinase. Specifically interacts with ECT1 and ECT2.
=+	GRMZM2G137569	283.315	250.724	32.5915	N	29.4	protein.postranslational modification	highly similar to ( 543) AT5G35410 | Symbols: SOS2, SnRK3.11, CIPK24 | SOS2 (SALT OVERLY SENSITIVE 2), kinase/ protein kinase | chr5:13634933-13638062 FORWARDmoderately similar to ( 431) CIPK1_ORYSA CIPK-like protein 1 (EC 2.7.11.1) (OsCK1) - Oryza sativa (Rice)highly similar to ( 691) loc_os06g40370 12006.m08573 protein CBL-interacting serine/threonine-protein kinase 24, putative, expressed seq=…	stomata movement	CBL-interacting protein kinase	XLOC_027152	10.6687	14.6628	51.7377	0.449039	0.565234	1.81906	4.06e-05	2.23449	2.46e-07	CBL-INTERACTING PROTEIN KINASE 23 /// CBL-INTERACTING PROTEIN KINASE /// CBL-INTERACTING PROTEIN KINASE 3	ARABIDOPSIS THALIANA CBL-INTERACTING PROTEIN KINASE 23. CIPK23 SERVES AS A POSITIVE REGULATOR OF THE POTASSIUM TRANSPORTER AKT1 BY DIRECTLY PHOSPHORYLATING AKT1. CIPK23 IS ACTIVATED BY THE BINDING OF TWO CALCINEURIN B-LIKE PROTEINS, CBL1 AND CBL9. /// ENCODES A /// ENCODES A SERINE-THREONINE PROTEIN KINASE WHOSE EXPRESSION INCREASES IN RESPONSE TO ABSCISIC ACID, COLD, DROUGHT, HIGH SALT, AND WOUN…
=+	AC206223.3_FG006	401.524	317.89	83.6337	N	29.4	protein.postranslational modification	highly similar to ( 610) AT5G58520 | Symbols: | protein kinase family protein | chr5:23655312-23657943 FORWARDnearly identical (1006) loc_os03g18430 12003.m07266 protein ATP binding protein, putative, expressed seq=cds, coord=9:137336819..137339379:1, parent_gene=AC206223.3_FG006			XLOC_037575	0.565798	0.576482	1.95444	0.0172542	0.994486	1.76141	0.0101122	1.74505	0.00751924	PROTEIN KINASE SUPERFAMILY PROTEIN	---
=+	GRMZM2G131853	544.016	474.103	69.9125	N	29.4	protein.postranslational modification	highly similar to ( 643) AT4G00720 | Symbols: ATSK32 | ATSK32 (SHAGGY-LIKE PROTEIN KINASE 32), ATP binding / kinase/ protein kinase/ protein serine/threonine kinase/ protein tyrosine kinase | chr4:294116-297002 REVERSEhighly similar to ( 637) KSGT_BRANA Shaggy-related protein kinase theta (EC 2.7.11.1) (ASK-theta) - Brassica napus (Rape)highly similar to ( 851) loc_os10g37740 12010.m06562 protein…			XLOC_004004	2.7474	3.40086	7.539	0.298099	0.80707	1.14848	0.0305005	1.41297	0.00327047	PROTEIN KINASE SUPERFAMILY PROTEIN /// GSK3/SHAGGY-LIKE PROTEIN KINASE 1 /// SHAGGY-RELATED PROTEIN KINASE DZETA	ATSK (SHAGGY-LIKE KINASE) FAMILY MEMBER THAT ENCODES AN ATSK PROTEIN INVOLVED IN THE CROSS-TALK BETWEEN AUXIN AND BRASSINOSTEROID SIGNALING PATHWAYS. BR-INSENSITIVE 2 MUTANT INDICATED THAT THE BR-INSENSITIVE DWARF PHENOTYPE WAS DUE TO A SEMIDOMINANT MUTATION IN THE BIN2. BIN2 IS NOT ALLELIC TO BRI1. BIN2-MEDIATED PHOSPHORYLATION APPEARS TO PROMOTE BZR1 EXPORT FROM THE NUCLEUS. /// ENCODES A GSK3/…
=+	GRMZM2G175504	529.104	323.59	205.514	N	29.4	protein.postranslational modification	highly similar to ( 648) AT1G63700 | Symbols: YDA, MAPKKK4 | YDA (YODA), ATP binding / kinase/ protein kinase/ protein serine/threonine kinase | chr1:23625208-23629031 REVERSEweakly similar to ( 126) M2K1_ORYSA Mitogen-activated protein kinase kinase 1 (EC 2.7.12.2) (MAP kinase kinase 1) (MAPKK1) (OsMEK1) - Oryza sativa (Rice)nearly identical (1190) loc_os04g47240 12004.m101617 protein YDA, putat…			XLOC_009161	5.68676	5.0337	15.6249	-0.185722	0.884281	1.63415	0.00018983	1.41482	0.000919867	Protein kinase superfamily protein	Member of MEKK subfamily, a component of the stomatal development regulatory pathway. Mutations in this locus result in embryo lethality.
=+	GRMZM2G150952	481.294	412.78	68.5141	N	29.4	protein.postranslational modification	highly similar to ( 650) AT5G53450 | Symbols: ORG1 | ORG1 (OBP3-responsive gene 1), ATP binding / kinase/ protein kinase | chr5:21689444-21692242 FORWARDhighly similar to ( 938) loc_os01g46720 12001.m10869 protein protein kinase domain containing protein, expressed seq=cds, coord=3:213005290..213017220:-1, parent_gene=GRMZM2G150952			XLOC_017451	53.7294	62.9052	145.044	0.217733	0.851185	1.20524	0.0162112	1.38936	0.00576916	OBP3-responsive gene 1	---
=+	GRMZM2G053722	184.715	149.564	35.1515	N	29.4	protein.postranslational modification	highly similar to ( 975) AT2G20050 | Symbols: | ATP binding / cAMP-dependent protein kinase regulator/ catalytic/ protein kinase/ protein serine/threonine phosphatase | chr2:8649779-8654193 REVERSEnearly identical (1273) loc_os02g17970 12002.m07041 protein cyclic nucleotide-binding domain containing protein, expressed seq=cds, coord=4:221295031..221301313:-1, parent_gene=GRMZM2G053722			XLOC_021618	20.6128	23.4134	49.0111	0.174059	0.885749	1.06578	0.0237937	1.20623	0.00888883	protein serine/threonine phosphatases
=+	GRMZM2G171507	467.274	331.696	135.579	N	29.4	protein.postranslational modification	moderately similar to ( 380) AT5G35410 | Symbols: SOS2, SnRK3.11, CIPK24 | SOS2 (SALT OVERLY SENSITIVE 2), kinase/ protein kinase | chr5:13634933-13638062 FORWARDmoderately similar to ( 296) CIPK1_ORYSA CIPK-like protein 1 (EC 2.7.11.1) (OsCK1) - Oryza sativa (Rice)moderately similar to ( 472) loc_os06g40370 12006.m08573 protein CBL-interacting serine/threonine-protein kinase 24, putative, expres…	stomata movement	CBL-interacting protein kinase	XLOC_038603	12.2274	13.4414	35.4072	0.126831	0.934478	1.39736	0.00307354	1.49059	0.000872428	CBL-INTERACTING PROTEIN KINASE 23 /// CBL-INTERACTING PROTEIN KINASE /// CBL-INTERACTING PROTEIN KINASE 8	ARABIDOPSIS THALIANA CBL-INTERACTING PROTEIN KINASE 23. CIPK23 SERVES AS A POSITIVE REGULATOR OF THE POTASSIUM TRANSPORTER AKT1 BY DIRECTLY PHOSPHORYLATING AKT1. CIPK23 IS ACTIVATED BY THE BINDING OF TWO CALCINEURIN B-LIKE PROTEINS, CBL1 AND CBL9. /// ENCODES A /// ENCODES A CBL (CALCINEURIN B-LIKE CALCIUM SENSOR PROTEINS) -INTERACTING SERINE/THREONINE PROTEIN KINASE. REGULATES THE LOW-AFFINITY P…
=+	GRMZM2G093880	354.262	227.399	126.862	N	29.4	protein.postranslational modification	moderately similar to ( 387) AT3G60340 | Symbols: | palmitoyl protein thioesterase family protein | chr3:22304395-22306389 FORWARDmoderately similar to ( 458) loc_os10g41340 12010.m06898 protein palmitoyl-protein thioesterase 1 precursor, putative, expressed seq=cds, coord=9:114777443..114819637:-1, parent_gene=GRMZM2G093880			XLOC_038806	2.36065	2.01712	7.44238	-0.236621	0.920215	1.88347	0.00689491	1.61324	0.0114927	alpha/beta-Hydrolases superfamily protein	---
=+	GRMZM2G021416	420.839	302.379	118.46	N	29.4	protein.postranslational modification	moderately similar to ( 431) AT3G04910 | Symbols: WNK1, ZIK4 | WNK1 (WITH NO LYSINE (K) 1), kinase/ protein kinase/ protein serine/threonine kinase | chr3:1356061-1358057 FORWARDvery weakly similar to (87.4) M2K1_ORYSA Mitogen-activated protein kinase kinase 1 (EC 2.7.12.2) (MAP kinase kinase 1) (MAPKK1) (OsMEK1) - Oryza sativa (Rice)highly similar to ( 515) loc_os07g08750 12007.m05331 protein WN…			XLOC_029909	19.4453	19.2193	51.0215	-0.026601	0.988008	1.40855	0.0119432	1.34834	0.0182057	with no lysine (K) kinase 1	Serine/threonine protein kinase, whose transcription is regulated by circadian rhythm.
=+	GRMZM2G330049	62.6611	56.2825	6.37859	N	29.4	protein.postranslational modification	moderately similar to ( 437) AT5G10930 | Symbols: CIPK5, SnRK3.24 | CIPK5 (CBL-INTERACTING PROTEIN KINASE 5), ATP binding / kinase/ protein kinase/ protein serine/threonine kinase | chr5:3445569-3446906 REVERSEmoderately similar to ( 337) CIPK1_ORYSA CIPK-like protein 1 (EC 2.7.11.1) (OsCK1) - Oryza sativa (Rice)highly similar to ( 634) loc_os09g25090 12009.m05662 protein CIPK-like protein 1, put…			XLOC_010301	0.880363	1.45528	4.97328	0.715394	0.475531	1.7729	0.00236546	2.45469	3.19e-06	CBL-INTERACTING PROTEIN KINASE /// CBL-INTERACTING PROTEIN KINASE 25 /// CBL-INTERACTING PROTEIN KINASE 5	ENCODES CBL-INTERACTING PROTEIN KINASE 5 (CIPK5). /// MEMBER OF ATCIPKS
=+	GRMZM2G064613	331.637	287.436	44.2007	N	29.4	protein.postranslational modification	moderately similar to ( 484) AT1G09000 | Symbols: ANP1, MAPKKK1 | ANP1 (ARABIDOPSIS NPK1-RELATED PROTEIN KINASE 1), MAP kinase kinase kinase/ kinase | chr1:2891111-2894987 FORWARDweakly similar to ( 127) CIPK1_ORYSA CIPK-like protein 1 (EC 2.7.11.1) (OsCK1) - Oryza sativa (Rice)highly similar to ( 827) loc_os08g32600 12008.m07254 protein protein kinase domain containing protein, expressed seq=cds…			XLOC_020480	0.378757	0.51427	1.95285	0.431518	0.867532	1.92498	0.0172938	2.32289	0.003459	NPK1-RELATED PROTEIN KINASE /// NPK1-RELATED PROTEIN KINASE 2 /// NPK1-RELATED PROTEIN KINASE 1	MEMBER OF MEKK SUBFAMILY /// NPK1-RELATED PROTEIN KINASE /// NPK1-RELATED PROTEIN KINASE 1S
=+	GRMZM2G035809	689.559	488.892	200.667	N	29.4	protein.postranslational modification	very weakly similar to (80.9) SAPK2_ORYSA Serine/threonine-protein kinase SAPK2 (EC 2.7.11.1) (Osmotic stress/abscisic acid-activated protein kinase 2) - Oryza sativa (Rice)very weakly similar to (80.9) loc_os07g42940 12007.m29274 protein serine/threonine-protein kinase SAPK2, putative, expressed seq=cds, coord=9:120877629..120878142:1, parent_gene=GRMZM2G035809			XLOC_037385	21.7794	21.9677	105.076	0.00268782	0.998991	2.25798	0.000222041	2.22706	0.000240829	PROTEIN KINASE SUPERFAMILY PROTEIN	ENCODES CALCIUM-INDEPENDENT ABA-ACTIVATED PROTEIN KINASE, A MEMBER OF SNF1-RELATED PROTEIN KINASES (SNRK2) WHOSE ACTIVITY IS ACTIVATED BY IONIC (SALT) AND NON-IONIC (MANNITOL) OSMOTIC STRESS. MUTATIONS DISRUPTED ABA INDUCTION OF STOMATAL CLOSURE AS WELL AS ABA INHIBITION OF LIGHT-INDUCED STOMATAL OPENING. HOWEVER, REGULATION OF STOMATAL OPENING/CLOSING BY LIGHT OR CO(2) IS NOT AFFECTED IN THESE M…
=+	GRMZM2G092379	158.058	131.39	26.668	N	29.5	protein.degradation	highly similar to ( 590) AT3G57680 | Symbols: | peptidase S41 family protein | chr3:21381054-21383629 FORWARDhighly similar to ( 814) loc_os06g21380 12006.m06795 protein carboxyl-terminal-processing protease precursor, putative, expressed seq=cds, coord=9:43790835..43795630:1, parent_gene=GRMZM2G092379			XLOC_036862	6.7246	11.5768	44.0027	0.773982	0.141158	1.92635	1.41e-05	2.66673	1.66e-10	Peptidase S41 family protein	---
=+	GRMZM2G151319	329.621	201.072	128.549	N	29.5	protein.degradation	moderately similar to ( 240) AT1G23340 | Symbols: | unknown protein | chr1:8284158-8286528 REVERSEmoderately similar to ( 278) loc_os01g36660 12001.m09961 protein carboxyl-terminal proteinase, putative, expressed seq=cds, coord=3:227225186..227228117:1, parent_gene=GRMZM2G151319			XLOC_015548	0.218826	0.156135	1.02781	-0.496727	1	2.7187	0.00325661	2.18837	0.0363408	PROTEIN OF UNKNOWN FUNCTION (DUF239)	---
=+	GRMZM2G084406	648.415	492.74	155.676	N	29.5	protein.degradation	weakly similar to ( 149) AT4G11740 | Symbols: SAY1 | SAY1 | chr4:7071955-7075256 FORWARDmoderately similar to ( 290) loc_os08g43300 12008.m08304 protein SAY1, putative, expressed seq=cds, coord=4:195054129..195060931:1, parent_gene=GRMZM2G084406			XLOC_019303	26.4649	29.3942	88.7031	0.141718	0.943202	1.59346	0.0247135	1.70157	0.0161601	Ubiquitin-like superfamily protein	Isolated as a suppressor of a dominant mutant in the Ara4 gene that was expressed in yeast ypt1 mutant strains. A novel protein with a small region of similarity to coil-coiled domain of yeast VSP27 protein.
=+	GRMZM2G098460	504.17	416.904	87.2661	N	29.6	protein.folding	weakly similar to ( 102) AT5G43260 | Symbols: | chaperone protein dnaJ-related | chr5:17357693-17357986 REVERSEweakly similar to ( 150) loc_os02g30320 12002.m08175 protein drought-induced protein 1, putative, expressed seq=cds, coord=4:102809071..102810045:1, parent_gene=GRMZM2G098460			XLOC_018547	8.20855	12.2942	60.7019	0.573045	0.449135	2.30376	1.17e-07	2.8432	8.05e-12	chaperone protein dnaJ-related	---
=+	GRMZM2G356579	635.685	501.653	134.033	N	29.7	protein.glycosylation	moderately similar to ( 224) AT5G09410 | Symbols: EICBP.B | EICBP.B (ETHYLENE INDUCED CALMODULIN BINDING PROTEIN), calmodulin binding / transcription activator/ transcription regulator | chr5:2921457-2927291 FORWARDmoderately similar to ( 341) loc_os05g48600 12005.m27970 protein galactosylgalactosylxylosylprotein 3-beta-glucuronosyltransferase 1, putative, expressed seq=cds, coord=9:145597625..14…			XLOC_037705	2.2075	2.32117	6.22215	0.0627047	0.976174	1.42256	0.00911697	1.45166	0.00404618	SIGNAL RESPONSIVE 1 /// CALMODULIN-BINDING TRANSCRIPTION ACTIVATOR PROTEIN WITH CG-1 AND ANKYRIN DOMAINS /// ETHYLENE INDUCED CALMODULIN BINDING PROTEIN	ENCODES A PUTATIVE CAM BINDING TRANSCRIPTION FACTOR. LOSS OF FUNCTION MUTATIONS SHOW ENHANCED RESISTANCE TO FUNGAL AND BACTERIAL PATHOGENS SUGGESTING THAT CAMTA FUNCTIONS TO SUPPRESS DEFENSE RESPONSES. /// CALMODULIN-BINDING PROTEIN, SIMILAR TO ANOTHER ETHYLENE-UPREGULATED CALMODULIN-BINDING PROTEIN ER1 GI:11612392 FROM (NICOTIANA TABACUM)
=+	GRMZM2G057779	424.207	316.507	107.7	N	29.7	protein.glycosylation	weakly similar to ( 199) AT5G57500 | Symbols: | transferase, transferring glycosyl groups | chr5:23286406-23287525 REVERSEmoderately similar to ( 380) loc_os09g26300 12009.m05782 protein hypro1, putative, expressed seq=cds, coord=2:183198559..183200448:-1, parent_gene=GRMZM2G057779			XLOC_012738	0.410831	0.542487	2.97682	0.39131	0.825013	2.45611	7.43e-05	2.81382	2.1e-06	Galactosyltransferase family protein	---
=-	GRMZM2G044359	324.84	284.114	40.7262	N	30.11	signalling.light	highly similar to ( 512) AT1G67900 | Symbols: | phototropic-responsive NPH3 family protein | chr1:25467737-25469888 FORWARDmoderately similar to ( 211) NPH3_ORYSA Coleoptile phototropism protein 1 (Non-phototropic hypocotyl 3-like protein) (NPH3-like protein) - Oryza sativa (Rice)highly similar to ( 879) loc_os02g38120 12002.m08900 protein photoreceptor-interacting protein-like, putative, express…			XLOC_023595	35.0502	23.7837	6.06321	-0.569181	0.435477	-1.97182	0.000327721	-2.57461	1.75e-06	Phototropic-responsive NPH3 family protein	---
=-	GRMZM2G444075	71.8678	44.8777	26.9901	N	30.11	signalling.light	moderately similar to ( 302) AT3G22104 | Symbols: | phototropic-responsive NPH3 protein-related | chr3:7789814-7792179 FORWARDweakly similar to ( 119) NPH3_ORYSA Coleoptile phototropism protein 1 (Non-phototropic hypocotyl 3-like protein) (NPH3-like protein) - Oryza sativa (Rice)highly similar to ( 620) loc_os07g36230 12007.m079711 protein transposon protein, putative, Mutator sub-class, expresse…			XLOC_030974	6.0965	6.19147	1.95537	0.0125674	0.995188	-1.66284	0.0167775	-1.68388	0.00836468	Phototropic-responsive NPH3 family protein	---
=-	AC210013.4_FG014	528.953	463.008	65.9454	N	30.3	signalling.calcium	highly similar to ( 660) AT5G19450 | Symbols: CDPK19, CPK8 | CDPK19 (CALCIUM-DEPENDENT PROTEIN KINASE 19), ATP binding / calcium ion binding / calmodulin-dependent protein kinase/ kinase/ protein kinase/ protein serine/threonine kinase | chr5:6558672-6561471 REVERSEmoderately similar to ( 456) CDPK2_ORYSA Calcium-dependent protein kinase, isoform 2 (EC 2.7.11.1) (CDPK 2) - Oryza sativa (Rice)high…			XLOC_024295	157.155	130.742	57.7351	-0.275204	0.809468	-1.1792	0.00781284	-1.48801	0.00153083	CALCIUM-DEPENDENT PROTEIN KINASE /// CALCIUM-DEPENDENT PROTEIN KINASE 15 /// CALCIUM-DEPENDENT PROTEIN KINASE 6	MEMBER OF CALCIUM DEPENDENT PROTEIN KINASE /// ENCODES CALCIUM DEPENDENT PROTEIN KINASE 3 (CPK3), A MEMBER OF THE ARABIDOPSIS CDPK GENE FAMILY. CDPKS CONTAIN AN INTRINSIC CA2+-ACTIVATION DOMAIN WITH FOUR EF HAND CA2+-BINDING SITES. CDPKS PROTEIN KINASES HAVE BEEN PROPOSED TO FUNCTION IN MULTIPLE PLANT SIGNAL TRANSDUCTION PATHWAYS DOWNSTREAM OF [CA2+]CYT ELEVATIONS, THUS TRANSDUCING VARIOUS PHYSIO…
=-	GRMZM2G047486	616.118	477.07	139.048	N	30.3	signalling.calcium	highly similar to ( 764) AT4G09570 | Symbols: CPK4, ATCPK4 | CPK4, calmodulin-dependent protein kinase/ kinase/ protein kinase | chr4:6049560-6052184 FORWARDhighly similar to ( 766) CDPK_SOYBN Calcium-dependent protein kinase SK5 (EC 2.7.11.1) (CDPK) - Glycine max (Soybean)highly similar to ( 940) loc_os11g07040 12011.m04900 protein calcium-dependent protein kinase, isoform AK1, putative, express…			XLOC_009936	19.6368	20.0894	8.43154	0.0231408	0.990206	-1.25257	0.029741	-1.26303	0.02999	CALCIUM-DEPENDENT PROTEIN KINASE /// CALCIUM-DEPENDENT PROTEIN KINASE 2 /// CALCIUM-DEPENDENT PROTEIN KINASE 19	MEMBER OF CALCIUM DEPENDENT PROTEIN KINASE /// ENCODES CALCIUM DEPENDENT PROTEIN KINASE 3 (CPK3), A MEMBER OF THE ARABIDOPSIS CDPK GENE FAMILY. CDPKS CONTAIN AN INTRINSIC CA2+-ACTIVATION DOMAIN WITH FOUR EF HAND CA2+-BINDING SITES. CDPKS PROTEIN KINASES HAVE BEEN PROPOSED TO FUNCTION IN MULTIPLE PLANT SIGNAL TRANSDUCTION PATHWAYS DOWNSTREAM OF [CA2+]CYT ELEVATIONS, THUS TRANSDUCING VARIOUS PHYSIO…
=-	GRMZM2G355525	669.16	460.594	208.566	N	30.3	signalling.calcium	very weakly similar to (84.7) AT5G37780 | Symbols: CAM1, TCH1, ACAM-1 | CAM1 (CALMODULIN 1), calcium ion binding | chr5:15004769-15006117 REVERSEvery weakly similar to (84.0) CALM_SPIOL Calmodulin (CaM) - Spinacia oleracea (Spinach)weakly similar to ( 155) loc_os05g41200 12005.m08295 protein calmodulin-related protein, putative, expressed seq=cds, coord=8:174773550..174779993:1, parent_gene=GRMZM…			XLOC_034671	4.67133	4.92632	1.53421	0.0669431	0.974815	-1.68301	0.00960751	-1.64968	0.00764568	CALMODULIN /// CALMODULIN 8 /// CALMODULIN	ENCODES A CALMODULIN /// ENCODES A /// ENCODES A DIVERGENT MEMBER OF CALMODULIN, WHICH IS AN EF-HAND FAMILY OF CA2+-BINDING PROTEINS. THIS GENE IS EXPRESSED IN LEAVES, FLOWERS AND SILIQUES. THE GENE FUNCTIONALLY COMPLEMENTS YEAST CALMODULIN 1 (CAM1). ALSO THE PROTEIN DOES NOT FORM FORMED A COMPLEX WITH A BASIC AMPHIPHILIC HELICAL PEPTIDE IN THE PRESENCE OF CA2+ IN VITRO. AUTHORS SUGGEST THAT THIS…
=+	GRMZM2G155111	530.782	454.933	75.8488	N	30.3	signalling.calcium	moderately similar to ( 253) AT1G19870 | Symbols: iqd32 | iqd32 (IQ-domain 32), calmodulin binding | chr1:6895400-6898539 REVERSEhighly similar to ( 866) loc_os04g56740 12004.m35501 protein IQ calmodulin-binding motif family protein, expressed seq=cds, coord=10:147009709..147015211:1, parent_gene=GRMZM2G155111			XLOC_007324	1.95333	2.25317	5.2881	0.196282	0.908561	1.2308	0.0215248	1.39347	0.017746	IQ-domain 32	---
=+	GRMZM2G116584	558.871	395.951	162.92	N	30.3	signalling.calcium	moderately similar to ( 275) AT4G33000 | Symbols: CBL10, ATCBL10 | CBL10 (CALCINEURIN B-LIKE 10), calcium ion binding | chr4:15924349-15926052 FORWARDmoderately similar to ( 342) loc_os01g39770 12001.m43482 protein calcineurin B-like protein 10, putative, expressed seq=cds, coord=3:220520716..220524593:-1, parent_gene=GRMZM2G116584			XLOC_017567	0.526781	0.329396	9.99319	-0.687115	0.780267	4.92305	3.56e-09	4.20233	1.68e-10	calcineurin B-like protein 10	Encodes a member of the calcineurin B-like calcium sensor gene family. Mediates salt tolerance by regulating ion homeostasis in Arabidopsis.
=+	GRMZM2G048549	435.672	360.221	75.451	N	30.3	signalling.calcium	moderately similar to ( 409) AT4G38810 | Symbols: | calcium-binding EF hand family protein | chr4:18115607-18118860 REVERSEhighly similar to ( 510) loc_os10g09850 12010.m04325 protein EF-Hand containing protein, putative, expressed seq=cds, coord=5:39817839..39821668:1, parent_gene=GRMZM2G048549			XLOC_022562	18.5758	34.8402	132.863	0.897598	0.0703437	1.93112	6.66e-06	2.79511	1.51e-10	Calcium-binding EF-hand family protein	---
=+	GRMZM2G391042	711.475	563.931	147.543	Y	30.3	signalling.calcium	nearly identical (1337) AT5G57110 | Symbols: ACA8, AT-ACA8 | ACA8 (AUTOINHIBITED CA2+ -ATPASE, ISOFORM 8), calcium-transporting ATPase/ calmodulin binding / protein self-association | chr5:23109729-23116857 REVERSEhighly similar to ( 795) ACA4_ORYSA Probable calcium-transporting ATPase 4, plasma membrane-type (EC 3.6.3.8) (Ca(2+)-ATPase isoform 4) - Oryza sativa (Rice)nearly identical (1723) loc_…			XLOC_008595	0.104222	0.146908	1.66057	0.485516	1	3.4987	1.6e-07	3.95061	1.49e-08	ATPASE E1-E2 TYPE FAMILY PROTEIN / HALOACID DEHALOGENASE-LIKE HYDROLASE FAMILY PROTEIN /// AUTOINHIBITED CA /// CALCIUM-TRANSPORTING ATPASE, PUTATIVE	ENCODES A CHLOROPLAST ENVELOPE CA2+-ATPASE WITH AN N-TERMINAL AUTOINHIBITOR. /// ARABIDOPSIS-AUTOINHIBITED CA2+ -ATPASE, ISOFORM 8, CONTAINS ALL OF THE CHARACTERISTIC MOTIFS OF CA2+ -TRANSPORTING P-TYPE CA2+ -ATPASES AND IS LOCALIZED TO THE PLASMA MEMBRANE. /// ONE OF THE TYPE IIB CALCIUM PUMP ISOFORMS. ENCODES AN AUTOINHIBITED CA(2+)-ATPASE THAT CONTAINS AN N-TERMINAL CALMODULIN BINDING AUTOINHI…
=+	GRMZM2G113423	420.309	269.885	150.424	N	30.3	signalling.calcium	weakly similar to ( 115) AT5G39380 | Symbols: | calmodulin-binding protein-related | chr5:15759163-15760686 REVERSEhighly similar to ( 676) loc_os03g11290 12003.m06580 protein expressed protein seq=cds, coord=9:147369609..147374471:-1, parent_gene=GRMZM2G113423			XLOC_039224	0.3188	0.248329	3.35487	-0.370132	0.842308	3.75593	7.85e-11	3.35219	7.58e-10	PLANT CALMODULIN-BINDING PROTEIN-RELATED	---
=-	GRMZM2G111228	587.488	488.786	98.7024	N	30.5	signalling.G-proteins	moderately similar to ( 437) AT1G30960 | Symbols: | GTP-binding protein (ERG) | chr1:11037755-11039977 REVERSEmoderately similar to ( 446) ERG_ANTMA GTP-binding protein ERG - Antirrhinum majus (Garden snapdragon)highly similar to ( 598) loc_os08g10649 12008.m05196 protein GTP-binding protein ERG, putative, expressed seq=cds, coord=4:26614385..26652644:-1, parent_gene=GRMZM2G111228			XLOC_020136	10.7653	9.07215	2.1758	-0.256603	0.831752	-2.0599	0.0016539	-2.35011	0.000252576	GTP-binding family protein	---
=-	AC210303.3_FG001	324.876	291.731	33.1448	N	30.5	signalling.G-proteins	weakly similar to ( 107) AT1G03160 | Symbols: FZL | FZL (FZO-LIKE), GTP binding / GTPase/ thiamin-phosphate diphosphorylase | chr1:761321-765091 FORWARDweakly similar to ( 161) loc_os05g32390 12005.m07472 protein dynamin family protein, expressed seq=cds, coord=6:143696035..143696530:1, parent_gene=AC210303.3_FG001			XLOC_027634	71.1293	58.8023	22.9955	-0.284306	0.793524	-1.35452	0.0177011	-1.67243	0.00125153	FZO-like	A new plant-specific member of the dynamin superfamily
=+	GRMZM2G064732	308.296	270.049	38.2464	N	30.5	signalling.G-proteins	highly similar to ( 580) AT2G26300 | Symbols: GPA1, GP ALPHA 1, ATGPA1 | GP ALPHA 1 (G PROTEIN ALPHA SUBUNIT 1), GTP binding / GTPase/ channel regulator/ signal transducer | chr2:11198087-11200822 FORWARDhighly similar to ( 706) GPA1_ORYSA Guanine nucleotide-binding protein alpha-1 subunit (GP-alpha-1) (Protein Dwarf1) - Oryza sativa (Rice)highly similar to ( 722) loc_os05g26890 12005.m27574 prot…			XLOC_003323	2.55577	3.34639	10.66	0.379112	0.824784	1.67154	0.0145588	2.01704	0.00149354	G protein alpha subunit 1	Encodes an alpha subunit of a heterotrimeric GTP-binding protein. The active GTP-bound form of GPA1 binds to the GTG1 and GTG2 abscisic acid (ABA) receptors and appears to affect their GTPase and GTP-binding activity, and hence, ABA binding abilities. GPA1 is a positive regulator in ABA-mediated inhibition of stomatal opening. Plants with recessive mutant alleles have complex phenotypes including…
=+	GRMZM2G321413	625.242	489.605	135.636	N	30.5	signalling.G-proteins	highly similar to ( 585) AT2G38840 | Symbols: | guanylate-binding family protein | chr2:16227329-16232115 FORWARDhighly similar to ( 737) loc_os03g58240 12003.m10735 protein ATP binding protein, putative, expressed seq=cds, coord=1:288201895..288207383:1, parent_gene=GRMZM2G321413			XLOC_002844	0.185878	0.24537	0.945321	0.390867	1	1.94585	0.0142923	2.30311	0.00220879	Guanylate-binding family protein	---
=+	GRMZM2G075051	577.977	374.498	203.479	N	30.5	signalling.G-proteins	moderately similar to ( 305) AT5G03530 | Symbols: ATRAB ALPHA, ATRAB, ATRAB18B, ATRABC2A, RABC2A | RABC2A (RAB GTPASE HOMOLOG C2A), GTP binding / GTP-dependent protein binding / myosin XI tail binding | chr5:885741-887061 REVERSEmoderately similar to ( 202) YPTV3_VOLCA GTP-binding protein yptV3 - Volvox carterimoderately similar to ( 381) loc_os10g31830 12010.m065276 protein ras-related protein R…			XLOC_022484	1.36446	1.01799	10.0518	-0.432332	0.756672	3.30365	9.46e-11	2.83771	2.79e-09	RAB GTPase homolog C2A	Encodes a member of the Rab GTPase family of proteins. This protein interacts with the tail region of a myosin XI protein (AT5G43900) in a GTP-dependent manner. CFP:RabC2a appears to co-localize with peroxisomes.
=+	GRMZM2G136455	637.911	428.32	209.591	N	30.5	signalling.G-proteins	moderately similar to ( 316) AT4G17530 | Symbols: RAB1C, ATRAB1C, ATRABD2C | ATRAB1C, GTP binding | chr4:9773721-9775424 REVERSEmoderately similar to ( 314) RIC1_ORYSA Ras-related protein RIC1 - Oryza sativa (Rice)moderately similar to ( 377) loc_os05g01490 12005.m83918 protein GTP-binding protein YPTM1, putative, expressed seq=cds, coord=6:42729206..42743825:1, parent_gene=GRMZM2G136455			XLOC_026707	4.0751	4.04539	10.9436	-0.0202912	0.991659	1.43574	0.00411042	1.38185	0.00431152	RAS-RELATED SMALL GTP-BINDING FAMILY PROTEIN /// RAS 5 /// RAB GTPASE HOMOLOG 1	ENCODES A MEMBER OF THE RAB GTPASE FAMILY OF PROTEINS. THIS PROTEIN INTERACTS WITH THE TAIL REGION OF A MYOSIN XI PROTEIN (AT5G43900) IN A GTP-DEPENDENT MANNER. IT HAS ALSO BEEN IDENTIFIED AS AN ISOPRENYLATED PROTEIN. /// BELONGS TO THE RAB1 GTPASE SUBFAMILY. THIS SMALL GTP-BINDING PROTEIN IS REQUIRED IN ER TO GOLGI TRANSPORTATION.
=+	GRMZM2G150876	725.379	577.702	147.677	Y	30.5	signalling.G-proteins	moderately similar to ( 376) AT4G27100 | Symbols: | RAB GTPase activator | chr4:13595845-13598620 FORWARDhighly similar to ( 538) loc_os02g56570 12002.m10679 protein TBC domain containing protein, expressed seq=cds, coord=5:215006181..215011162:-1, parent_gene=GRMZM2G150876			XLOC_026387	0.35768	0.509839	5.25533	0.501637	0.801044	3.36567	8.62e-09	3.8337	2.39e-08	YPT/RAB-GAP DOMAIN OF GYP1P SUPERFAMILY PROTEIN	---
=+	GRMZM2G157334	511.526	371.728	139.799	N	30.5	signalling.G-proteins	moderately similar to ( 394) AT5G20010 | Symbols: RAN-1, RAN1, ATRAN1 | RAN-1, GTP binding / GTPase/ protein binding | chr5:6760364-6761747 FORWARDmoderately similar to ( 394) RAN_VICFA GTP-binding nuclear protein Ran/TC4 - Vicia faba (Broad bean)moderately similar to ( 397) loc_os05g49890 12005.m27986 protein GTP-binding nuclear protein Ran-A1, putative, expressed seq=cds, coord=8:147263622..147…			XLOC_034144	63.6344	68.9214	169.736	0.105411	0.947125	1.30027	0.00486837	1.37207	0.001049	RAS-RELATED NUCLEAR PROTEIN-1 /// RAN GTPASE 3	A MEMBER OF RAN GTPASE GENE FAMILY. ENCODES A SMALL SOLUBLE GTP-BINDING PROTEIN. LIKELY TO BE INVOLVED IN NUCLEAR TRANSLOCATION OF PROTEINS. MAY ALSO BE INVOLVED IN CELL CYCLE PROGRESSION.
=+	GRMZM2G173579	684.939	539.132	145.806	Y	30.5	signalling.G-proteins	weakly similar to ( 130) loc_os02g45600 12002.m09597 protein rac GTPase activating protein 2, putative, expressed seq=cds, coord=9:20475804..20477553:-1, parent_gene=GRMZM2G173579			XLOC_038177	2.79269	2.98942	9.60078	0.0884789	0.974815	1.68329	0.0257933	1.73816	0.012325	RHO GTPASE ACTIVATING PROTEIN WITH PAK-BOX/P21-RHO-BINDING DOMAIN /// RAC GTPASE ACTIVATING PROTEIN	---
++	GRMZM2G078650	470.96	395.802	75.1578	N	30.6	signalling.MAP kinases	weakly similar to ( 192) AT1G49740 | Symbols: | phospholipase C/ phosphoric diester hydrolase | chr1:18407728-18409468 FORWARDmoderately similar to ( 239) loc_os04g35100 12004.m08601 protein phospholipase C, putative, expressed seq=cds, coord=2:51330359..51332161:1, parent_gene=GRMZM2G078650			XLOC_009544	1.08094	3.00504	16.9198	1.46537	0.0377349	2.49326	2.68e-05	3.92501	1.73e-13	PLC-LIKE PHOSPHODIESTERASES SUPERFAMILY PROTEIN	---
=+	GRMZM2G124555	534.535	342.14	192.395	N	30.6	signalling.MAP kinases	moderately similar to ( 208) AT3G63330 | Symbols: | protein kinase family protein | chr3:23392234-23394663 REVERSEmoderately similar to ( 218) loc_os11g37540 12011.m07599 protein protein phosphatase 2C containing protein, expressed seq=cds, coord=2:227955470..227957312:1, parent_gene=GRMZM2G124555			XLOC_011007	0.44112	0.399321	1.40136	-0.153355	0.964112	1.81121	0.0427114	1.62424	0.0582852	Protein phosphatase 2C family protein	---
=+	GRMZM2G109286	523.176	431.933	91.2429	N	30.6	signalling.MAP kinases	moderately similar to ( 425) AT1G13680 | Symbols: | phospholipase C/ phosphoric diester hydrolase | chr1:4690409-4692702 FORWARDhighly similar to ( 644) loc_os03g30130 12003.m08276 protein phospholipase C, putative, expressed seq=cds, coord=9:123213238..123215525:-1, parent_gene=GRMZM2G109286			XLOC_038881	0.386756	0.451748	2.77453	0.214359	0.937504	2.61865	0.000170334	2.79941	1.71e-05	PLC-like phosphodiesterases superfamily protein	---
=+	GRMZM2G340359	529.775	474.53	55.2455	N	30.99	signalling.unspecified	highly similar to ( 609) AT5G19390 | Symbols: | pleckstrin homology (PH) domain-containing protein / RhoGAP domain-containing protein | chr5:6531906-6537143 FORWARDhighly similar to ( 962) loc_os07g46450 12007.m29365 protein rho GTPase activator, putative, expressed seq=cds, coord=2:215007666..215015567:1, parent_gene=GRMZM2G340359			XLOC_010794	2.83522	4.03831	16.0588	0.500556	0.607856	1.99154	4.1e-05	2.45849	1.89e-06	RHO GTPASE ACTIVATION PROTEIN (RHOGAP) WITH PH DOMAIN	ENCODES A PROTEIN WITH SIMILARITY TO REN1, A RHO GTPASE ACTIVATING PROTEIN. /// ENCODES A /// ENCODES A RHO GTPASE-ACTIVATING PROTEIN THAT INTERACTS WITH ROP1 (A RHO GTPASE) AND REGULATES POLLEN TUBE DEVELOPMENT. THIS PROTEIN CAN BE OBSERVED AT THE APICAL TIP OF GROWING POLLEN TUBES AND ON ENDOCYTIC VESICLES TRAVELING TO THIS REGION OF THE POLLEN TUBE.
=-	GRMZM2G083243	700.908	462.039	238.869	N	31.1	cell.organisation	highly similar to ( 798) AT5G19780 | Symbols: TUA5 | TUA5, structural constituent of cytoskeleton | chr5:6687212-6688926 FORWARDhighly similar to ( 813) TBA6_MAIZE Tubulin alpha-6 chain (Alpha-6 tubulin) - Zea mays (Maize)highly similar to ( 810) loc_os07g38730 12007.m08118 protein tubulin alpha-1 chain, putative, expressed seq=cds, coord=7:160032302..160036034:1, parent_gene=GRMZM2G083243			XLOC_031031	169.611	203.343	18.4109	0.251953	0.896345	-3.46528	1.07e-10	-3.24694	6.53e-07	TUBULIN ALPHA- /// TUBULIN/FTSZ FAMILY PROTEIN /// TUBULIN ALPHA-4 CHAIN	ENCODES AN ALPHA-TUBULIN ISOFORM REQUIRED FOR RIGHT HANDED HELICAL GROWTH. /// ENCODES AN ALPHA TUBULIN ISOFORM THAT IS EXPRESSED IN ROOTS, LEAVES AND FLOWERS. /// ENCODES A
=-	GRMZM2G081032	631.077	515.847	115.23	Y	31.1	cell.organisation	moderately similar to ( 318) AT3G61060 | Symbols: AtPP2-A13 | AtPP2-A13 (Arabidopsis thaliana phloem protein 2-A13), carbohydrate binding | chr3:22603166-22604336 FORWARDmoderately similar to ( 485) loc_os04g48270 12004.m35429 protein ATPP2-A13, putative, expressed seq=cds, coord=2:16654256..16656867:-1, parent_gene=GRMZM2G081032			XLOC_011513	34.0668	28.4027	1.60844	-0.272072	0.779304	-4.1423	0	-4.44798	0	phloem protein 2-A13	---
=-	GRMZM2G436981	385.127	335.135	49.9917	N	31.1	cell.organisation	moderately similar to ( 372) AT4G21270 | Symbols: ATK1, KATA, KATAP | ATK1 (ARABIDOPSIS THALIANA KINESIN 1), microtubule motor/ minus-end-directed microtubule motor | chr4:11329579-11333884 REVERSEweakly similar to ( 145) K125_TOBAC 125 kDa kinesin-related protein - Nicotiana tabacum (Common tobacco)moderately similar to ( 437) loc_os07g01490 12007.m04629 protein kinesin-1, putative, expressed se…			XLOC_031362	14.748	10.3414	2.78451	-0.521827	0.750552	-1.89293	0.0149634	-2.44837	0.00145347	KINESIN 5 /// KINESIN 2 /// KINESIN 3	ATK5 ENCODES A KINESIN PROTEIN INVOLVED IN MICROTUBULE SPINDLE MORPHOGENESIS. IT ACTS AS A MINUS-END DIRECTED MOTOR AS WELL AS A PLUS-END TRACKING PROTEIN (+TIP). LOCALIZES TO MITOTIC SPINDLE MIDZONES AND REGIONS RICH IN GROWING PLUS-ENDS WITHIN PHRAGMOPLASTS. /// KINESIN HEAVY CHAIN SUBUNIT /// ENCODES A
=-	GRMZM2G124473	487.25	428.645	58.6059	N	31.1	cell.organisation	weakly similar to ( 134) AT5G09820 | Symbols: | plastid-lipid associated protein PAP / fibrillin family protein | chr5:3056090-3057380 REVERSEweakly similar to ( 178) loc_os04g34460 12004.m08540 protein structural molecule, putative, expressed seq=cds, coord=2:54087356..54088363:1, parent_gene=GRMZM2G124473			XLOC_009558	66.9173	43.5291	10.2216	-0.630133	0.295294	-2.09036	2.12e-05	-2.7541	1.72e-08	Plastid-lipid associated protein PAP / fibrillin family protein	---
=-	GRMZM2G088482	105.147	56.3644	48.7821	N	31.1	cell.organisation	weakly similar to ( 190) AT1G63090 | Symbols: AtPP2-A11 | AtPP2-A11 (Phloem protein 2-A11), carbohydrate binding | chr1:23391283-23392609 REVERSEmoderately similar to ( 265) loc_os03g02550 12003.m05796 protein ATPP2-A13, putative, expressed seq=cds, coord=1:3664561..3665457:-1, parent_gene=GRMZM2G088482			XLOC_003112	38.7138	49.8382	19.8156	0.354669	0.760705	-1.33062	0.0323421	-1.00955	0.131267	PHLOEM PROTEIN 2-A1 /// PHLOEM PROTEIN 2-A11 /// PHLOEM PROTEIN 2-A13	THIS GENE IS PREDICTED TO ENCODE A PROTEIN WITH A PP2 DOMAIN. THIS DOMAIN IN PRESENT IN LECTINS FOUND IN SQUASH AND CUCUMBER, SUGGESTING THAT THIS PROTEIN COULD POTENTIALLY HAVE CARBOHYDRATE BINDING CAPABILITIES.
=-	GRMZM2G357443	306.853	236.473	70.3798	N	31.4	cell.vesicle transport	weakly similar to ( 182) AT2G28650 | Symbols: ATEXO70H8 | ATEXO70H8 (exocyst subunit EXO70 family protein H8), protein binding | chr2:12289260-12290981 REVERSEmoderately similar to ( 434) loc_os12g01040 12012.m04109 protein protein binding protein, putative seq=cds, coord=5:217708071..217710100:1, parent_gene=GRMZM2G357443			XLOC_024201	0.758423	0.745022	0.176662	-0.0354541	0.988884	-2.07629	0.013718	-2.14535	0.00682822	EXOCYST SUBUNIT EXO70 FAMILY PROTEIN H /// EXOCYST SUBUNIT EXO70 FAMILY PROTEIN D1 /// EXOCYST SUBUNIT EXO70 FAMILY PROTEIN	A MEMBER OF EXO70 GENE FAMILY, PUTATIVE EXOCYST SUBUNITS, CONSERVED IN LAND PLANTS. ARABIDOPSIS THALIANA CONTAINS 23 PUTATIVE EXO70 GENES, WHICH CAN BE CLASSIFIED INTO EIGHT CLUSTERS ON THE PHYLOGENETIC TREE.
=+	GRMZM2G113174	584.628	469.112	115.517	N	31.1	cell.organisation	highly similar to ( 638) AT5G18410 | Symbols: PIR, KLK, PIR121, SRA1, PIRP | PIR121, transcription activator | chr5:6098593-6104783 REVERSEhighly similar to ( 896) loc_os03g05020 12003.m06027 protein protein PIR, putative, expressed seq=cds, coord=1:9544232..9573038:1, parent_gene=GRMZM2G113174			XLOC_000161	0.89137	1.23292	7.13031	0.458247	0.736515	2.53189	1.79e-06	2.95653	3.47e-09	transcription activators	distorted trichomes and exhibits a diffuse actin cytoskeleton
=+	GRMZM2G020982	610.777	407.136	203.642	N	31.1	cell.organisation	highly similar to ( 704) AT3G12360 | Symbols: ITN1 | ITN1 (INCREASED TOLERANCE TO NACL), protein binding | chr3:3934146-3936495 FORWARDhighly similar to ( 951) loc_os03g17240 12003.m07154 protein protein binding protein, putative, expressed seq=cds, coord=9:138798239..138801359:-1, parent_gene=GRMZM2G020982			XLOC_039092	23.8996	23.1625	50.6713	-0.0549306	0.974373	1.12938	0.013067	1.04084	0.0266131	ANKYRIN REPEAT FAMILY PROTEIN	ENCODES A PROTEIN WITH AN ANKYRIN MOTIF AND TRANSMEMBRANE DOMAINS THAT IS INVOLVED IN SALT TOLERANCE. EXPRESSED THROUGHOUT THE PLANT AND LOCALIZED TO THE PLASMA MEMBRANE. LOSS OF FUNCTION MUTATIONS SHOW AN INCREASED TOLERANCE TO SALT BASED ON ASSAYING SEEDLING GROWTH IN THE PRESENCE OF SALT. IN THE MUTANTS, INDUCTION OF GENES REQUIRED FOR PRODUCTION OF REACTIVE OXYGEN SPECIES IS REDUCED SUGGESTIN…
=+	GRMZM2G170567	514.622	445.365	69.2565	N	31.1	cell.organisation	highly similar to ( 794) AT5G18410 | Symbols: PIR, KLK, PIR121, SRA1, PIRP | PIR121, transcription activator | chr5:6098593-6104783 REVERSEhighly similar to ( 711) loc_os03g05020 12003.m06027 protein protein PIR, putative, expressed seq=cds, coord=1:9522789..9541394:1, parent_gene=GRMZM2G170567			XLOC_000160	0.678596	1.09155	5.60928	0.676014	0.558687	2.36144	2.28e-05	3.00385	2.85e-08	transcription activators	distorted trichomes and exhibits a diffuse actin cytoskeleton
=+	GRMZM2G350802	341.771	253.869	87.9021	N	31.1	cell.organisation	moderately similar to ( 216) AT1G52080 | Symbols: AR791 | AR791, actin binding | chr1:19369788-19371862 FORWARDhighly similar to ( 592) loc_os05g09380 12005.m083641 protein AR791, putative, expressed seq=cds, coord=6:130231192..130235749:-1, parent_gene=GRMZM2G350802			XLOC_029100	5.52277	10.262	26.1397	0.884117	0.180166	1.34893	0.017117	2.19944	1.14e-05	HYDROXYPROLINE-RICH GLYCOPROTEIN FAMILY PROTEIN /// ACTIN BINDING PROTEIN FAMILY	ACTIN BINDING PROTEIN REQUIRED FOR NORMAL CHLOROPLAST POSITIONING /// UNKNOWN FUNCTION
=+	GRMZM2G006973	697.279	485.827	211.453	N	31.1	cell.organisation	moderately similar to ( 218) AT5G07270 | Symbols: | ankyrin repeat family protein | chr5:2280821-2283384 FORWARDmoderately similar to ( 363) loc_os06g03800 12006.m31826 protein ankyrin repeat domain-containing protein 28, putative, expressed seq=cds, coord=9:24596812..24600025:-1, parent_gene=GRMZM2G006973			XLOC_038228	1.00443	0.925858	58.7595	-0.127245	0.95445	5.98789	0	5.82704	0	XB3 ortholog 3 in Arabidopsis thaliana	---
=+	GRMZM2G041015	576.166	346.016	230.151	N	31.1	cell.organisation	moderately similar to ( 256) AT2G46225 | Symbols: ABIL1 | ABIL1 (Abi-1-like 1) | chr2:18982113-18984074 FORWARDmoderately similar to ( 420) ABIL1_ORYSA Probable protein ABIL1 (Abl interactor-like protein 1) - Oryza sativa (Rice)moderately similar to ( 420) loc_os01g43420 12001.m10605 protein protein ABIL1, putative, expressed seq=cds, coord=3:217692785..217696057:1, parent_gene=GRMZM2G041015			XLOC_015388	13.8333	13.1338	31.9664	-0.0846007	0.959077	1.28328	0.00670633	1.16507	0.0134514	ABI-1-like 1	Encodes a subunit of the WAVE complex. The WAVE complex is required for activation of ARP2/3 complex which functions in actin microfilament nucleation and branching. One of four ABI-like proteins.
=+	GRMZM2G476843	595.582	365.591	229.991	N	31.1	cell.organisation	moderately similar to ( 268) AT1G08730 | Symbols: XIC, ATXIC | XIC, motor/ protein binding | chr1:2779963-2788325 FORWARDhighly similar to ( 585) loc_os05g46030 12005.m08728 protein myosin head family protein, expressed seq=cds, coord=6:161542870..161547726:1, parent_gene=GRMZM2G476843			XLOC_027938	1.22045	1.09915	4.9785	-0.16076	0.948599	2.17933	0.00105745	1.98496	0.00155788	MYOSIN FAMILY PROTEIN WITH DIL DOMAIN /// MYOSIN 1	CLASS XI MYOSIN GENE /// ENCODES A MEMBER OF THE TYPE XI MYOSIN PROTEIN FAMILY INVOLVED IN ORGANELLE TRAFFICKING AND OVERALL PLANT DEVELOPMENT. /// ENCODES A MEMBER OF THE TYPE XI MYOSIN PROTEIN FAMILY INVOLVED IN ROOT HAIR GROWTH, TRICHOME DEVELOPMENT, AND ORGANELLE TRAFFICKING. THIS GENE APPEARS TO BE EXPRESSED AT LOW LEVELS THROUGHOUT THE PLANT.
=+	AC194389.3_FG001	367.74	328.532	39.208	N	31.1	cell.organisation	moderately similar to ( 299) AT5G07270 | Symbols: | ankyrin repeat family protein | chr5:2280821-2283384 FORWARDmoderately similar to ( 404) loc_os10g37730 12010.m21944 protein pollen ankyrin-like protein, putative, expressed seq=cds, coord=1:80181580..80183251:-1, parent_gene=AC194389.3_FG001			XLOC_004003	5.35872	6.16015	15.4929	0.191341	0.910776	1.33057	0.0181937	1.4883	0.00383745	XB3 ortholog 3 in Arabidopsis thaliana	---
=+	GRMZM2G169871	358.449	243.34	115.109	N	31.1	cell.organisation	moderately similar to ( 303) AT3G54170 | Symbols: ATFIP37, FIP37 | ATFIP37 (ARABIDOPSIS THALIANA FKBP12 INTERACTING PROTEIN 37), protein binding | chr3:20056848-20059396 FORWARDmoderately similar to ( 416) loc_os06g27970 12006.m07342 protein FKBP12-interacting protein of 37 kDa, putative, expressed seq=cds, coord=4:239482888..239492011:1, parent_gene=GRMZM2G169871			XLOC_019784	4.93235	4.62958	14.2533	-0.10113	0.954184	1.62234	0.000919349	1.48761	0.00125221	FKBP12 interacting protein 37	Encodes protein that binds FKBP12. This interaction is disrupted by FK506 but not by cyclosporin A.
=+	GRMZM2G061950	522.859	450.006	72.8528	N	31.1	cell.organisation	moderately similar to ( 385) AT5G65020 | Symbols: ANNAT2 | ANNAT2 (Annexin Arabidopsis 2), calcium ion binding / calcium-dependent phospholipid binding | chr5:25974366-25975554 FORWARDmoderately similar to ( 343) ANX4_FRAAN Annexin-like protein RJ4 - Fragaria ananassa (Strawberry)highly similar to ( 566) loc_os02g51750 12002.m10206 protein annexin-like protein RJ4, putative, expressed seq=cds, co…			XLOC_024005	5.46118	7.2302	36.1477	0.395088	0.698363	2.3218	2.36e-07	2.68328	3.27e-10	ANNEXIN 1 /// ANNEXIN 6 /// ANNEXIN 2	ENCODES A MEMBER OF THE ANNEXIN GENE FAMILY, A DIVERSE, MULTIGENE FAMILY OF CALCIUM-DEPENDENT, MEMBRANE-BINDING PROTEINS. THE PROTEIN WAS DETERMINED TO HAVE PEROXIDASE ACTIVITY. THIS ACTIVITY IS THOUGHT TO BE DEPENDENT ON THE PRESENCE OF POST-TRANSLATIONAL MODIFICATIONS (MOST LIKELY PHOSPHORYLATION). THE PROTEIN WAS SHOWN TO BE PRESENT AS A MIXTURE OF MONOMER AND HOMODIMER. THE HOMODIMERIZATION S…
=+	GRMZM2G059565	365.662	323.797	41.8652	N	31.1	cell.organisation	moderately similar to ( 408) AT5G58600 | Symbols: PMR5 | PMR5 (POWDERY MILDEW RESISTANT 5) | chr5:23684372-23685679 REVERSEhighly similar to ( 641) loc_os03g18110 12003.m07236 protein expressed protein seq=cds, coord=9:137763421..137765498:1, parent_gene=GRMZM2G059565			XLOC_037577	0.321369	0.522789	2.94726	0.692263	0.627096	2.49508	0.000105327	3.15373	4.88e-07	PLANT PROTEIN OF UNKNOWN FUNCTION (DUF828) /// TRICHOME BIREFRINGENCE-LIKE 45	BELONGS TO A LARGE FAMILY OF PLANT-SPECIFIC GENES OF UNKNOWN FUNCTION. INVOLVED IN RESISTANCE TO THE POWDERY MILDEW SPECIES ERYSIPHE CICHORACEARUM AND ERYSIPHE ORONTII, BUT NOT TO THE UNRELATED PATHOGENS PSEUDOMONAS SYRINGAE OR PERONOSPORA PARASITICA. A MEMBER OF THE TBL (TRICHOME BIREFRINGENCE-LIKE) GENE FAMILY CONTAINING A PLANT-SPECIFIC DUF231 (DOMAIN OF UNKNOWN FUNCTION) DOMAIN. TBL GENE FAMI…
=+	GRMZM2G114841	425.369	374.124	51.2443	N	31.1	cell.organisation	moderately similar to ( 426) AT1G27920 | Symbols: MAP65-8 | MAP65-8 (MICROTUBULE-ASSOCIATED PROTEIN 65-8) | chr1:9726948-9729848 FORWARDhighly similar to ( 677) loc_os08g41890 12008.m26762 protein microtubule-associated protein MAP65-1a, putative, expressed seq=cds, coord=1:193873303..193877807:1, parent_gene=GRMZM2G114841			XLOC_001723	1.21257	1.94828	5.39636	0.674395	0.482899	1.46979	0.0106259	2.11057	6.27e-05	microtubule-associated protein 65-8	---
=+	GRMZM2G105770	311.359	247.641	63.7179	N	31.1	cell.organisation	nearly identical (1102) AT4G39050 | Symbols: | kinesin-related protein (MKRP2) | chr4:18193462-18200148 FORWARDmoderately similar to ( 247) FLA10_CHLRE Kinesin-like protein FLA10 (Protein KHP1) - Chlamydomonas reinhardtiinearly identical (1479) loc_os10g36880 12010.m06493 protein ATP binding protein, putative, expressed seq=cds, coord=1:223927990..223942030:1, parent_gene=GRMZM2G105770			XLOC_002048	0.71932	0.723703	2.9176	-0.000969446	0.999584	2.01131	0.000197858	1.97673	0.000100389	P-LOOP CONTAINING NUCLEOSIDE TRIPHOSPHATE HYDROLASES SUPERFAMILY PROTEIN /// KINESIN MOTOR FAMILY PROTEIN	---
=+	GRMZM2G462803	444.765	297.259	147.506	N	31.1	cell.organisation	nearly identical (2388) AT4G16340 | Symbols: SPK1 | SPK1 (SPIKE1), GTP binding / GTPase binding / guanyl-nucleotide exchange factor | chr4:9228773-9241060 REVERSEnearly identical (1731) loc_os03g21080 12003.m07515 protein guanine nucleotide exchange factor, putative, expressed seq=cds, coord=9:132007999..132036265:-1, parent_gene=GRMZM2G462803			XLOC_038988	4.57167	4.21407	9.52573	-0.127239	0.942831	1.17661	0.0278445	1.01577	0.0475892	guanyl-nucleotide exchange factors
=+	GRMZM2G341155	582.291	431.135	151.156	N	31.1	cell.organisation	very weakly similar to (82.4) AT2G31820 | Symbols: | ankyrin repeat family protein | chr2:13530350-13532562 FORWARDmoderately similar to ( 284) loc_os09g12480 12009.m04511 protein conserved hypothetical protein seq=cds, coord=6:128318222..128323167:-1, parent_gene=GRMZM2G341155			XLOC_029078	0.0236927	0.0162728	0.523641	-0.551718	1	5.00805	0.000752366	4.42272	0.000174632	ANKYRIN REPEAT FAMILY PROTEIN /// ANKYRIN /// ANKYRIN-LIKE1	ENCODES A PROTEIN WITH AN ANKYRIN MOTIF AND TRANSMEMBRANE DOMAINS THAT IS INVOLVED IN SALT TOLERANCE. EXPRESSED THROUGHOUT THE PLANT AND LOCALIZED TO THE PLASMA MEMBRANE. LOSS OF FUNCTION MUTATIONS SHOW AN INCREASED TOLERANCE TO SALT BASED ON ASSAYING SEEDLING GROWTH IN THE PRESENCE OF SALT. IN THE MUTANTS, INDUCTION OF GENES REQUIRED FOR PRODUCTION OF REACTIVE OXYGEN SPECIES IS REDUCED SUGGESTIN…
=+	GRMZM2G005199	320.886	259.248	61.6374	N	31.1	cell.organisation	weakly similar to ( 125) AT5G37590 | Symbols: | binding | chr5:14927403-14932709 REVERSEweakly similar to ( 120) loc_os04g20960 12004.m101855 protein expressed protein seq=cds, coord=5:25436762..25480024:1, parent_gene=GRMZM2G005199			XLOC_022437	1.22928	1.37057	4.08585	0.147236	0.955942	1.57585	0.0430759	1.68948	0.0339252	Tetratricopeptide repeat (TPR)-like superfamily protein	---
=+	GRMZM2G472231	436.722	329.709	107.013	N	31.1	cell.organisation	weakly similar to ( 142) AT4G15930 | Symbols: | microtubule motor | chr4:9036344-9037825 FORWARDweakly similar to ( 126) DYL1_CHLRE Dynein 8 kDa light chain, flagellar outer arm - Chlamydomonas reinhardtiiweakly similar to ( 187) loc_os01g15260 12001.m08124 protein dynein light chain LC6, flagellar outer arm, putative, expressed seq=cds, coord=3:36304352..36308336:1, parent_gene=GRMZM2G472231			XLOC_013969	22.8659	25.8183	62.1798	0.165458	0.901	1.26805	0.00568852	1.3999	0.00119698	Dynein light chain type 1 family protein	---
=+	GRMZM2G026218	596.749	414.525	182.224	N	31.1	cell.organisation	weakly similar to ( 156) AT5G47820 | Symbols: FRA1 | FRA1 (FRAGILE FIBER 1), microtubule motor | chr5:19366505-19372229 FORWARDweakly similar to ( 186) loc_os09g02650 12009.m03637 protein chromosome-associated kinesin KLP1, putative, expressed seq=cds, coord=7:47935399..47938203:-1, parent_gene=GRMZM2G026218			XLOC_031741	11.3404	10.8568	39.5514	-0.0726083	0.968541	1.86513	2.92e-05	1.75891	0.00011307	P-LOOP CONTAINING NUCLEOSIDE TRIPHOSPHATE HYDROLASES SUPERFAMILY PROTEIN /// ATP BINDING MICROTUBULE MOTOR FAMILY PROTEIN	ENCODES A KINESIN- /// ENCODES A KINESIN-LIKE PROTEIN WITH AN N-TERMINAL MICROTUBULE BINDING MOTOR DOMAIN. PROTEIN IS LOCALIZED TO THE PERIPHERY OF THE CYTOPLASM AND MUTANTS IN THE GENE EXHIBIT ALTERED ORIENTATION OF CELLULOSE MICROFIBRILS AND REDUCED MECHANICAL STRENGTH OF FIBERS. /// ENCODES A KINESIN-RELATED PROTEIN.
=+	GRMZM2G168760	597.694	345.326	252.368	N	31.1	cell.organisation	weakly similar to ( 186) AT2G14680 | Symbols: MEE13 | myosin heavy chain-related | chr2:6278256-6283766 FORWARDmoderately similar to ( 471) loc_os03g31730 12003.m08422 protein expressed protein seq=cds, coord=9:156405214..156438679:-1, parent_gene=GRMZM2G168760			XLOC_039422	6.95945	6.50183	16.4188	-0.107862	0.951892	1.33643	0.0189636	1.19496	0.0335196	myosin heavy chain-related	---
=+	GRMZM2G154229	389.569	216.589	172.98	N	31.2	cell.division	highly similar to ( 722) AT1G29400 | Symbols: AML5 | AML5 (ARABIDOPSIS MEI2-LIKE PROTEIN 5), RNA binding / nucleic acid binding / nucleotide binding | chr1:10290393-10293696 REVERSEweakly similar to ( 127) PLA2_ORYSA Protein terminal ear1 homolog (Protein PLASTOCHRON2) (Protein LEAFY HEAD2) - Oryza sativa (Rice)nearly identical (1296) loc_os02g48790 12002.m33840 protein AML1, putative, expressed …			XLOC_036764	20.0926	18.017	48.2402	-0.167035	0.895998	1.42088	0.00255106	1.22023	0.0136498	MEI2-LIKE /// MEI2-LIKE 3 /// MEI2-LIKE PROTEIN 5	A MEMBER OF MEI2-LIKE GENE FAMILY, PREDOMINANTLY PLANT-BASED FAMILY OF GENES ENCODING RNA BINDING PROTEINS WITH CHARACTERISTIC PRESENCE OF A HIGHLY CONSERVED RNA BINDING MOTIF FIRST DESCRIBED IN THE MEI2 GENE OF THE FISSION YEAST S. POMBE. IN SILICO ANALYSES REVEAL NINE MEI2 -LIKE GENES IN A. THALIANA. THEY WERE GROUPED INTO FOUR DISTINCT CLADES, BASED ON OVERALL SEQUENCE SIMILARITY AND SUBFAMILY…
=+	GRMZM2G156956	546.646	356.045	190.601	N	31.2	cell.division	moderately similar to ( 484) AT5G61960 | Symbols: AML1 | AML1 (ARABIDOPSIS MEI2-LIKE PROTEIN 1), RNA binding / protein binding | chr5:24879001-24883483 REVERSEweakly similar to ( 127) PLA2_ORYSA Protein terminal ear1 homolog (Protein PLASTOCHRON2) (Protein LEAFY HEAD2) - Oryza sativa (Rice)nearly identical (1144) loc_os05g01240 12005.m083592 protein AML6, putative, expressed seq=cds, coord=6:4458…			XLOC_026712	0.720271	0.689965	4.27034	-0.0717524	0.980504	2.62976	1.02e-06	2.5244	6.05e-05	MEI2-LIKE /// MEI2-LIKE PROTEIN 1 /// MEI2-LIKE 4	A MEMBER OF MEI2-LIKE GENE FAMILY, PREDOMINANTLY PLANT-BASED FAMILY OF GENES ENCODING RNA BINDING PROTEINS WITH CHARACTERISTIC PRESENCE OF A HIGHLY CONSERVED RNA BINDING MOTIF FIRST DESCRIBED IN THE MEI2 GENE OF THE FISSION YEAST S. POMBE. IN SILICO ANALYSES REVEAL NINE MEI2 -LIKE GENES IN A. THALIANA. THEY WERE GROUPED INTO FOUR DISTINCT CLADES, BASED ON OVERALL SEQUENCE SIMILARITY AND SUBFAMILY…
=+	GRMZM2G124371	691.203	549.335	141.868	Y	31.2	cell.division	nearly identical (1071) AT1G76950 | Symbols: PRAF1 | PRAF1, Ran GTPase binding / chromatin binding / zinc ion binding | chr1:28906952-28911325 FORWARDnearly identical (1565) loc_os04g58960 12004.m10775 protein ran GTPase binding protein, putative, expressed seq=cds, coord=2:24030713..24037024:-1, parent_gene=GRMZM2G124371			XLOC_011614	1.16114	1.42409	7.00609	0.284771	0.834784	2.29857	8.07e-07	2.54973	7.04e-09	REGULATOR OF CHROMOSOME CONDENSATION (RCC1) FAMILY WITH FYVE ZINC FINGER DOMAIN /// REGULATOR OF CHROMOSOME CONDENSATION (RCC1) FAMILY PROTEIN /// REGULATOR OF CHROMOSOME CONDENSATION (RCC1) FAMILY	---
=+	GRMZM2G157510	361.255	196.437	164.818	N	31.3	cell.cycle	very weakly similar to (87.0) AT5G48820 | Symbols: KRP3, ICK6 | ICK6 (INHIBITOR/INTERACTOR WITH CYCLIN-DEPENDENT KINASE), cyclin binding / cyclin-dependent protein kinase inhibitor | chr5:19792608-19794346 REVERSEweakly similar to ( 187) loc_os03g04490 12003.m05977 protein cyclin dependent kinase inhibitor, putative, expressed seq=cds, coord=1:8447465..8451013:1, parent_gene=GRMZM2G157510			XLOC_000138	1.60973	1.42609	4.69632	-0.184492	0.926224	1.71947	0.00515847	1.50137	0.010501	INHIBITOR/INTERACTOR WITH CYCLIN-DEPENDENT KINASE /// CYCLIN-DEPENDENT KINASE INHIBITOR FAMILY PROTEIN	KIP-RELATED PROTEIN (KRP) GENE, ENCODES CDK (CYCLIN-DEPENDENT KINASE) INHIBITOR (CKI) /// KIP-RELATED PROTEIN (KRP) GENE, ENCODES CDK (CYCLIN-DEPENDENT KINASE) INHIBITOR (CKI), NEGATIVE REGULATOR OF CELL DIVISION. BINDS TO D TYPE AND CDC2A CYCLINS AND MAY INHIBIT CELL CYCLE. SEVEN KRP GENES WERE FOUND IN ARABIDOPSIS THALIANA. DIFFERENTIAL EXPRESSION PATTERNS FOR DISTINCT KRPS WERE REVEALED BY IN …
=+	GRMZM2G062453	1.30616	0.327689	0.97847	N	31.3	cell.cycle	weakly similar to ( 196) AT2G26760 | Symbols: CYCB1,4 | CYCB1,4 (Cyclin B1,4), cyclin-dependent protein kinase regulator | chr2:11401551-11403205 FORWARDmoderately similar to ( 227) CCN1_ANTMA G2/mitotic-specific cyclin-1 - Antirrhinum majus (Garden snapdragon)moderately similar to ( 288) loc_os01g17402 12001.m08331 protein cyclin-A2, putative, expressed seq=cds, coord=7:34014844..34019663:1, par…			XLOC_030110	0.780269	0.59331	2.5754	-0.404919	0.891909	2.11794	0.0274769	1.67941	0.0627057	CYCLIN B1
=+	GRMZM2G052880	623.188	488.665	134.522	N	31.4	cell.vesicle transport	highly similar to ( 985) AT1G12360 | Symbols: KEU | KEU (keule), protein transporter | chr1:4201172-4206144 FORWARDnearly identical (1100) SEC1A_ORYSA Probable protein transport Sec1a - Oryza sativa (Rice)nearly identical (1188) loc_os02g25580 12002.m33674 protein SNARE-interacting protein KEULE, putative, expressed seq=cds, coord=5:126231610..126322581:-1, parent_gene=GRMZM2G052880			XLOC_025381	7.02796	8.10756	33.1983	0.196428	0.870225	2.03377	8.79e-07	2.19659	3.57e-08	SEC1/MUNC18-LIKE (SM) PROTEINS SUPERFAMILY /// SECRETORY 1A	MEMBER OF KEULE GENE FAMILY /// ENCODES A SEC1 PROTEIN AND EXPRESSED THROUGHOUT THE PLANT. PHYSICALLY INTERACTS WITH SYNTAXIN1 AND IS REQUIRED FOR CYTOKINESIS.
=+	GRMZM2G074173	334.303	267.263	67.0399	N	31.4	cell.vesicle transport	moderately similar to ( 226) AT5G47180 | Symbols: | vesicle-associated membrane family protein / VAMP family protein | chr5:19161384-19163265 REVERSEmoderately similar to ( 363) loc_os10g40140 12010.m06786 protein structural molecule, putative, expressed seq=cds, coord=4:151281613..151284260:-1, parent_gene=GRMZM2G074173			XLOC_020833	1.06205	1.07337	4.99863	0.00556083	0.998303	2.21939	0.000309297	2.19134	0.000184993	Plant VAMP (vesicle-associated membrane protein) family protein	---
=+	GRMZM2G095348	356.64	259.612	97.0279	N	31.4	cell.vesicle transport	nearly identical (1466) AT1G79990 | Symbols: | protein binding / structural molecule | chr1:30085910-30091949 FORWARDvery weakly similar to (94.0) PF20_CHLRE Flagellar WD repeat protein PF20 - Chlamydomonas reinhardtiinearly identical (1626) loc_os06g05180 12006.m71402 protein coatomer subunit beta, putative, expressed seq=cds, coord=6:72183885..72212497:-1, parent_gene=GRMZM2G095348			XLOC_028533	8.1899	8.00466	18.3198	-0.0427415	0.98251	1.19449	0.0376512	1.11814	0.0290318	COATOMER, BETA SUBUNIT /// STRUCTURAL MOLECULES	---
=+	GRMZM2G006219	182.543	149.636	32.9075	N	31.4	cell.vesicle transport	weakly similar to ( 190) AT2G45140 | Symbols: PVA12 | PVA12 (PLANT VAP HOMOLOG 12), structural molecule | chr2:18611029-18612971 FORWARDmoderately similar to ( 261) loc_os02g42940 12002.m09329 protein VAP27, putative, expressed seq=cds, coord=4:148424008..148427634:-1, parent_gene=GRMZM2G006219			XLOC_020817	1.80137	2.88124	8.36446	0.667865	0.499903	1.53758	0.00821509	2.17184	3e-05	PLANT VAMP (VESICLE-ASSOCIATED MEMBRANE PROTEIN) FAMILY PROTEIN /// VESICLE ASSOCIATED PROTEIN /// PLANT VAP HOMOLOG 12	ENCODES A PLANT VAMP-ASSOCIATED PROTEIN THAT LOCALIZES TO THE ER AND BINDS TO THE SITOSTEROL-BINDING PROTEIN ORP3A. THE WFDE MOTIF IN ORP3A APPEARS TO BE IMPORTANT FOR THIS DIRECT INTERACTION. MUTATION OF THIS MOTIF CAUSES ORP3A TO RELOCALIZE TO THE GOLGI AND CYTOSOL. THE INTERACTION BETWEEN PVA12 AND ORP3A DOES NOT APPEAR TO BE STEROL-DEPENDENT. /// ENCODES VAP27 (FOR VESICLE-ASSOCIATED PROTEIN)…
=-	GRMZM2G039969	65.2495	43.985	21.2645	N	33.2	development.late embryogenesis abundant	very weakly similar to (89.0) AT2G27080 | Symbols: | harpin-induced protein-related / HIN1-related / harpin-responsive protein-related | chr2:11566383-11567165 FORWARDweakly similar to ( 179) loc_os11g03600 12011.m04556 protein harpin-induced protein, putative, expressed seq=cds, coord=2:148913124..148914380:1, parent_gene=GRMZM2G039969			XLOC_010027	1.04076	0.88281	0.0560207	-0.247194	0.909617	-3.97807	0.00291972	-4.25887	0.00076259	LATE EMBRYOGENESIS ABUNDANT (LEA) HYDROXYPROLINE-RICH GLYCOPROTEIN FAMILY	---
++	GRMZM2G181605	397.798	327.427	70.3714	N	33.99	development.unspecified	moderately similar to ( 241) AT5G07680 | Symbols: ANAC080 | ANAC080 (ARABIDOPSIS NAC DOMAIN CONTAINING PROTEIN 80), transcription factor | chr5:2436134-2437322 FORWARDmoderately similar to ( 230) NAC77_ORYSA NAC domain-containing protein 77 (ONAC077) (ONAC300) - Oryza sativa (Rice)moderately similar to ( 298) loc_os07g48550 12007.m09066 protein NAC domain-containing protein 21/22, putative, expre…			XLOC_031292	1.06147	3.44084	32.4592	1.68696	0.00276872	3.23779	1.19e-12	4.89115	0	NAC DOMAIN CONTAINING PROTEIN /// NAC DOMAIN CONTAINING PROTEIN 3 /// NAC DOMAIN CONTAINING PROTEIN 6	ENCODES A PROTEIN WITH TRANSCRIPTION FACTOR ACTIVITY. NOTE: THIS PROTEIN (AT3G29035) ON OCCASION HAS ALSO BEEN REFERRED TO AS ATNAC3, NOT TO BE CONFUSED WITH THE ATNAC3 FOUND AT LOCUS AT3G15500. /// ENCODES A NAC-DOMAIN TRANSCRIPTION FACTOR. POSITIVELY REGULATES AGING-INDUCED CELL DEATH AND SENESCENCE IN LEAVES. THIS GENE IS UPREGULATED IN RESPONSE TO SALT STRESS IN WILDTYPE AS WELL AS NTHK1 TRAN…
++	GRMZM2G117057	229.959	163.054	66.9048	N	33.99	development.unspecified	weakly similar to ( 184) AT1G18100 | Symbols: E12A11 | E12A11, phosphatidylethanolamine binding | chr1:6228049-6230110 REVERSEweakly similar to ( 137) CET1_TOBAC CEN-like protein 1 - Nicotiana tabacum (Common tobacco)moderately similar to ( 242) loc_os06g30370 12006.m07580 protein OsMFT1 - Rice MFT-Like1 homogous to Arabidopsis Mother of FT and TFL1 gene, expressed seq=cds, coord=6:121537212..121…			XLOC_027378	0.662805	2.84969	11.6212	2.09442	0.0430972	2.02788	0.00969516	4.08869	2.99e-07	PEBP (phosphatidylethanolamine-binding protein) family protein	Encodes a member of the FT and TFL1 family of phosphatidylethanolamine-binding proteins. It is expressed in seeds and up-regulated in response to ABA. Loss of function mutants show decreased rate of germination in the presence of ABA. ABA dependent regulation is mediated by both ABI3 and ABI5. ABI5 promotes MFT expression, primarily in the radicle-hypocotyl transition zone and ABI3 suppresses it …
=-	GRMZM2G097395	536.156	330.845	205.312	N	33.99	development.unspecified	highly similar to ( 744) AT3G01930 | Symbols: | nodulin family protein | chr3:319289-321488 REVERSEhighly similar to ( 918) loc_os08g42010 12008.m08179 protein nodulin-like protein, putative, expressed seq=cds, coord=4:44953329..44958944:1, parent_gene=GRMZM2G097395			XLOC_018262	13.6397	17.0037	3.42391	0.308303	0.730696	-2.31213	2.67e-07	-2.03744	7.31e-06	MAJOR FACILITATOR SUPERFAMILY PROTEIN	---
=-	GRMZM2G134398	309.957	213.654	96.303	N	33.99	development.unspecified	very weakly similar to ( 100) loc_os03g45400 12003.m09568 protein RNA binding protein, putative, expressed seq=cds, coord=1:259011991..259015478:-1, parent_gene=GRMZM2G134398			XLOC_005454	53.659	56.9651	22.4708	0.0765237	0.96172	-1.34203	0.00471912	-1.29911	0.00788389	antitermination NusB domain-containing protein	---
=-	GRMZM2G066341	550.054	483.853	66.2007	N	33.99	development.unspecified	weakly similar to ( 187) loc_os05g08800 12005.m05394 protein expressed protein seq=cds, coord=6:130839008..130840986:-1, parent_gene=GRMZM2G066341			XLOC_029108	3.33685	2.45876	0.612842	-0.450289	0.730456	-2.00434	0.0194506	-2.48824	0.000938011	PROTEIN OF UNKNOWN FUNCTION (DUF581)	ENCODES A NOVEL ZINC-FINGER PROTEIN WITH A PROLINE-RICH N-TERMINUS, IDENTICAL TO SENESCENCE-ASSOCIATED PROTEIN SAG102
=-	GRMZM2G175447	306.802	251.271	55.5309	N	33.99	development.unspecified	weakly similar to ( 191) AT2G33430 | Symbols: DAL1, DAL | DAL1 (DIFFERENTIATION AND GREENING-LIKE 1) | chr2:14162732-14164729 FORWARDvery weakly similar to (94.7) DAG_ANTMA DAG protein, chloroplast precursor - Antirrhinum majus (Garden snapdragon)moderately similar to ( 219) loc_os04g51280 12004.m10024 protein DAG protein, chloroplast precursor, putative, expressed seq=cds, coord=2:12111695..1211…			XLOC_011434	70.5132	48.5712	21.0488	-0.547527	0.380222	-1.20636	0.0138877	-1.78749	5.57e-05	PLASTID DEVELOPMENTAL PROTEIN DAG, PUTATIVE /// DIFFERENTIATION AND GREENING-LIKE 1	---
=+	GRMZM2G142740	148.388	130.855	17.5333	N	33.99	development.unspecified	highly similar to ( 545) AT3G23070 | Symbols: | RNA binding | chr3:8203548-8207243 FORWARDnearly identical (1059) loc_os09g19850 12009.m05192 protein CRS1, putative, expressed seq=cds, coord=7:98245202..98250615:1, parent_gene=GRMZM2G142740			XLOC_030393	7.36373	8.62726	18.6811	0.218731	0.841516	1.1146	0.0167696	1.29973	0.00300196	CRS1 / YHBY (CRM) DOMAIN-CONTAINING PROTEIN /// CRM FAMILY MEMBER 3 /// CRM FAMILY MEMBER 3B	ENCODES A CRM DOMAIN PROTEIN CFM3 /// ENCODES A CRM DOMAIN PROTEIN CFM3B. HOMOLOG OF CFM3A (AT3G23070). CFM3A IS SHOWN TO FUNCTION IN THE SPLICING OF GROUP IIB INTRONS IN CHLOROPLASTS. /// ENCODES A CRM DOMAIN PROTEIN CFM3A, INVOLVED IN GROUP IIB INTRON SPLICING IN CHLOROPLASTS.
=+	GRMZM2G179106	667.467	416.158	251.309	N	33.99	development.unspecified	highly similar to ( 548) AT3G01930 | Symbols: | nodulin family protein | chr3:319289-321488 REVERSEhighly similar to ( 700) loc_os04g31924 12004.m78931 protein nodulin-like protein, putative, expressed seq=cds, coord=2:69910672..69913883:-1, parent_gene=GRMZM2G179106			XLOC_012072	19.2771	17.9545	57.2548	-0.112276	0.946357	1.67305	0.00281354	1.52717	0.00362733	MAJOR FACILITATOR SUPERFAMILY PROTEIN	---
=+	GRMZM2G011169	571.928	495.276	76.6518	N	33.99	development.unspecified	highly similar to ( 549) AT1G34340 | Symbols: | esterase/lipase/thioesterase family protein | chr1:12530936-12534031 FORWARDhighly similar to ( 813) loc_os05g35730 12005.m083727 protein embryogenesis-associated protein EMB8, putative, expressed seq=cds, coord=6:150520670..150526377:1, parent_gene=GRMZM2G011169			XLOC_027722	6.396	7.318	14.7863	0.184546	0.891909	1.01474	0.0454513	1.16567	0.0120188	ALPHA/BETA-HYDROLASES SUPERFAMILY PROTEIN	---
=+	GRMZM2G418160	622.765	462	160.765	N	33.99	development.unspecified	highly similar to ( 889) AT5G45160 | Symbols: | root hair defective 3 GTP-binding (RHD3) family protein | chr5:18264991-18270035 FORWARDnearly identical (1164) loc_os11g37260 12011.m07573 protein protein SEY1, putative, expressed seq=cds, coord=4:202040144..202050669:-1, parent_gene=GRMZM2G418160			XLOC_021470	0.344762	0.30257	15.1145	-0.198068	0.932747	5.64252	0	5.41085	0	ROOT HAIR DEFECTIVE 3 GTP-BINDING PROTEIN (RHD3)	REQUIRED FOR REGULATED CELL EXPANSION AND NORMAL ROOT HAIR DEVELOPMENT. ENCODES AN EVOLUTIONARILY CONSERVED PROTEIN WITH PUTATIVE GTP-BINDING MOTIFS THAT IS IMPLICATED IN THE CONTROL OF VESICLE TRAFFICKING BETWEEN THE ENDOPLASMIC RETICULUM AND THE GOLGI COMPARTMENTS.
=+	GRMZM2G157675	313.569	195.718	117.851	N	33.99	development.unspecified	moderately similar to ( 271) AT3G28007 | Symbols: | nodulin MtN3 family protein | chr3:10408243-10409633 REVERSEmoderately similar to ( 375) loc_os01g42110 12001.m10478 protein seven-transmembrane-domain protein 1, putative seq=cds, coord=3:223761142..223764256:1, parent_gene=GRMZM2G157675			XLOC_015500	0.034578	0.0478682	1.65799	0.459479	1	5.11422	0.00367363	5.5401	0.0873073	NODULIN MTN3 FAMILY PROTEIN	ENCODES A PROTEIN THAT IS EXPRESSED IN VEGETATIVE CELLS OF POLLEN.
[truncated: 1,303 more rows]

## Sheet: M4
Virlouvet et al., Dehydration Stress Memory Gene Networks
[truncated: 926 more rows]

[truncated: 4 more sheets: M6, M7, M9, M11]
