# Supplementary material for: Dehydration Stress Memory: Gene Networks Linked to Physiological Responses During Repeated Stresses of Zea mays
Source: Front Plant Sci. 2018 Jul 24;9:1058. doi: 10.3389/fpls.2018.01058 (PMC6066539; doi:10.3389/fpls.2018.01058)
Supplement: TABLE S2 — Gene ontology term enrichment analysis for the genes from each meta-module and module of the co-expression network analysis. [file Data_Sheet_2.xlsx]

## Sheet: meta_all
		Virlouvet et al., Dehydration Stress Memory Gene Networks		meta-module A					meta-module B					meta-module C					Solo module Black					Reference ZmAGPV3
GO Slim Categories	GO_acc	term_type	Term	queryitem	querytotal	Subset ratio (%)	pvalue	FDR	queryitem	querytotal	Subset ratio (%)	pvalue	FDR	queryitem	querytotal	Subset ratio (%)	pvalue	FDR	queryitem	querytotal	Subset ratio (%)	pvalue	FDR	bgitem	bgtotal	Reference ratio (%)
Developmental process
Transport	GO:0055085	P	transmembrane transport	90	1805	4.98615	9.3e-05	0.0069	15	319	4.70219	0.098	0.85	22	852	2.58216	0.71	1	10	151	6.62252	0.048	0.86	834	25864	3.22456
	GO:0042044	P	fluid transport	0		0		1	0		0		1	10	852	1.17371	5.3e-09	7.8e-07	0		0		1	17	25864	0.0657284
	GO:0006833	P	water transport	0		0		1	0		0		1	10	852	1.17371	5.3e-09	7.8e-07	0		0		1	17	25864	0.0657284
Signaling	GO:0023052	P	signaling	93	1805	5.15235	0.019	0.48	25	319	7.83699	0.0018	0.046	61	852	7.15962	3.6e-05	0.0022	9	151	5.96026	0.25	1	1058	25864	4.09063
	GO:0023060	P	signal transmission	70	1805	3.87812	0.045	0.86	25	319	7.83699	3.4e-05	0.0037	49	852	5.75117	6.1e-05	0.0033	0		0		1	805	25864	3.11243
	GO:0023046	P	signaling process	70	1805	3.87812	0.046	0.86	25	319	7.83699	3.5e-05	0.0037	49	852	5.75117	6.3e-05	0.0033	0		0		1	806	25864	3.1163
	GO:0007165	P	signal transduction	66	1805	3.65651	0.046	0.86	25	319	7.83699	1.2e-05	0.0027	46	852	5.39906	9.7e-05	0.0047	0		0		1	754	25864	2.91525
Cell organization and biogenesis
Other cellular processes	GO:0071554	P	cell wall organization or biogenesis	19	1805	1.05263	0.63	1	14	319	4.38871	2.4e-05	0.0031	9	852	1.05634	0.61	1	0		0		1	289	25864	1.11738
	GO:0071669	P	plant-type cell wall organization or biogenesis	5	1805	0.277008	0.9	1	8	319	2.50784	0.00014	0.0088	6	852	0.704225	0.19	1	0		0		1	115	25864	0.444633
Transcription	GO:0006350	P	transcription	99	1805	5.48476	1	1	28	319	8.77743	0.2	1	100	852	11.7371	6.8e-06	0.00046	18	151	11.9205	0.21	1	1916	25864	7.40798
	GO:0006351	P	transcription, DNA-dependent	99	1805	5.48476	1	1	28	319	8.77743	0.2	1	100	852	11.7371	6.7e-06	0.00046	9	151	5.96026	0.58	1	1915	25864	7.40411
Protein metabolism	GO:0043412	P	macromolecule modification	175	1805	9.69529	0.27	1	50	319	15.674	0.00018	0.01	95	852	11.1502	0.035	0.6	11	151	7.28477	0.66	1	2387	25864	9.22904
	GO:0006464	P	protein modification process	168	1805	9.30748	0.22	1	50	319	15.674	5e-05	0.0038	95	852	11.1502	0.011	0.26	11	151	7.28477	0.62	1	2263	25864	8.74961
	GO:0043687	P	post-translational protein modification	158	1805	8.75346	0.19	1	49	319	15.3605	1.7e-05	0.0027	93	852	10.9155	0.0032	0.091	11	151	7.28477	0.55	1	2107	25864	8.14646
Electron transport and energy pathways	GO:0006091	P	generation of precursor metabolites and energy	74	1805	4.09972	1.1e-08	7.5e-06	0	319	0		1	11	852	1.29108	0.93	1	0		0		1	494	25864	1.90999
	GO:0015979	P	photosynthesis	71	1805	3.93352	2.8e-20	1.2e-16	0	319	0		1	5	852	0.586854	0.91	1	0		0		1	247	25864	0.954995
	GO:0019684	P	photosynthesis, light reaction	38	1805	2.10526	9.6e-11	2e-07	0	319	0		1	0		0		1	0		0		1	142	25864	0.549026
	GO:0009765	P	photosynthesis, light harvesting	17	1805	0.941828	3e-08	1.8e-05	0	319	0		1	0		0		1	0		0		1	37	25864	0.143056
	GO:0009767	P	photosynthetic electron transport chain	17	1805	0.941828	5.5e-05	0.0051	0	319	0		1	0		0		1	0		0		1	72	25864	0.278379
	GO:0055114	P	oxidation reduction	202	1805	11.1911	3.4e-08	1.8e-05	26	319	8.15047	0.35	1	66	852	7.74648	0.4	1	16	151	10.596	0.067	0.97	1931	25864	7.46598
Other metabolic process	GO:0008152	P	metabolic process	1041	1805	57.6731	6.7e-09	6.6e-06	180	319	56.4263	0.025	0.27	440	852	51.6432	0.32	1	88	151	58.2781	0.034	0.71	13125	25864	50.7462
	GO:0042440	P	pigment metabolic process	27	1805	1.49584	3.4e-06	0.00061	0	319	0		1	6	852	0.704225	0.27	1	0		0		1	130	25864	0.502629
	GO:0046148	P	pigment biosynthetic process	20	1805	1.10803	6.6e-05	0.0054	0	319	0		1	5	852	0.586854	0.23	1	0		0		1	97	25864	0.375039
	GO:0015995	P	chlorophyll biosynthetic process	10	1805	0.554017	4.2e-05	0.0041	0	319	0		1	0		0		1	0		0		1	24	25864	0.0927931
	GO:0015994	P	chlorophyll metabolic process	17	1805	0.941828	6e-07	0.00016	0	319	0		1	0		0		1	0		0		1	48	25864	0.185586
	GO:0051186	P	cofactor metabolic process	52	1805	2.88089	6.1e-06	0.001	0	319	0		1	6	852	0.704225	0.98	1	0		0		1	366	25864	1.41509
	GO:0006779	P	porphyrin biosynthetic process	14	1805	0.775623	7.5e-05	0.0059	0	319	0		1	0		0		1	0		0		1	52	25864	0.201052
	GO:0006778	P	porphyrin metabolic process	21	1805	1.16343	2.2e-06	0.00047	0	319	0		1	0		0		1	0		0		1	81	25864	0.313177
	GO:0006629	P	lipid metabolic process	104	1805	5.76177	8e-05	0.0062	13	319	4.07524	0.45	1	39	852	4.57746	0.16	1	8	151	5.29801	0.051	0.86	993	25864	3.83931
	GO:0019748	P	secondary metabolic process	43	1805	2.38227	3.6e-05	0.0037	11	319	3.44828	0.0017	0.045	25	852	2.93427	5.7e-05	0.0031	0		0		1	302	25864	1.16765
	GO:0005975	P	carbohydrate metabolic process	142	1805	7.86704	5.4e-08	2.5e-05	27	319	8.46395	0.0039	0.074	45	852	5.28169	0.29	1	11	151	7.28477	0.068	0.97	1246	25864	4.81751
	GO:0044262	P	cellular carbohydrate metabolic process	92	1805	5.09695	1.5e-06	0.00036	20	319	6.26959	0.0016	0.043	29	852	3.40376	0.25	1	5	151	3.31126	0.27	1	762	25864	2.94618
	GO:0016051	P	carbohydrate biosynthetic process	43	1805	2.38227	0.00011	0.0076	12	319	3.76176	0.00081	0.028	16	852	1.87793	0.072	1	0		0		1	319	25864	1.23337
	GO:0016138	P	glycoside biosynthetic process	17	1805	0.941828	6.4e-05	0.0054	0	319	0		1	0		0		1	0		0		1	73	25864	0.282246
	GO:0016144	P	S-glycoside biosynthetic process	8	1805	0.443213	6.5e-05	0.0054	0	319	0		1	0		0		1	0		0		1	15	25864	0.0579957
	GO:0016138	P	glycoside biosynthetic process	17	1805	0.941828	6.4e-05	0.0054	0	319	0		1	0		0		1	0		0		1	73	25864	0.282246
	GO:0016137	P	glycoside metabolic process	26	1805	1.44044	2.7e-06	0.00051	6	319	1.88088	0.0045	0.083	6	852	0.704225	0.21	1	0		0		1	120	25864	0.463965
	GO:0016143	P	S-glycoside metabolic process	10	1805	0.554017	1.7e-05	0.0024	0	319	0		1	0		0		1	0		0		1	21	25864	0.0811939
	GO:0019761	P	glucosinolate biosynthetic process	8	1805	0.443213	6.5e-05	0.0054	0	319	0		1	0		0		1	0		0		1	15	25864	0.0579957
	GO:0019760	P	glucosinolate metabolic process	10	1805	0.554017	1.7e-05	0.0024	0	319	0		1	0		0		1	0		0		1	21	25864	0.0811939
	GO:0019758	P	glycosinolate biosynthetic process	8	1805	0.443213	6.5e-05	0.0054	0	319	0		1	0		0		1	0		0		1	15	25864	0.0579957
	GO:0019757	P	glycosinolate metabolic process	10	1805	0.554017	1.7e-05	0.0024	0	319	0		1	0		0		1	0		0		1	21	25864	0.0811939
	GO:0006066	P	alcohol metabolic process	56	1805	3.10249	2.5e-06	0.00051	5	319	1.5674	0.53	1	17	852	1.99531	0.16	1	5	151	3.31126	0.12	1	393	25864	1.51949
	GO:0005982	P	starch metabolic process	14	1805	0.775623	8.9e-05	0.0067	0	319	0		1	0		0		1	0		0		1	53	25864	0.204918
	GO:0034641	P	cellular nitrogen compound metabolic process	106	1805	5.87258	2.9e-09	4.1e-06	17	319	5.32915	0.023	0.26	30	852	3.52113	0.26	1	12	151	7.94702	0.00099	0.044	797	25864	3.0815
	GO:0044270	P	cellular nitrogen compound catabolic process	13	1805	0.720222	2.7e-05	0.0031	0	319	0		1	0		0		1	0		0		1	40	25864	0.154655
	GO:0006519	P	cellular amino acid and derivative metabolic process	78	1805	4.32133	0.00014	0.0093	21	319	6.58307	0.00026	0.012	33	852	3.87324	0.034	0.58	8	151	5.29801	0.031	0.67	706	25864	2.72966
	GO:0006575	P	cellular amino acid derivative metabolic process	29	1805	1.60665	0.021	0.5	13	319	4.07524	4.7e-05	0.0038	18	852	2.11268	0.0052	0.14	0		0		1	269	25864	1.04006
	GO:0019438	P	aromatic compound biosynthetic process	17	1805	0.941828	0.26	1	12	319	3.76176	1.3e-05	0.0027	13	852	1.52582	0.02	0.42	0		0		1	201	25864	0.777142
	GO:0032774	P	RNA biosynthetic process	99	1805	5.48476	1	1	28	319	8.77743	0.21	1	101	852	11.8545	4.6e-06	0.00035	9	151	5.96026	0.58	1	1922	25864	7.43118
	GO:0033014	P	tetrapyrrole biosynthetic process	16	1805	0.886427	2.6e-05	0.0031	0	319	0		1	0		0		1	0		0		1	60	25864	0.231983
	GO:0033013	P	tetrapyrrole metabolic process	23	1805	1.27424	5.5e-07	0.00016	0	319	0		1	0		0		1	0		0		1	87	25864	0.336375
	GO:0042180	P	cellular ketone metabolic process	108	1805	5.98338	2.5e-05	0.0031	24	319	7.52351	0.002	0.05	46	852	5.39906	0.02	0.42	14	151	9.27152	0.00016	1	1008	25864	3.89731
	GO:0043436	P	oxoacid metabolic process	106	1805	5.87258	2.7e-05	0.0031	24	319	7.52351	0.0015	0.043	46	852	5.39906	0.015	0.33	14	151	9.27152	0.00015	0.011	987	25864	3.81612
	GO:0019752	P	carboxylic acid metabolic process	106	1805	5.87258	2.7e-05	0.0031	24	319	7.52351	0.0015	0.043	46	852	5.39906	0.015	0.33	14	151	9.27152	0.00015	0.011	987	25864	3.81612
	GO:0006082	P	organic acid metabolic process	106	1805	5.87258	2.9e-05	0.0032	24	319	7.52351	0.0016	0.043	46	852	5.39906	0.015	0.33	14	151	9.27152	0.00015	0.011	989	25864	3.82385
	GO:0006793	P	phosphorus metabolic process	188	1805	10.4155	0.013	0.38	52	319	16.3009	1.5e-05	0.0027	97	852	11.385	0.007	0.18	11	151	7.28477	0.6	1	2279	25864	8.81148
	GO:0006796	P	phosphate metabolic process	188	1805	10.4155	0.013	0.38	52	319	16.3009	1.5e-05	0.0027	97	852	11.385	0.0069	0.18	11	151	7.28477	0.6	1	2278	25864	8.80761
	GO:0016310	P	phosphorylation	173	1805	9.58449	0.023	0.54	46	319	14.4201	0.00015	0.0095	82	852	9.62441	0.078	1	8	151	5.29801	0.84	1	2119	25864	8.19285
	GO:0006468	P	protein amino acid phosphorylation	132	1805	7.31302	0.061	1	43	319	13.4796	3.6e-06	0.0023	69	852	8.09859	0.027	0.49	6	151	3.97351	0.9	1	1642	25864	6.34859
Response to abiotic and biotic stimulus	GO:0050896	P	response to stimulus	338	1805	18.7258	7.7e-09	6.6e-06	77	319	24.1379	5.4e-07	0.0007	218	852	25.5869	1.7e-19	2.2e-16	15	151	9.93377	0.52	1	3551	25864	13.7295
	GO:0006950	P	response to stress	210	1805	11.6343	2.2e-05	0.003	50	319	15.674	4e-05	0.0037	145	852	17.0188	2.1e-14	8.8e-12	11	151	7.28477	0.79	1	2243	25864	8.67229
	GO:0009607	P	response to biotic stimulus	87	1805	4.81994	1.5e-07	5.5e-05	20	319	6.26959	0.00032	0.014	42	852	4.92958	9.8e-05	0.0047	0		0		1	666	25864	2.57501
	GO:0051707	P	response to other organism	84	1805	4.65374	7.1e-08	2.8e-05	20	319	6.26959	0.00013	0.0088	41	852	4.81221	4.8e-05	0.0027	0		0		1	622	25864	2.40489
	GO:0051704	P	multi-organism process	98	1805	5.42936	7.4e-06	0.0012	24	319	7.52351	0.00025	0.012	54	852	6.33803	1.3e-05	0.00081	0		0		1	863	25864	3.33668
	GO:0009624	P	response to nematode	20	1805	1.10803	4.5e-05	0.0043	0	319	0		1	6	852	0.704225	0.1	1	0		0		1	94	25864	0.36344
	GO:0009617	P	response to bacterium	42	1805	2.32687	0.00012	0.0081	14	319	4.38871	4.9e-05	0.0038	22	852	2.58216	0.0011	0.037	0		0		1	310	25864	1.19858
	GO:0009620	P	response to fungus	22	1805	1.21884	0.047	0.87	0		0		1	22	852	2.58216	5.1e-06	0.00037	0		0		1	208	25864	0.804207
	GO:0042742	P	defense response to bacterium	38	1805	2.10526	4.2e-05	0.0041	11	319	3.44828	0.00045	0.019	14	852	1.64319	0.051	0.78	0		0		1	255	25864	0.985926
	GO:0006952	P	defense response	76	1805	4.21053	2.8e-06	0.00051	19	319	5.95611	0.00024	0.012	32	852	3.75587	0.0075	0.19	0		0		1	601	25864	2.32369
	GO:0009814	P	defense response, incompatible interaction	23	1805	1.27424	6.6e-05	0.0054	0	319	0		1	5	852	0.586854	0.38	1	0		0		1	122	25864	0.471698
	GO:0009628	P	response to abiotic stimulus	155	1805	8.58726	6.1e-08	2.6e-05	28	319	8.77743	0.009	0.13	107	852	12.5587	4.7e-15	2.4e-12	9	151	5.96026	0.45	1	1397	25864	5.40133
	GO:0009266	P	response to temperature stimulus	59	1805	3.2687	3e-05	0.0032	7	319	2.19436	0.35	1	38	852	4.46009	9.5e-07	8.4e-05	7	151	4.63576	0.69	1	464	25864	1.794
	GO:0009409	P	response to cold	43	1805	2.38227	0.0001	0.0074	5	319	1.5674	0.36	1	33	852	3.87324	3.6e-08	5e-06	7	151	4.63576	0.68	1	318	25864	1.22951
	GO:0006970	P	response to osmotic stress	59	1805	3.2687	0.001	0.044	15	319	4.70219	0.0035	0.072	55	852	6.4554	1.7e-12	3.9e-10	0		0		1	538	25864	2.08011
	GO:0009651	P	response to salt stress	57	1805	3.15789	0.00035	0.02	14	319	4.38871	0.0039	0.074	46	852	5.39906	1.6e-09	2.6e-07	0		0		1	491	25864	1.89839
	GO:0042538	P	hyperosmotic salinity response	9	1805	0.498615	0.02	0.5	0		0		1	9	852	1.05634	0.00017	0.0074	0		0		1	54	25864	0.208784
	GO:0009415	P	response to water	29	1805	1.60665	0.017	0.45	0		0		1	48	852	5.6338	1.3e-19	2.2e-16	0		0		1	264	25864	1.02072
	GO:0009414	P	response to water deprivation	27	1805	1.49584	0.029	0.65	0		0		1	46	852	5.39906	9e-19	7.5e-16	0		0		1	254	25864	0.98206
	GO:0009269	P	response to desiccation	0		0		1	0		0		1	9	852	1.05634	1.1e-06	9.1e-05	0		0		1	26	25864	0.100526
	GO:0009611	P	response to wounding	15	1805	0.831025	0.42	1	6	319	1.88088	0.039	0.4	19	852	2.23005	7.4e-05	0.0038	0		0		1	198	25864	0.765543
	GO:0009314	P	response to radiation	68	1805	3.76731	2.1e-06	0.00046	8	319	2.50784	0.3	1	33	852	3.87324	0.00037	0.015	0		0		1	512	25864	1.97959
	GO:0009416	P	response to light stimulus	68	1805	3.76731	8.7e-07	0.00022	8	319	2.50784	0.28	1	33	852	3.87324	0.00023	0.0099	0		0		1	498	25864	1.92546
	GO:0010218	P	response to far red light	13	1805	0.720222	4.1e-05	0.0041	0	319	0		1	0		0		1	0		0		1	42	25864	0.162388
	GO:0010114	P	response to red light	15	1805	0.831025	7.8e-06	0.0012	0	319	0		1	0		0		1	0		0		1	47	25864	0.18172
	GO:0009637	P	response to blue light	15	1805	0.831025	8.6e-05	0.0065	0	319	0		1	5	852	0.586854	0.056	0.84	0		0		1	60	25864	0.231983
Response to other stresses	GO:0042221	P	response to chemical stimulus	191	1805	10.5817	7.2e-05	0.0058	0	319	0		1	143	852	16.784	1.1e-16	6.6e-14	5	151	3.31126	0.11	1	2052	25864	7.93381
	GO:0010035	P	response to inorganic substance	76	1805	4.21053	2.6e-05	0.0031	10	319	3.1348	0.28	1	32	852	3.75587	0.018	0.39	0		0		1	645	25864	2.49381
	GO:0010033	P	response to organic substance	91	1805	5.04155	0.018	0.47	31	319	9.71787	7e-06	0.0027	84	852	9.85915	2.5e-13	9e-11	0		0		1	1030	25864	3.98237
	GO:0009743	P	response to carbohydrate stimulus	18	1805	0.99723	0.017	0.45	6	319	1.88088	0.0097	0.14	15	852	1.76056	0.00016	0.0072	0		0		1	142	25864	0.549026
	GO:0010200	P	response to chitin	5	1805	0.277008	0.35	1	0		0		1	11	852	1.29108	7e-06	0.00046	0		0		1	55	25864	0.212651
	GO:0009719	P	response to endogenous stimulus	74	1805	4.09972	0.038	0.77	24	319	7.52351	0.00019	0.01	74	852	8.68545	3.6e-13	1.1e-10	0		0		1	848	25864	3.27869
	GO:0071495	P	cellular response to endogenous stimulus	30	1805	1.66205	0.11	1	11	319	3.44828	0.0037	0.074	27	852	3.16901	4.5e-05	0.0027	0		0		1	335	25864	1.29524
	GO:0009725	P	response to hormone stimulus	68	1805	3.76731	0.053	0.96	20	319	6.26959	0.0023	0.054	70	852	8.21596	7e-13	2e-10	0		0		1	787	25864	3.04284
	GO:0032870	P	cellular response to hormone stimulus	29	1805	1.60665	0.074	1	10	319	3.1348	0.0057	0.094	24	852	2.8169	0.00017	0.0074	0		0		1	306	25864	1.18311
	GO:0009737	P	response to abscisic acid stimulus	37	1805	2.04986	0.039	0.79	13	319	4.07524	0.0012	0.038	46	852	5.39906	7.9e-13	2e-10	0		0		1	383	25864	1.48082
	GO:0009755	P	hormone-mediated signaling pathway	25	1805	1.38504	0.13	1	10	319	3.1348	0.0028	0.06	24	852	2.8169	3.7e-05	0.0022	0		0		1	275	25864	1.06325
	GO:0009738	P	abscisic acid mediated signaling pathway	8	1805	0.443213	0.24	1	0		#DIV/0!		1	11	852	1.29108	0.0002	0.0087	0		0		1	83	25864	0.320909
	GO:0009788	P	negative regulation of abscisic acid mediated signaling pathway	0		0		1	0		0		1	7	852	0.821596	0.00012	0.0056	0		0		1	29	25864	0.112125
	GO:0009605	P	response to external stimulus	39	1805	2.16066	0.079	1	11	319	3.44828	0.021	0.25	31	852	3.6385	0.0001	0.0049	0		0		1	434	25864	1.67801
	GO:0070887	P	cellular response to chemical stimulus	44	1805	2.43767	0.063	1	12	319	3.76176	0.02	0.25	34	852	3.99061	7.7e-05	0.0039	0		0		1	488	25864	1.88679
	GO:0071310	P	cellular response to organic substance	37	1805	2.04986	0.09	1	11	319	3.44828	0.016	0.21	31	852	3.6385	4.6e-05	0.0027	0		0		1	414	25864	1.60068
	GO:0045087	P	innate immune response	31	1805	1.71745	2.8e-05	0.0031	7	319	2.19436	0.0092	0.13	10	852	1.17371	0.093	1	0		0		1	184	25864	0.711414
Other biological processes	GO:0065007	P	biological regulation	238	1805	13.1856	0.91	1	70	319	21.9436	0.00017	0.0098	190	852	22.3005	5e-10	9.6e-08	28	151	18.543	0.28	1	3697	25864	14.294
	GO:0050789	P	regulation of biological process	200	1805	11.0803	0.96	1	66	319	20.6897	2.3e-05	0.0031	170	852	19.9531	6.2e-10	1.1e-07	21	151	13.9073	0.19	1	3207	25864	12.3995
	GO:0019222	P	regulation of metabolic process	124	1805	6.86981	0.97	1	32	319	10.0313	0.12	1	111	852	13.0282	8.2e-07	8e-05	19	151	12.5828	0.12	1	2085	25864	8.0614
	GO:0080090	P	regulation of primary metabolic process	109	1805	6.03878	0.98	1	30	319	9.40439	0.087	0.78	100	852	11.7371	2.4e-06	0.00019	19	151	12.5828	0.1	1	1868	25864	7.22239
	GO:0019219	P	regulation of nucleobase, nucleoside, nucleotide and nucleic acid metabolic process	103	1805	5.70637	0.97	1	28	319	8.77743	0.1	0.87	98	852	11.5023	5.4e-07	5.9e-05	18	151	11.9205	0.11	1	1755	25864	6.78549
	GO:0051252	P	regulation of RNA metabolic process	98	1805	5.42936	0.98	1	28	319	8.77743	0.084	0.76	98	852	11.5023	2.2e-07	2.5e-05	9	151	5.96026	0.52	1	1719	25864	6.6463
	GO:0045449	P	regulation of transcription	97	1805	5.37396	0.98	1	28	319	8.77743	0.079	0.72	98	852	11.5023	1.7e-07	2e-05	18	151	11.9205	0.11	1	1708	25864	6.60377
	GO:0006355	P	regulation of transcription, DNA-dependent	97	1805	5.37396	0.98	1	28	319	8.77743	0.079	0.72	98	852	11.5023	1.6e-07	2e-05	9	151	5.96026	0.52	1	1706	25864	6.59604
	GO:0060255	P	regulation of macromolecule metabolic process	109	1805	6.03878	0.99	1	29	319	9.09091	0.15	1	100	852	11.7371	5.9e-06	0.00042	19	151	12.5828	0.11	1	1909	25864	7.38092
	GO:0010556	P	regulation of macromolecule biosynthetic process	101	1805	5.59557	0.99	1	28	319	8.77743	0.12	0.98	99	852	11.6197	6e-07	6.3e-05	18	151	11.9205	0.12	1	1783	25864	6.89375
	GO:0010468	P	regulation of gene expression	104	1805	5.76177	0.99	1	29	319	9.09091	0.12	1	100	852	11.7371	2.2e-06	0.00018	18	151	11.9205	0.13	1	1863	25864	7.20306
	GO:0009889	P	regulation of biosynthetic process	104	1805	5.76177	0.99	1	30	319	9.40439	0.07	0.65	100	852	11.7371	9.9e-07	8.5e-05	18	151	11.9205	0.12	1	1828	25864	7.06774
	GO:0031326	P	regulation of cellular biosynthetic process	104	1805	5.76177	0.98	1	28	319	8.77743	0.14	1	100	852	11.7371	8.8e-07	8.2e-05	18	151	11.9205	0.12	1	1823	25864	7.04841
	GO:0031323	P	regulation of cellular metabolic process	119	1805	6.5928	0.95	1	30	319	9.40439	0.14	1	110	852	12.9108	1.2e-07	1.5e-05	18	151	11.9205	0.13	1	1976	25864	7.63996
	GO:0051171	P	regulation of nitrogen compound metabolic process	105	1805	5.81717	0.96	1	28	319	8.77743	0.11	0.95	98	852	11.5023	8.4e-07	8e-05	18	151	11.9205	0.11	1	1773	25864	6.85509
	GO:0044248	P	cellular catabolic process	102	1805	5.65097	0.0001	0.0074	10	319	3.1348	0.77	1	23	852	2.69953	0.96	1	5	151	3.31126	0.15	1	977	25864	3.77745
	GO:0044281	P	small molecule metabolic process	233	1805	12.9086	3e-07	9e-05	43	319	13.4796	0.0076	0.12	91	852	10.6808	0.077	1	23	151	15.2318	0.0002	0.012	2372	25864	9.17105
	GO:0044283	P	small molecule biosynthetic process	80	1805	4.43213	0.0013	0.055	17	319	5.32915	0.021	0.25	44	852	5.16432	0.00088	0.031	12	151	7.94702	1.1e-05	0.0052	792	25864	3.06217
	GO:0044282	P	small molecule catabolic process	48	1805	2.65928	3e-07	9e-05	0	319	0		1	10	852	1.17371	0.48	1	0		0		1	289	25864	1.11738
	GO:0050794	P	regulation of cellular process	183	1805	10.1385	0.94	1	59	319	18.4953	0.00012	0.0088	160	852	18.7793	2.9e-10	5.9e-08	20	151	13.245	0.22	1	2928	25864	11.3208
	GO:0007242	P	intracellular signaling cascade	52	1805	2.88089	0.095	1	19	319	5.95611	0.00029	0.013	40	852	4.69484	6.6e-05	0.0034	0		0		1	610	25864	2.35849

## Sheet: meta-A
Virlouvet et al., Dehydration Stress Memory Gene Networks
GO_acc	term_type	Term	queryitem	querytotal	bgitem	bgtotal	pvalue	FDR	entries
GO:0015979	P	photosynthesis	71	1805	247	25864	2.8e-20	1.2e-16	// GRMZM2G098520 // GRMZM2G013342 // GRMZM2G149428 // GRMZM2G120619 // GRMZM2G351977 // GRMZM2G113349 // GRMZM2G087435 // GRMZM2G024150 // GRMZM2G083841 // GRMZM2G092427 // GRMZM2G104549 // GRMZM2G117412 // GRMZM2G071996 // GRMZM2G441888 // GRMZM2G122337 // GRMZM2G337113 // GRMZM2G097457 // GRMZM5G832229 // GRMZM5G896082 // GRMZM2G016677 // GRMZM2G380414 // GRMZM2G315931 // GRMZM2G034243 // GRMZM…
GO:0019684	P	photosynthesis, light reaction	38	1805	142	25864	9.6e-11	2e-07	// GRMZM2G149428 // GRMZM2G351977 // GRMZM2G113349 // GRMZM2G087435 // GRMZM2G092427 // GRMZM2G104549 // GRMZM2G117412 // GRMZM2G071996 // GRMZM2G103101 // GRMZM2G036880 // GRMZM5G896082 // GRMZM2G436986 // GRMZM2G034243 // GRMZM2G155216 // GRMZM2G160268 // GRMZM2G039996 // GRMZM2G021256 // GRMZM2G306732 // GRMZM2G072280 // GRMZM2G122337 // GRMZM2G329047 // GRMZM2G120619 // GRMZM2G095082 // GRMZM…
GO:0034641	P	cellular nitrogen compound metabolic process	106	1805	797	25864	2.9e-09	4.1e-06	// GRMZM2G074097 // GRMZM2G461159 // GRMZM2G312438 // GRMZM2G032282 // GRMZM2G104999 // GRMZM2G008864 // GRMZM2G130062 // GRMZM2G158252 // GRMZM2G026807 // GRMZM2G137151 // GRMZM2G086258 // GRMZM2G145451 // GRMZM2G391511 // GRMZM2G119482 // GRMZM2G036708 // GRMZM2G120652 // GRMZM2G060896 // GRMZM2G094712 // GRMZM2G089106 // GRMZM2G419111 // GRMZM2G116258 // GRMZM5G870342 // GRMZM2G174671 // GRMZM…
GO:0008152	P	metabolic process	1041	1805	13125	25864	6.7e-09	6.6e-06	// GRMZM2G074097 // GRMZM5G833140 // GRMZM2G158147 // GRMZM2G025459 // GRMZM2G059151 // GRMZM2G109785 // GRMZM2G033799 // GRMZM2G445617 // GRMZM2G097277 // GRMZM2G312438 // GRMZM2G139300 // GRMZM2G077299 // GRMZM2G122846 // GRMZM2G361855 // GRMZM5G895554 // GRMZM2G135091 // GRMZM2G039385 // GRMZM2G173682 // GRMZM2G178546 // GRMZM2G137151 // GRMZM2G036880 // GRMZM5G806839 // GRMZM2G099860 // GRMZM…
GO:0050896	P	response to stimulus	338	1805	3551	25864	7.7e-09	6.6e-06	// GRMZM2G098520 // GRMZM2G158147 // GRMZM2G025459 // GRMZM2G059151 // GRMZM2G120619 // GRMZM2G351977 // GRMZM2G057067 // GRMZM2G074317 // GRMZM2G312438 // GRMZM2G152477 // GRMZM2G062974 // GRMZM2G075229 // GRMZM2G139300 // GRMZM2G001696 // GRMZM2G063244 // GRMZM2G017593 // GRMZM2G062129 // GRMZM2G052812 // GRMZM2G149184 // GRMZM2G138410 // GRMZM5G830932 // GRMZM2G162200 // GRMZM2G158252 // GRMZM…
GO:0006091	P	generation of precursor metabolites and energy	74	1805	494	25864	1.1e-08	7.5e-06	// GRMZM2G038365 // GRMZM2G089136 // GRMZM2G102183 // GRMZM2G149428 // GRMZM2G036880 // GRMZM2G351977 // GRMZM2G106190 // GRMZM2G104081 // GRMZM2G113349 // GRMZM2G027955 // GRMZM2G087435 // GRMZM5G825759 // GRMZM2G083016 // GRMZM2G120619 // GRMZM2G117412 // GRMZM2G104549 // GRMZM2G064799 // GRMZM2G071996 // GRMZM2G103101 // GRMZM5G833389 // GRMZM2G083841 // GRMZM2G155253 // GRMZM2G181258 // GRMZM…
GO:0009765	P	photosynthesis, light harvesting	17	1805	37	25864	3e-08	1.8e-05	// GRMZM2G025882 // GRMZM2G149428 // GRMZM2G036880 // GRMZM2G351977 // GRMZM2G001653 // GRMZM2G071996 // GRMZM2G018627 // GRMZM2G120619 // GRMZM2G057281 // GRMZM2G155216 // GRMZM2G160268 // GRMZM2G117412 // GRMZM2G104549 // GRMZM2G072280 // GRMZM2G039996 // GRMZM2G092427 // GRMZM2G103101
GO:0055114	P	oxidation reduction	202	1805	1931	25864	3.4e-08	1.8e-05	// GRMZM2G098520 // GRMZM2G110369 // GRMZM2G032282 // GRMZM2G172491 // GRMZM2G017593 // GRMZM2G703582 // GRMZM2G133844 // GRMZM2G028004 // GRMZM2G337113 // GRMZM2G181258 // GRMZM2G034243 // GRMZM2G016189 // GRMZM2G057910 // GRMZM2G063756 // GRMZM5G870446 // GRMZM2G119482 // GRMZM2G124972 // GRMZM2G053315 // GRMZM2G349709 // GRMZM2G143235 // GRMZM2G021256 // GRMZM2G090747 // GRMZM2G013357 // GRMZM…
GO:0005975	P	carbohydrate metabolic process	142	1805	1246	25864	5.4e-08	2.5e-05	// GRMZM2G098520 // GRMZM2G102183 // GRMZM2G040843 // GRMZM2G097277 // GRMZM2G138410 // GRMZM2G062974 // GRMZM2G139300 // GRMZM2G073584 // GRMZM2G077299 // GRMZM5G895554 // GRMZM2G130062 // GRMZM2G337113 // GRMZM2G167957 // GRMZM2G178546 // GRMZM2G181259 // GRMZM2G099860 // GRMZM2G092813 // GRMZM2G073054 // GRMZM2G059129 // GRMZM5G870932 // GRMZM2G090747 // GRMZM2G008263 // GRMZM2G076946 // GRMZM…
GO:0009628	P	response to abiotic stimulus	155	1805	1397	25864	6.1e-08	2.6e-05	// GRMZM2G098520 // GRMZM2G351977 // GRMZM2G063244 // GRMZM2G092427 // GRMZM2G135091 // GRMZM5G830932 // GRMZM2G158252 // GRMZM2G026807 // GRMZM2G036880 // GRMZM2G040736 // GRMZM2G016189 // GRMZM5G870446 // GRMZM2G119482 // GRMZM2G025855 // GRMZM2G445575 // GRMZM2G120652 // GRMZM2G131961 // GRMZM2G077356 // GRMZM2G081175 // GRMZM2G122337 // GRMZM2G107945 // GRMZM2G132875 // GRMZM2G149265 // GRMZM…
GO:0051707	P	response to other organism	84	1805	622	25864	7.1e-08	2.8e-05	// GRMZM2G038365 // GRMZM2G059565 // GRMZM2G080828 // GRMZM2G151826 // GRMZM2G026024 // GRMZM2G113349 // GRMZM2G078465 // GRMZM2G312438 // GRMZM2G106429 // GRMZM2G383088 // GRMZM2G174671 // GRMZM2G140721 // GRMZM2G149265 // GRMZM2G043198 // GRMZM2G315375 // GRMZM2G064382 // GRMZM2G161310 // GRMZM2G010328 // GRMZM2G159250 // GRMZM2G162200 // GRMZM5G825759 // GRMZM2G111579 // GRMZM2G026807 // GRMZM…
GO:0009607	P	response to biotic stimulus	87	1805	666	25864	1.5e-07	5.5e-05	// GRMZM2G015967 // GRMZM2G159250 // GRMZM2G312438 // GRMZM2G062974 // GRMZM5G825759 // GRMZM2G026807 // GRMZM2G086258 // GRMZM2G445575 // GRMZM2G131961 // GRMZM5G870932 // GRMZM5G826801 // GRMZM2G005304 // GRMZM2G149265 // GRMZM2G089106 // GRMZM2G036921 // GRMZM2G048616 // GRMZM2G059565 // GRMZM2G001676 // GRMZM5G881803 // GRMZM2G122443 // GRMZM2G374971 // GRMZM2G102912 // GRMZM2G137985 // GRMZM…
GO:0044281	P	small molecule metabolic process	233	1805	2372	25864	3e-07	9e-05	// GRMZM2G074097 // GRMZM2G102183 // GRMZM2G461159 // GRMZM2G445617 // GRMZM2G097277 // GRMZM2G312438 // GRMZM2G104999 // GRMZM2G077299 // GRMZM2G035594 // GRMZM2G074017 // GRMZM2G008864 // GRMZM2G130062 // GRMZM2G337113 // GRMZM2G167957 // GRMZM2G026807 // GRMZM2G181258 // GRMZM2G086258 // GRMZM5G825110 // GRMZM2G073054 // GRMZM2G059129 // GRMZM2G119482 // GRMZM2G036708 // GRMZM2G020801 // GRMZM…
GO:0044282	P	small molecule catabolic process	48	1805	289	25864	3e-07	9e-05	// GRMZM2G089136 // GRMZM2G033894 // GRMZM2G104081 // GRMZM2G456086 // GRMZM2G064302 // GRMZM2G077673 // GRMZM2G083016 // GRMZM2G440208 // GRMZM2G399183 // GRMZM2G008864 // GRMZM2G149211 // GRMZM2G119482 // GRMZM2G155253 // GRMZM2G150248 // GRMZM2G140614 // GRMZM2G060045 // GRMZM2G158629 // GRMZM2G020002 // GRMZM2G124353 // GRMZM2G046284 // GRMZM5G876898 // GRMZM2G445617 // GRMZM2G090747 // GRMZM…
GO:0033013	P	tetrapyrrole metabolic process	23	1805	87	25864	5.5e-07	0.00016	// GRMZM2G032282 // GRMZM2G093197 // GRMZM2G116258 // GRMZM2G044074 // GRMZM2G158252 // GRMZM2G137151 // GRMZM2G008864 // GRMZM2G027219 // GRMZM2G323024 // GRMZM2G120652 // GRMZM2G177412 // GRMZM2G105644 // GRMZM2G339563 // GRMZM2G109070;//;AC209626.2_FG013 // GRMZM5G870342 // GRMZM2G043453 // GRMZM2G419111 // GRMZM2G043109 // GRMZM2G161673 // GRMZM2G031761 // GRMZM2G173040 // GRMZM2G419806;
GO:0015994	P	chlorophyll metabolic process	17	1805	48	25864	6e-07	0.00016	// GRMZM2G105644 // GRMZM2G158252 // GRMZM2G137151 // GRMZM2G043109 // GRMZM2G043453 // GRMZM2G031761 // GRMZM2G173040 // GRMZM2G339563 // GRMZM2G419111 // GRMZM2G027219 // GRMZM2G161673 // GRMZM2G323024 // GRMZM2G120652 // GRMZM2G109070 // GRMZM2G419806 // GRMZM2G008864 // GRMZM2G177412
GO:0009416	P	response to light stimulus	68	1805	498	25864	8.7e-07	0.00022	// GRMZM2G098520 // GRMZM2G033962 // GRMZM2G149428 // GRMZM2G351977 // GRMZM2G113349 // GRMZM2G155216 // GRMZM2G075562 // GRMZM2G018627 // GRMZM2G120579 // GRMZM2G061950 // GRMZM2G063244 // GRMZM2G117412 // GRMZM2G104549 // GRMZM2G064993 // GRMZM2G135091 // GRMZM5G830932 // GRMZM2G430600 // GRMZM2G097457 // GRMZM2G159285 // GRMZM2G036880 // GRMZM2G040736 // GRMZM2G071450 // GRMZM2G057935 // GRMZM…
GO:0044262	P	cellular carbohydrate metabolic process	92	1805	762	25864	1.5e-06	0.00036	// GRMZM2G102183 // GRMZM2G040843 // GRMZM2G097277 // GRMZM2G138410 // GRMZM2G139300 // GRMZM2G077299 // GRMZM5G895554 // GRMZM2G130062 // GRMZM2G337113 // GRMZM2G167957 // GRMZM2G178546 // GRMZM2G099860 // GRMZM2G092813 // GRMZM2G073054 // GRMZM2G059129 // GRMZM5G870932 // GRMZM2G090747 // GRMZM2G008263 // GRMZM2G318780 // GRMZM2G149265 // GRMZM2G152686 // GRMZM2G153274 // GRMZM5G824405 // GRMZM…
GO:0009314	P	response to radiation	68	1805	512	25864	2.1e-06	0.00046	// GRMZM2G098520 // GRMZM2G033962 // GRMZM2G149428 // GRMZM2G351977 // GRMZM2G113349 // GRMZM2G155216 // GRMZM2G075562 // GRMZM2G018627 // GRMZM2G120579 // GRMZM2G061950 // GRMZM2G063244 // GRMZM2G117412 // GRMZM2G104549 // GRMZM2G064993 // GRMZM2G135091 // GRMZM5G830932 // GRMZM2G430600 // GRMZM2G097457 // GRMZM2G159285 // GRMZM2G036880 // GRMZM2G040736 // GRMZM2G071450 // GRMZM2G057935 // GRMZM…
GO:0006778	P	porphyrin metabolic process	21	1805	81	25864	2.2e-06	0.00047	// GRMZM2G339563 // GRMZM2G105644 // GRMZM2G158252 // GRMZM5G870342 // GRMZM2G137151;//;AC209626.2_FG013 // GRMZM2G043109 // GRMZM2G043453 // GRMZM2G031761 // GRMZM2G173040 // GRMZM2G032282 // GRMZM2G419111 // GRMZM2G027219 // GRMZM2G161673 // GRMZM2G323024 // GRMZM2G120652 // GRMZM2G109070 // GRMZM2G419806 // GRMZM2G008864 // GRMZM2G044074 // GRMZM2G177412;
GO:0006066	P	alcohol metabolic process	56	1805	393	25864	2.5e-06	0.00051	// GRMZM2G089136 // GRMZM5G850019 // GRMZM2G104081 // GRMZM2G456086 // GRMZM2G097277 // GRMZM2G312438 // GRMZM5G817559 // GRMZM2G440208 // GRMZM2G083016 // GRMZM2G077299 // GRMZM5G824405 // GRMZM2G015040 // GRMZM2G168681 // GRMZM2G337113 // GRMZM2G167957 // GRMZM2G155253 // GRMZM2G140811 // GRMZM2G085926 // GRMZM2G045753 // GRMZM2G073054 // GRMZM2G059129 // GRMZM2G064302 // GRMZM2G089365 // GRMZM…
GO:0006952	P	defense response	76	1805	601	25864	2.8e-06	0.00051	// GRMZM2G048472 // GRMZM2G038365 // GRMZM2G015967 // GRMZM2G026024 // GRMZM2G113349 // GRMZM2G078465 // GRMZM2G312438 // GRMZM2G106429 // GRMZM2G178190 // GRMZM2G112488 // GRMZM2G038388 // GRMZM2G043198 // GRMZM2G031802 // GRMZM2G140721 // GRMZM2G010328 // GRMZM2G159250 // GRMZM5G825759 // GRMZM2G111579 // GRMZM2G129018;//;AC203972.3_FG001 // GRMZM2G063244 // GRMZM2G064732 // GRMZM2G171435 // GR…
GO:0016137	P	glycoside metabolic process	26	1805	120	25864	2.7e-06	0.00051	// GRMZM2G011240 // GRMZM2G040843 // GRMZM2G347280 // GRMZM2G078465 // GRMZM5G875238 // GRMZM5G895554 // GRMZM2G130062 // GRMZM2G178546 // GRMZM2G099860 // GRMZM2G092813 // GRMZM2G068943 // GRMZM2G171435 // GRMZM2G089713 // GRMZM2G055150 // GRMZM2G091228 // GRMZM2G306732 // GRMZM2G318780 // GRMZM2G089121 // GRMZM2G311182 // GRMZM2G165098 // GRMZM2G111579 // GRMZM2G097641 // GRMZM2G010044 // GRMZM…
GO:0042440	P	pigment metabolic process	27	1805	130	25864	3.4e-06	0.00061	// GRMZM2G140355 // GRMZM2G300348 // GRMZM2G016241 // GRMZM2G149317 // GRMZM2G008864 // GRMZM2G044074 // GRMZM2G158252 // GRMZM2G137151 // GRMZM5G849107 // GRMZM2G323024 // GRMZM2G177412 // GRMZM2G105644 // GRMZM2G153233 // GRMZM2G339563 // GRMZM2G109070;//;AC196475.3_FG004 // GRMZM2G127139 // GRMZM2G159399 // GRMZM2G043453 // GRMZM2G419111 // GRMZM2G043109 // GRMZM2G161673 // GRMZM2G454952 // GR…
GO:0051186	P	cofactor metabolic process	52	1805	366	25864	6.1e-06	0.001	// GRMZM2G339563 // GRMZM2G102183 // GRMZM2G461159 // GRMZM2G456086 // GRMZM2G078465 // GRMZM2G032282 // GRMZM2G154499 // GRMZM2G043198 // GRMZM2G440208 // GRMZM2G008864 // GRMZM2G044074 // GRMZM2G158252 // GRMZM2G026807 // GRMZM2G137151 // GRMZM2G391511 // GRMZM2G027219 // GRMZM2G071294 // GRMZM2G323024 // GRMZM2G407396 // GRMZM2G120652 // GRMZM2G083841 // GRMZM2G177412 // GRMZM2G452523 // GRMZM…
GO:0051704	P	multi-organism process	98	1805	863	25864	7.4e-06	0.0012	// GRMZM2G015967 // GRMZM2G159250 // GRMZM2G312438 // GRMZM2G062974 // GRMZM5G825759 // GRMZM2G026807 // GRMZM2G086258 // GRMZM2G047486 // GRMZM2G445575 // GRMZM2G131961 // GRMZM5G870932 // GRMZM5G826801 // GRMZM2G005304 // GRMZM2G149265 // GRMZM2G089106 // GRMZM2G419290 // GRMZM2G036921 // GRMZM2G048616 // GRMZM2G059565 // GRMZM2G174671 // GRMZM2G374971 // GRMZM2G102912 // GRMZM2G137985 // GRMZM…
GO:0010114	P	response to red light	15	1805	47	25864	7.8e-06	0.0012	// GRMZM2G098520 // GRMZM2G127139 // GRMZM2G149428 // GRMZM2G113033 // GRMZM2G351977 // GRMZM2G140355 // GRMZM2G040736 // GRMZM2G018627 // GRMZM2G120619 // GRMZM2G155216 // GRMZM2G104549 // GRMZM2G117412 // GRMZM2G036880 // GRMZM2G181028 // GRMZM2G092174
GO:0016143	P	S-glycoside metabolic process	10	1805	21	25864	1.7e-05	0.0024	// GRMZM2G089121 // GRMZM2G078465 // GRMZM2G092813 // GRMZM2G010044 // GRMZM2G165098 // GRMZM2G149619 // GRMZM5G895554 // GRMZM2G111579 // GRMZM2G091228 // GRMZM2G130062
GO:0019757	P	glycosinolate metabolic process	10	1805	21	25864	1.7e-05	0.0024	// GRMZM2G089121 // GRMZM2G078465 // GRMZM2G092813 // GRMZM2G010044 // GRMZM2G165098 // GRMZM2G149619 // GRMZM5G895554 // GRMZM2G111579 // GRMZM2G091228 // GRMZM2G130062
GO:0019760	P	glucosinolate metabolic process	10	1805	21	25864	1.7e-05	0.0024	// GRMZM2G089121 // GRMZM2G078465 // GRMZM2G092813 // GRMZM2G010044 // GRMZM2G165098 // GRMZM2G149619 // GRMZM5G895554 // GRMZM2G111579 // GRMZM2G091228 // GRMZM2G130062
GO:0006950	P	response to stress	210	1805	2243	25864	2.2e-05	0.003	// GRMZM2G098520 // GRMZM2G158147 // GRMZM2G015967 // GRMZM2G074317 // GRMZM2G312438 // GRMZM2G152477 // GRMZM2G062974 // GRMZM2G139300 // GRMZM2G063244 // GRMZM2G017593 // GRMZM2G135091 // GRMZM2G138410 // GRMZM2G158252 // GRMZM2G026807 // GRMZM2G151826 // GRMZM2G151425 // GRMZM2G016189 // GRMZM5G870446 // GRMZM2G119482 // GRMZM2G025855 // GRMZM2G445575 // GRMZM2G020801 // GRMZM2G120652 // GRMZM…
GO:0045087	P	innate immune response	31	1805	184	25864	2.8e-05	0.0031	// GRMZM2G074317 // GRMZM2G312438 // GRMZM2G062974 // GRMZM2G068715 // GRMZM2G031802 // GRMZM2G010328 // GRMZM2G445575 // GRMZM2G131961 // GRMZM5G870932 // GRMZM2G363926 // GRMZM2G158462 // GRMZM2G312997 // GRMZM2G159250 // GRMZM2G158835 // GRMZM2G089106 // GRMZM2G001696 // GRMZM2G339563 // GRMZM2G092474 // GRMZM2G148194 // GRMZM2G111579 // GRMZM2G063258 // GRMZM2G125032 // GRMZM2G042683 // GRMZM…
GO:0010035	P	response to inorganic substance	76	1805	645	25864	2.6e-05	0.0031	// GRMZM2G149647 // GRMZM2G312997 // GRMZM2G089136 // GRMZM2G127857 // GRMZM2G157334 // GRMZM2G159724 // GRMZM2G347280 // GRMZM2G102838 // GRMZM2G078465 // GRMZM2G312438 // GRMZM2G152477 // GRMZM2G062974 // GRMZM5G803365 // GRMZM2G061950 // GRMZM2G091228 // GRMZM2G052812 // GRMZM2G064382 // GRMZM2G440208 // GRMZM2G098290 // GRMZM2G084181 // GRMZM2G111579 // GRMZM2G155253 // GRMZM2G071450 // GRMZM…
GO:0042180	P	cellular ketone metabolic process	108	1805	1008	25864	2.5e-05	0.0031	// GRMZM2G102183 // GRMZM2G461159 // GRMZM2G445617 // GRMZM2G008864 // GRMZM2G130062 // GRMZM2G455085 // GRMZM2G145451 // GRMZM2G119482 // GRMZM2G036708 // GRMZM2G020801 // GRMZM2G120652 // GRMZM5G870932 // GRMZM2G094712 // GRMZM2G149265 // GRMZM2G089106 // GRMZM2G097283 // GRMZM2G152686 // GRMZM2G365423 // GRMZM2G127139 // GRMZM2G174671 // GRMZM5G896883 // GRMZM5G853281 // GRMZM2G031761 // GRMZM…
GO:0043436	P	oxoacid metabolic process	106	1805	987	25864	2.7e-05	0.0031	// GRMZM2G102183 // GRMZM2G445617 // GRMZM2G008864 // GRMZM2G130062 // GRMZM2G455085 // GRMZM2G145451 // GRMZM2G119482 // GRMZM2G036708 // GRMZM2G020801 // GRMZM2G120652 // GRMZM5G870932 // GRMZM2G094712 // GRMZM2G149265 // GRMZM2G089106 // GRMZM2G152686 // GRMZM2G365423 // GRMZM2G127139 // GRMZM2G174671 // GRMZM5G896883 // GRMZM5G853281 // GRMZM2G031761 // GRMZM2G048472 // GRMZM2G159724 // GRMZM…
GO:0044270	P	cellular nitrogen compound catabolic process	13	1805	40	25864	2.7e-05	0.0031	// GRMZM2G173040 // GRMZM2G158252 // GRMZM2G181505 // GRMZM2G077673 // GRMZM2G020002 // GRMZM2G036708 // GRMZM2G339563 // GRMZM2G104999 // GRMZM2G130034 // GRMZM2G134149 // GRMZM2G109070 // GRMZM2G008864 // GRMZM2G380088
GO:0033014	P	tetrapyrrole biosynthetic process	16	1805	60	25864	2.6e-05	0.0031	// GRMZM2G105644 // GRMZM5G870342 // GRMZM2G137151 // AC209626.2_FG013 // GRMZM2G043109 // GRMZM2G043453 // GRMZM2G031761 // GRMZM2G032282 // GRMZM2G419111 // GRMZM2G161673 // GRMZM2G323024 // GRMZM2G116258 // GRMZM2G419806 // GRMZM2G093197 // GRMZM2G044074 // GRMZM2G177412
GO:0019752	P	carboxylic acid metabolic process	106	1805	987	25864	2.7e-05	0.0031	// GRMZM2G102183 // GRMZM2G445617 // GRMZM2G008864 // GRMZM2G130062 // GRMZM2G455085 // GRMZM2G145451 // GRMZM2G119482 // GRMZM2G036708 // GRMZM2G020801 // GRMZM2G120652 // GRMZM5G870932 // GRMZM2G094712 // GRMZM2G149265 // GRMZM2G089106 // GRMZM2G152686 // GRMZM2G365423 // GRMZM2G127139 // GRMZM2G174671 // GRMZM5G896883 // GRMZM5G853281 // GRMZM2G031761 // GRMZM2G048472 // GRMZM2G159724 // GRMZM…
GO:0009266	P	response to temperature stimulus	59	1805	464	25864	3e-05	0.0032	// GRMZM2G048472 // GRMZM2G098520 // GRMZM2G089136 // GRMZM2G033962 // GRMZM2G177937 // GRMZM2G149647 // GRMZM2G120579 // GRMZM2G068715 // GRMZM2G138176 // GRMZM2G027219 // GRMZM2G074401 // GRMZM2G174596 // GRMZM2G158252 // GRMZM2G033356 // GRMZM2G026807 // GRMZM2G130548 // GRMZM2G140811 // GRMZM2G360873 // GRMZM5G870446 // GRMZM2G119482 // GRMZM2G052423 // GRMZM2G064993 // GRMZM2G081175 // GRMZM…
GO:0006082	P	organic acid metabolic process	106	1805	989	25864	2.9e-05	0.0032	// GRMZM2G102183 // GRMZM2G445617 // GRMZM2G008864 // GRMZM2G130062 // GRMZM2G455085 // GRMZM2G145451 // GRMZM2G119482 // GRMZM2G036708 // GRMZM2G020801 // GRMZM2G120652 // GRMZM5G870932 // GRMZM2G094712 // GRMZM2G149265 // GRMZM2G089106 // GRMZM2G152686 // GRMZM2G365423 // GRMZM2G127139 // GRMZM2G174671 // GRMZM5G896883 // GRMZM5G853281 // GRMZM2G031761 // GRMZM2G048472 // GRMZM2G159724 // GRMZM…
GO:0019748	P	secondary metabolic process	43	1805	302	25864	3.6e-05	0.0037	// GRMZM2G140355 // GRMZM2G092813 // GRMZM2G456086 // GRMZM2G078465 // GRMZM2G046498 // GRMZM2G440208 // GRMZM2G300348 // GRMZM5G895554 // GRMZM2G391511 // GRMZM2G149317 // GRMZM2G168681 // GRMZM2G130062 // GRMZM2G016241 // GRMZM2G026807 // GRMZM2G137151 // GRMZM2G145029 // GRMZM5G849107 // GRMZM2G027219 // GRMZM2G092174 // GRMZM2G091228 // GRMZM2G153233 // GRMZM2G014813 // GRMZM2G329047 // GRMZM…
GO:0015995	P	chlorophyll biosynthetic process	10	1805	24	25864	4.2e-05	0.0041	// GRMZM2G105644 // GRMZM2G137151 // GRMZM2G043453 // GRMZM2G031761 // GRMZM2G043109 // GRMZM2G419111 // GRMZM2G161673 // GRMZM2G323024 // GRMZM2G419806 // GRMZM2G177412
GO:0010218	P	response to far red light	13	1805	42	25864	4.1e-05	0.0041	// GRMZM2G098520 // GRMZM2G149428 // GRMZM2G113033 // GRMZM2G351977 // GRMZM2G140355 // GRMZM2G018627 // GRMZM2G120619 // GRMZM2G155216 // GRMZM2G104549 // GRMZM2G117412 // GRMZM2G036880 // GRMZM2G181028 // GRMZM2G092174
GO:0042742	P	defense response to bacterium	38	1805	255	25864	4.2e-05	0.0041	// GRMZM2G015967 // GRMZM2G026024 // GRMZM2G113349 // GRMZM2G078465 // GRMZM2G312438 // GRMZM2G106429 // GRMZM2G043198 // GRMZM2G140721 // GRMZM2G159250 // GRMZM5G825759 // GRMZM2G063244 // GRMZM2G171435 // GRMZM2G445575 // GRMZM2G119583 // GRMZM2G131961 // GRMZM2G091228 // GRMZM2G456086 // GRMZM2G312997 // GRMZM2G162529 // GRMZM2G162748 // GRMZM2G149265 // GRMZM2G165098 // GRMZM5G826801 // GRMZM…
GO:0009624	P	response to nematode	20	1805	94	25864	4.5e-05	0.0043	// GRMZM2G178190 // GRMZM2G142870 // GRMZM2G383088 // GRMZM2G026807 // GRMZM2G067789 // GRMZM2G086258 // GRMZM2G075229 // GRMZM2G315375 // GRMZM2G316889 // GRMZM2G180720 // GRMZM2G001676 // GRMZM2G064382 // GRMZM2G166459 // GRMZM5G877788 // GRMZM2G178960 // GRMZM2G051179 // GRMZM2G161310 // GRMZM2G015955 // GRMZM2G336448 // GRMZM2G135739
GO:0009767	P	photosynthetic electron transport chain	17	1805	72	25864	5.5e-05	0.0051	// GRMZM2G306732 // GRMZM2G075958 // GRMZM2G097283 // GRMZM2G122337 // GRMZM2G034243 // GRMZM2G329047 // GRMZM2G113349 // GRMZM5G896082 // GRMZM2G315931 // GRMZM2G021256 // GRMZM2G048313 // GRMZM2G095082 // GRMZM2G032253 // GRMZM2G048907 // GRMZM5G870446 // GRMZM2G436986 // GRMZM2G328908
GO:0019761	P	glucosinolate biosynthetic process	8	1805	15	25864	6.5e-05	0.0054	// GRMZM2G089121 // GRMZM2G078465 // GRMZM2G092813 // GRMZM2G149619 // GRMZM5G895554 // GRMZM2G111579 // GRMZM2G010044 // GRMZM2G130062
GO:0046148	P	pigment biosynthetic process	20	1805	97	25864	6.6e-05	0.0054	// GRMZM2G105644 // GRMZM2G127139 // GRMZM2G159399 // GRMZM2G153233 // GRMZM2G137151 // GRMZM2G043453 // GRMZM2G031761 // GRMZM2G043109 // GRMZM5G849107 // GRMZM2G419111 // AC196475.3_FG004 // GRMZM2G161673 // GRMZM2G454952 // GRMZM2G323024 // GRMZM2G300348 // GRMZM2G016241 // GRMZM2G419806 // GRMZM2G149317 // GRMZM2G044074 // GRMZM2G177412
GO:0009814	P	defense response, incompatible interaction	23	1805	122	25864	6.6e-05	0.0054	// GRMZM2G159250 // GRMZM2G312438 // GRMZM2G062974 // GRMZM2G010328 // GRMZM2G445575 // GRMZM2G131961 // GRMZM5G870932 // GRMZM2G363926 // GRMZM2G312997 // GRMZM2G089106 // GRMZM2G001696 // GRMZM2G339563 // GRMZM2G092474 // GRMZM2G111579 // GRMZM2G063258 // GRMZM2G125032 // GRMZM2G374971 // GRMZM2G110277 // GRMZM2G045192 // GRMZM2G045314 // GRMZM2G400470 // GRMZM2G015889 // GRMZM2G080828
GO:0016138	P	glycoside biosynthetic process	17	1805	73	25864	6.4e-05	0.0054	// GRMZM2G097641 // GRMZM2G099860 // GRMZM2G178546 // GRMZM2G055150 // GRMZM2G347280 // GRMZM2G089121 // GRMZM2G078465 // GRMZM2G092813 // GRMZM2G149619 // GRMZM5G875238 // GRMZM2G174396 // GRMZM2G068943 // GRMZM2G118462 // GRMZM5G895554 // GRMZM2G111579 // GRMZM2G010044 // GRMZM2G130062
GO:0016144	P	S-glycoside biosynthetic process	8	1805	15	25864	6.5e-05	0.0054	// GRMZM2G089121 // GRMZM2G078465 // GRMZM2G092813 // GRMZM2G149619 // GRMZM5G895554 // GRMZM2G111579 // GRMZM2G010044 // GRMZM2G130062
GO:0019758	P	glycosinolate biosynthetic process	8	1805	15	25864	6.5e-05	0.0054	// GRMZM2G089121 // GRMZM2G078465 // GRMZM2G092813 // GRMZM2G149619 // GRMZM5G895554 // GRMZM2G111579 // GRMZM2G010044 // GRMZM2G130062
GO:0042221	P	response to chemical stimulus	191	1805	2052	25864	7.2e-05	0.0058	// GRMZM2G102838 // GRMZM2G000593 // GRMZM2G102845 // GRMZM2G057067 // GRMZM2G312438 // GRMZM2G152477 // GRMZM2G062974 // GRMZM2G017593 // GRMZM2G062129 // GRMZM2G052812 // GRMZM2G135091 // GRMZM2G158252 // GRMZM2G474468 // GRMZM2G040736 // GRMZM2G016189 // GRMZM5G870446 // GRMZM5G877788 // GRMZM2G025855 // GRMZM2G445575 // GRMZM2G020801 // GRMZM2G120652 // GRMZM2G131961 // GRMZM5G870932 // AC187…
GO:0006779	P	porphyrin biosynthetic process	14	1805	52	25864	7.5e-05	0.0059	// GRMZM2G105644 // GRMZM5G870342 // GRMZM2G137151 // AC209626.2_FG013 // GRMZM2G043109 // GRMZM2G043453 // GRMZM2G031761 // GRMZM2G032282 // GRMZM2G419111 // GRMZM2G161673 // GRMZM2G323024 // GRMZM2G419806 // GRMZM2G044074 // GRMZM2G177412
GO:0006629	P	lipid metabolic process	104	1805	993	25864	8e-05	0.0062	// GRMZM2G445617 // GRMZM2G312438 // AC231745.1_FG003 // GRMZM2G074015 // GRMZM2G065225 // GRMZM2G149317 // GRMZM2G039385 // GRMZM2G137151 // GRMZM2G145029 // GRMZM5G825110 // GRMZM2G059129 // GRMZM2G027219 // GRMZM2G169548 // GRMZM5G882821 // GRMZM2G152686 // GRMZM2G005909 // GRMZM2G126682 // GRMZM2G153274 // GRMZM2G165179 // AC194970.5_FG001 // GRMZM2G087150 // GRMZM2G058227 // GRMZM2G127139 //…
GO:0009637	P	response to blue light	15	1805	60	25864	8.6e-05	0.0065	// GRMZM2G098520 // GRMZM2G149428 // GRMZM2G113033 // GRMZM2G351977 // GRMZM2G107945 // GRMZM2G315375 // GRMZM2G018627 // GRMZM2G064732 // GRMZM2G120619 // GRMZM2G155216 // GRMZM2G104549 // GRMZM2G117412 // GRMZM2G036880 // GRMZM2G181028 // GRMZM2G092174
GO:0005982	P	starch metabolic process	14	1805	53	25864	8.9e-05	0.0067	// GRMZM2G097457 // GRMZM2G024993 // GRMZM2G318780 // GRMZM2G412611 // GRMZM2G126988 // GRMZM2G311182 // GRMZM2G150796 // GRMZM2G073054 // GRMZM2G040843 // GRMZM2G139300 // GRMZM2G158043 // GRMZM2G027955 // GRMZM2G163437 // GRMZM2G106213
GO:0055085	P	transmembrane transport	90	1805	834	25864	9.3e-05	0.0069	// GRMZM2G024196 // GRMZM2G069198 // GRMZM2G074317 // GRMZM5G825515 // GRMZM2G061469 // GRMZM5G825759 // GRMZM2G153920 // GRMZM2G086258 // GRMZM2G414813 // GRMZM2G086730 // AC234203.1_FG004 // GRMZM2G391042 // GRMZM2G153704 // AC235543.1_FG002 // GRMZM2G168108 // GRMZM2G042146 // GRMZM2G111300 // GRMZM2G170577 // GRMZM2G046681 // GRMZM5G862325 // GRMZM2G432390 // AC207347.3_FG005 // GRMZM2G137985…
GO:0009409	P	response to cold	43	1805	318	25864	0.0001	0.0074	// GRMZM2G026024 // GRMZM2G098520 // GRMZM2G089136 // GRMZM2G064993 // GRMZM2G177937 // GRMZM2G106429 // GRMZM2G120579 // GRMZM2G068715 // GRMZM2G026371 // GRMZM2G074401 // GRMZM2G174596 // GRMZM2G158252 // GRMZM2G033356 // GRMZM2G026807 // GRMZM2G130548 // GRMZM2G140811 // GRMZM5G870446 // GRMZM2G052423 // GRMZM2G081175 // GRMZM2G025855 // GRMZM2G445575 // GRMZM2G089713 // GRMZM2G092174 // GRMZM…
GO:0044248	P	cellular catabolic process	102	1805	977	25864	0.0001	0.0074	// GRMZM2G102183 // GRMZM2G130034 // GRMZM2G040843 // GRMZM2G445617 // GRMZM2G104999 // GRMZM2G133969 // GRMZM2G008864 // GRMZM2G064302 // GRMZM2G158252 // GRMZM2G026807 // GRMZM2G059282 // GRMZM2G119482 // GRMZM2G036708 // GRMZM2G090747 // GRMZM2G413652 // GRMZM2G074282 // GRMZM2G083841 // GRMZM2G064799 // GRMZM2G032977 // GRMZM2G005304 // GRMZM2G152686 // GRMZM2G109070 // GRMZM2G178645 // GRMZM…
GO:0016051	P	carbohydrate biosynthetic process	43	1805	319	25864	0.00011	0.0076	// GRMZM2G098520 // GRMZM2G126988 // GRMZM2G078465 // GRMZM2G138410 // GRMZM2G011912 // GRMZM2G158043 // GRMZM2G111529 // GRMZM5G875238 // GRMZM5G895554 // GRMZM2G130062 // GRMZM2G337113 // GRMZM2G097457 // GRMZM2G178546 // GRMZM2G084802 // GRMZM2G122431 // GRMZM2G140614 // GRMZM2G099860 // GRMZM2G092813 // GRMZM2G073054 // GRMZM2G024993 // GRMZM2G141399 // GRMZM2G068943 // GRMZM2G123544 // GRMZM…
GO:0009617	P	response to bacterium	42	1805	310	25864	0.00012	0.0081	// GRMZM2G015967 // GRMZM2G151826 // GRMZM2G026024 // GRMZM2G113349 // GRMZM2G078465 // GRMZM2G312438 // GRMZM2G106429 // GRMZM2G043198 // GRMZM2G140721 // GRMZM2G159250 // GRMZM5G825759 // GRMZM2G162200 // GRMZM2G063244 // GRMZM2G171435 // GRMZM2G445575 // GRMZM2G119583 // GRMZM2G131961 // GRMZM2G091228 // GRMZM2G456086 // GRMZM2G312997 // GRMZM2G162529 // GRMZM2G162748 // GRMZM2G149265 // GRMZM…
GO:0006519	P	cellular amino acid and derivative metabolic process	78	1805	706	25864	0.00014	0.0093	// GRMZM2G050561 // GRMZM2G010044 // AC196475.3_FG004 // GRMZM2G140355 // GRMZM2G179797 // GRMZM2G461159 // GRMZM2G078465 // GRMZM2G312438 // GRMZM2G154093 // GRMZM2G412604 // GRMZM2G328893 // GRMZM2G089106 // GRMZM2G383088 // GRMZM2G090241 // GRMZM5G896883 // GRMZM2G104546 // GRMZM2G015040 // GRMZM2G399183 // GRMZM2G016241 // GRMZM2G018006 // GRMZM2G008864 // GRMZM2G130062 // AC182617.3_FG001 //…
GO:0002376	P	immune system process	31	1805	207	25864	0.00019	0.012	// GRMZM2G074317 // GRMZM2G312438 // GRMZM2G062974 // GRMZM2G068715 // GRMZM2G031802 // GRMZM2G010328 // GRMZM2G445575 // GRMZM2G131961 // GRMZM5G870932 // GRMZM2G363926 // GRMZM2G158462 // GRMZM2G312997 // GRMZM2G159250 // GRMZM2G158835 // GRMZM2G089106 // GRMZM2G001696 // GRMZM2G339563 // GRMZM2G092474 // GRMZM2G148194 // GRMZM2G111579 // GRMZM2G063258 // GRMZM2G125032 // GRMZM2G042683 // GRMZM…
GO:0006955	P	immune response	31	1805	207	25864	0.00019	0.012	// GRMZM2G074317 // GRMZM2G312438 // GRMZM2G062974 // GRMZM2G068715 // GRMZM2G031802 // GRMZM2G010328 // GRMZM2G445575 // GRMZM2G131961 // GRMZM5G870932 // GRMZM2G363926 // GRMZM2G158462 // GRMZM2G312997 // GRMZM2G159250 // GRMZM2G158835 // GRMZM2G089106 // GRMZM2G001696 // GRMZM2G339563 // GRMZM2G092474 // GRMZM2G148194 // GRMZM2G111579 // GRMZM2G063258 // GRMZM2G125032 // GRMZM2G042683 // GRMZM…
GO:0034637	P	cellular carbohydrate biosynthetic process	40	1805	300	25864	0.00023	0.014	// GRMZM2G126988 // GRMZM2G078465 // GRMZM2G138410 // GRMZM2G011912 // GRMZM2G158043 // GRMZM2G111529 // GRMZM5G875238 // GRMZM5G895554 // GRMZM2G130062 // GRMZM2G097457 // GRMZM2G178546 // GRMZM2G084802 // GRMZM2G122431 // GRMZM2G140614 // GRMZM2G099860 // GRMZM2G092813 // GRMZM2G073054 // GRMZM2G024993 // GRMZM2G141399 // GRMZM2G068943 // GRMZM2G123544 // GRMZM2G347280 // GRMZM2G055150 // GRMZM…
GO:0034656	P	nucleobase, nucleoside and nucleotide catabolic process	6	1805	9	25864	0.00023	0.014	// GRMZM2G181505 // GRMZM2G077673 // GRMZM2G104999 // GRMZM2G134149 // GRMZM2G020002 // GRMZM2G380088
GO:0044271	P	cellular nitrogen compound biosynthetic process	52	1805	427	25864	0.00023	0.014	// GRMZM2G074097 // GRMZM2G060896 // GRMZM2G090241 // GRMZM2G105644 // GRMZM2G461159 // GRMZM2G098290 // GRMZM2G031761 // GRMZM2G328893 // GRMZM2G032282 // GRMZM2G104546 // GRMZM2G093197 // GRMZM2G116258 // GRMZM2G044074 // GRMZM2G130062 // AC182617.3_FG001 // GRMZM2G137151 // GRMZM2G064732 // GRMZM2G009323 // GRMZM2G033799 // GRMZM2G145451 // GRMZM2G063244 // GRMZM2G135586 // GRMZM2G036708 // GR…
GO:0034655	P	nucleobase, nucleoside, nucleotide and nucleic acid catabolic process	6	1805	9	25864	0.00023	0.014	// GRMZM2G181505 // GRMZM2G077673 // GRMZM2G104999 // GRMZM2G134149 // GRMZM2G020002 // GRMZM2G380088
GO:0046395	P	carboxylic acid catabolic process	18	1805	92	25864	0.00027	0.016	// GRMZM2G312997 // GRMZM2G158629 // GRMZM2G060045 // GRMZM5G876898 // GRMZM2G445617 // GRMZM2G181362 // GRMZM2G174671 // GRMZM2G080828 // GRMZM2G119482 // GRMZM2G154093 // GRMZM2G124353 // GRMZM2G002959 // GRMZM2G399183 // GRMZM2G173040 // GRMZM2G029566 // GRMZM2G128114 // GRMZM2G008864 // GRMZM2G149211
GO:0016054	P	organic acid catabolic process	18	1805	92	25864	0.00027	0.016	// GRMZM2G312997 // GRMZM2G158629 // GRMZM2G060045 // GRMZM5G876898 // GRMZM2G445617 // GRMZM2G181362 // GRMZM2G174671 // GRMZM2G080828 // GRMZM2G119482 // GRMZM2G154093 // GRMZM2G124353 // GRMZM2G002959 // GRMZM2G399183 // GRMZM2G173040 // GRMZM2G029566 // GRMZM2G128114 // GRMZM2G008864 // GRMZM2G149211
GO:0006006	P	glucose metabolic process	29	1805	193	25864	0.00029	0.017	// GRMZM2G089136 // GRMZM2G059151 // GRMZM2G104081 // GRMZM2G456086 // GRMZM2G083016 // GRMZM2G440208 // GRMZM2G337113 // GRMZM2G155253 // GRMZM2G140614 // GRMZM2G073054 // GRMZM2G064302 // GRMZM2G046284 // GRMZM2G106213 // GRMZM2G089365 // GRMZM5G845611 // GRMZM2G152686 // GRMZM2G134256 // GRMZM2G426964 // GRMZM2G033894 // GRMZM2G027955 // GRMZM2G026807 // GRMZM2G001696 // GRMZM5G870932 // GRMZM…
GO:0006553	P	lysine metabolic process	8	1805	20	25864	0.00031	0.018	// GRMZM2G090722 // GRMZM2G090241 // GRMZM2G181362 // AC182617.3_FG001 // GRMZM2G104546 // GRMZM2G044247 // GRMZM2G556131 // GRMZM2G010328
GO:0050801	P	ion homeostasis	18	1805	94	25864	0.00033	0.019	// GRMZM2G152447 // GRMZM2G178190 // GRMZM2G014454 // GRMZM2G069198 // GRMZM2G305115 // GRMZM2G071450 // GRMZM2G152477 // GRMZM5G870170 // GRMZM2G067853 // AC233878.1_FG004 // GRMZM5G877788 // GRMZM2G061469 // GRMZM2G124136 // GRMZM2G161310 // AC211394.4_FG004 // GRMZM2G336448 // GRMZM2G063492 // GRMZM2G092174
GO:0044275	P	cellular carbohydrate catabolic process	28	1805	186	25864	0.00035	0.02	// GRMZM2G089136 // GRMZM2G059151 // GRMZM2G040843 // GRMZM2G104081 // GRMZM2G456086 // GRMZM2G083016 // GRMZM2G440208 // GRMZM2G155253 // GRMZM2G140614 // GRMZM2G064302 // GRMZM2G089365 // GRMZM2G046284 // GRMZM2G091228 // GRMZM2G090747 // GRMZM2G412611 // GRMZM2G150796 // GRMZM2G165098 // GRMZM2G152686 // GRMZM2G134256 // GRMZM2G426964 // GRMZM2G033894 // GRMZM2G026807 // GRMZM2G063258 // GRMZM…
GO:0009651	P	response to salt stress	57	1805	491	25864	0.00035	0.02	// GRMZM2G008166 // GRMZM2G127857 // GRMZM2G064993 // GRMZM2G157334 // GRMZM2G078465 // GRMZM2G061950 // GRMZM2G063244 // GRMZM2G440208 // GRMZM2G026371 // GRMZM2G158252 // GRMZM2G000268 // GRMZM2G374971 // GRMZM2G016189 // GRMZM2G102912 // GRMZM2G116584 // GRMZM2G010823 // GRMZM2G171435 // GRMZM2G081175 // GRMZM2G131667 // GRMZM2G407396 // GRMZM2G120652 // GRMZM2G103546 // GRMZM2G130440 // GRMZM…
GO:0030001	P	metal ion transport	36	1805	267	25864	0.00038	0.021	// GRMZM2G069198 // GRMZM2G074317 // GRMZM2G412604 // GRMZM2G160064 // GRMZM2G383088 // GRMZM2G061950 // GRMZM2G122437 // GRMZM2G064382 // GRMZM5G882364 // GRMZM2G404702 // GRMZM2G158252 // GRMZM2G086258 // GRMZM2G116584 // GRMZM2G315931 // GRMZM2G151406 // GRMZM2G064467 // GRMZM2G015955 // GRMZM2G018971 // GRMZM2G093643 // GRMZM2G060952 // GRMZM2G391042 // GRMZM2G014454 // GRMZM2G099382 // GRMZM…
GO:0016052	P	carbohydrate catabolic process	33	1805	238	25864	0.00042	0.023	// GRMZM2G089136 // GRMZM2G033894 // GRMZM2G040843 // GRMZM2G104081 // GRMZM2G456086 // GRMZM2G097277 // GRMZM2G062974 // GRMZM2G083016 // GRMZM2G077299 // GRMZM2G440208 // GRMZM2G155253 // GRMZM2G140614 // GRMZM2G064302 // GRMZM2G089365 // GRMZM2G046284 // GRMZM2G091228 // GRMZM2G090747 // GRMZM2G412611 // AC155376.2_FG005 // GRMZM2G150796 // GRMZM5G833389 // GRMZM2G165098 // GRMZM2G152686 // GR…
GO:0046496	P	nicotinamide nucleotide metabolic process	13	1805	56	25864	0.00046	0.025	// GRMZM2G026807 // GRMZM2G006678 // GRMZM2G005493 // GRMZM2G456086 // GRMZM5G840928 // GRMZM2G391511 // GRMZM2G134256 // GRMZM2G329047 // GRMZM2G046498 // GRMZM2G178960 // GRMZM2G014813 // GRMZM2G440208 // GRMZM2G426964
GO:0022900	P	electron transport chain	29	1805	200	25864	0.00048	0.025	// GRMZM2G113349 // GRMZM2G106190 // GRMZM5G870446 // GRMZM2G181258 // GRMZM5G896082 // GRMZM2G436986 // GRMZM2G034243 // GRMZM2G021256 // GRMZM2G050997 // GRMZM2G306732 // GRMZM2G162748 // GRMZM2G064799 // GRMZM2G122337 // GRMZM2G329047 // GRMZM5G844562 // GRMZM2G127139 // GRMZM2G339563 // GRMZM2G095082 // GRMZM2G048313 // GRMZM2G079381 // GRMZM2G053458 // GRMZM2G315931 // GRMZM2G075958 // GRMZM…
GO:0009773	P	photosynthetic electron transport in photosystem I	7	1805	16	25864	0.00048	0.025	// GRMZM2G306732 // GRMZM2G075958 // GRMZM2G328908 // GRMZM5G896082 // GRMZM2G329047 // GRMZM2G034243 // GRMZM2G032253
GO:0044106	P	cellular amine metabolic process	62	1805	554	25864	0.00047	0.025	// GRMZM2G050561 // GRMZM2G090241 // GRMZM2G461159 // GRMZM2G078465 // GRMZM2G312438 // GRMZM2G154093 // GRMZM2G412604 // GRMZM2G328893 // GRMZM2G383088 // GRMZM5G896883 // GRMZM2G104546 // GRMZM2G015040 // GRMZM2G399183 // GRMZM2G018006 // GRMZM2G008864 // GRMZM2G130062 // AC182617.3_FG001 // GRMZM2G006480 // GRMZM2G140811 // GRMZM2G150248 // GRMZM2G086258 // GRMZM2G085926 // GRMZM2G009323 // GR…
GO:0032544	P	plastid translation	6	1805	11	25864	0.00051	0.026	// GRMZM2G159250 // GRMZM2G038013 // GRMZM2G111216 // GRMZM2G463913 // GRMZM2G058250 // GRMZM2G361569
GO:0009639	P	response to red or far red light	24	1805	154	25864	0.00058	0.029	// GRMZM2G098520 // GRMZM2G033962 // GRMZM2G149428 // GRMZM2G351977 // GRMZM2G061950 // GRMZM2G117412 // GRMZM2G104549 // GRMZM2G064993 // GRMZM2G140355 // GRMZM2G430600 // GRMZM2G036880 // GRMZM2G081955 // GRMZM2G057935 // GRMZM2G155216 // GRMZM2G092174 // GRMZM2G113033 // GRMZM2G315375 // GRMZM2G122715 // GRMZM2G353076 // GRMZM2G181028 // GRMZM2G127139 // GRMZM2G120619 // GRMZM2G040736 // GRMZM…
GO:0009056	P	catabolic process	108	1805	1104	25864	0.0006	0.03	// GRMZM2G102183 // GRMZM2G130034 // GRMZM2G040843 // GRMZM2G445617 // GRMZM2G097277 // GRMZM2G062974 // GRMZM2G104999 // GRMZM2G077299 // GRMZM2G133969 // GRMZM2G008864 // GRMZM2G022645 // GRMZM2G158252 // GRMZM2G026807 // GRMZM2G059282 // GRMZM2G119482 // GRMZM2G036708 // GRMZM2G090747 // GRMZM2G413652 // GRMZM2G074282 // GRMZM2G083841 // GRMZM2G064799 // GRMZM2G032977 // GRMZM2G005304 // GRMZM…
GO:0019362	P	pyridine nucleotide metabolic process	13	1805	58	25864	0.00061	0.03	// GRMZM2G026807 // GRMZM2G006678 // GRMZM2G005493 // GRMZM2G456086 // GRMZM5G840928 // GRMZM2G391511 // GRMZM2G134256 // GRMZM2G329047 // GRMZM2G046498 // GRMZM2G178960 // GRMZM2G014813 // GRMZM2G440208 // GRMZM2G426964
GO:0006739	P	NADP metabolic process	11	1805	43	25864	0.00062	0.031	// GRMZM2G026807 // GRMZM2G006678 // GRMZM2G005493 // GRMZM2G456086 // GRMZM2G134256 // GRMZM2G329047 // GRMZM2G046498 // GRMZM2G178960 // GRMZM2G014813 // GRMZM2G440208 // GRMZM2G426964
GO:0010196	P	nonphotochemical quenching	5	1805	7	25864	0.00063	0.031	// GRMZM2G039996 // GRMZM2G092427 // GRMZM2G162748 // GRMZM2G038365 // GRMZM2G149428
GO:0055066	P	di-, tri-valent inorganic cation homeostasis	12	1805	51	25864	0.00068	0.033	// GRMZM2G178190 // GRMZM2G069198 // GRMZM2G305115 // GRMZM2G071450 // GRMZM2G336448 // GRMZM2G067853 // GRMZM2G014454 // GRMZM5G877788 // AC233878.1_FG004 // GRMZM2G161310 // GRMZM5G870170 // GRMZM2G092174
GO:0043603	P	cellular amide metabolic process	14	1805	67	25864	0.0007	0.033	// GRMZM2G452523 // GRMZM2G026807 // GRMZM2G006678 // GRMZM2G005493 // GRMZM2G456086 // GRMZM2G391511 // GRMZM2G134256 // GRMZM2G329047 // GRMZM2G046498 // GRMZM2G178960 // GRMZM2G014813 // GRMZM2G440208 // GRMZM2G426964 // GRMZM2G130034
GO:0010038	P	response to metal ion	60	1805	543	25864	0.00077	0.036	// GRMZM2G089136 // GRMZM2G127857 // GRMZM2G157334 // GRMZM2G159724 // GRMZM2G347280 // GRMZM2G102838 // GRMZM2G312438 // GRMZM2G106429 // GRMZM2G062974 // GRMZM2G419239 // GRMZM2G061950 // GRMZM2G052812 // GRMZM2G064382 // GRMZM2G440208 // GRMZM2G178958 // GRMZM2G111579 // GRMZM2G155253 // GRMZM2G071450 // GRMZM5G877788 // GRMZM2G025855 // GRMZM2G135337 // GRMZM2G089713 // GRMZM2G020801 // GRMZM…
GO:0009089	P	lysine biosynthetic process via diaminopimelate	7	1805	18	25864	0.00084	0.038	// GRMZM2G090722 // GRMZM2G090241 // AC182617.3_FG001 // GRMZM2G104546 // GRMZM2G556131 // GRMZM2G044247 // GRMZM2G010328
GO:0009085	P	lysine biosynthetic process	7	1805	18	25864	0.00084	0.038	// GRMZM2G090722 // GRMZM2G090241 // AC182617.3_FG001 // GRMZM2G104546 // GRMZM2G556131 // GRMZM2G044247 // GRMZM2G010328
GO:0046451	P	diaminopimelate metabolic process	7	1805	18	25864	0.00084	0.038	// GRMZM2G090722 // GRMZM2G090241 // AC182617.3_FG001 // GRMZM2G104546 // GRMZM2G556131 // GRMZM2G044247 // GRMZM2G010328
GO:0009310	P	amine catabolic process	13	1805	61	25864	0.00092	0.041	// GRMZM2G154093 // GRMZM2G150248 // GRMZM5G876898 // GRMZM2G399183 // GRMZM2G181362 // GRMZM2G174671 // GRMZM2G080828 // GRMZM2G119482 // GRMZM2G124353 // GRMZM2G173040 // GRMZM2G029566 // GRMZM2G128114 // GRMZM2G008864
GO:0006970	P	response to osmotic stress	59	1805	538	25864	0.001	0.044	// GRMZM2G008166 // GRMZM2G127857 // GRMZM2G064993 // GRMZM2G157334 // GRMZM2G078465 // GRMZM2G061950 // GRMZM2G063244 // GRMZM2G440208 // GRMZM2G026371 // GRMZM2G158252 // GRMZM2G000268 // GRMZM2G374971 // GRMZM2G016189 // GRMZM2G102912 // GRMZM2G116584 // GRMZM2G010823 // GRMZM2G171435 // GRMZM2G081175 // GRMZM2G089713 // GRMZM2G407396 // GRMZM2G120652 // GRMZM2G103546 // GRMZM2G130440 // GRMZM…
GO:0019318	P	hexose metabolic process	32	1805	242	25864	0.001	0.046	// GRMZM2G089136 // GRMZM2G033894 // GRMZM2G104081 // GRMZM2G456086 // GRMZM2G138410 // GRMZM2G083016 // GRMZM2G440208 // GRMZM2G337113 // GRMZM2G155253 // GRMZM2G140614 // GRMZM2G073054 // GRMZM2G064302 // GRMZM2G046284 // GRMZM2G106213 // GRMZM2G306732 // GRMZM2G089365 // GRMZM5G845611 // GRMZM2G152686 // GRMZM2G134256 // GRMZM2G426964 // GRMZM2G059151 // GRMZM2G027955 // GRMZM5G824405 // GRMZM…
GO:0009063	P	cellular amino acid catabolic process	12	1805	55	25864	0.0012	0.051	// GRMZM2G154093 // GRMZM5G876898 // GRMZM2G399183 // GRMZM2G181362 // GRMZM2G174671 // GRMZM2G080828 // GRMZM2G119482 // GRMZM2G124353 // GRMZM2G173040 // GRMZM2G029566 // GRMZM2G128114 // GRMZM2G008864
GO:0006769	P	nicotinamide metabolic process	12	1805	55	25864	0.0012	0.051	// GRMZM2G026807 // GRMZM2G006678 // GRMZM2G005493 // GRMZM2G456086 // GRMZM2G391511 // GRMZM2G134256 // GRMZM2G329047 // GRMZM2G046498 // GRMZM2G178960 // GRMZM2G014813 // GRMZM2G440208 // GRMZM2G426964
GO:0009820	P	alkaloid metabolic process	12	1805	55	25864	0.0012	0.051	// GRMZM2G026807 // GRMZM2G006678 // GRMZM2G005493 // GRMZM2G456086 // GRMZM2G391511 // GRMZM2G134256 // GRMZM2G329047 // GRMZM2G046498 // GRMZM2G178960 // GRMZM2G014813 // GRMZM2G440208 // GRMZM2G426964
GO:0006733	P	oxidoreduction coenzyme metabolic process	14	1805	72	25864	0.0013	0.055	// GRMZM2G026807 // GRMZM2G006678 // GRMZM2G005493 // GRMZM2G461159 // GRMZM2G456086 // GRMZM5G840928 // GRMZM2G391511 // GRMZM2G134256 // GRMZM2G329047 // GRMZM2G046498 // GRMZM2G178960 // GRMZM2G014813 // GRMZM2G440208 // GRMZM2G426964
GO:0044283	P	small molecule biosynthetic process	80	1805	792	25864	0.0013	0.055	// GRMZM2G074097 // GRMZM2G048472 // AC196475.3_FG004 // GRMZM5G850019 // GRMZM2G461159 // GRMZM2G104546 // AC215690.3_FG002 // GRMZM2G412604 // GRMZM2G031761 // GRMZM2G328893 // GRMZM5G854613 // GRMZM2G046498 // GRMZM2G090241 // GRMZM2G175818 // GRMZM2G066578 // GRMZM2G168681 // GRMZM2G391511 // GRMZM2G130062 // AC182617.3_FG001 // GRMZM2G016241 // GRMZM5G810727 // GRMZM2G044175 // GRMZM2G064732…
GO:0005996	P	monosaccharide metabolic process	35	1805	278	25864	0.0013	0.056	// GRMZM2G089136 // GRMZM2G033894 // GRMZM2G104081 // GRMZM2G456086 // GRMZM2G097277 // GRMZM2G138410 // GRMZM2G083016 // GRMZM2G077299 // GRMZM2G440208 // GRMZM2G337113 // GRMZM2G155253 // GRMZM2G140614 // GRMZM2G073054 // GRMZM2G064302 // GRMZM2G046284 // GRMZM2G106213 // GRMZM2G306732 // GRMZM2G089365 // GRMZM5G845611 // GRMZM2G152686 // GRMZM2G134256 // GRMZM2G426964 // GRMZM2G059151 // GRMZM…
GO:0046164	P	alcohol catabolic process	23	1805	158	25864	0.0017	0.069	// GRMZM2G089136 // GRMZM2G059151 // GRMZM2G104081 // GRMZM2G456086 // GRMZM2G083016 // GRMZM2G440208 // GRMZM2G155253 // GRMZM2G140614 // GRMZM2G064302 // GRMZM2G046284 // GRMZM2G090747 // GRMZM2G089365 // GRMZM2G152686 // GRMZM2G134256 // GRMZM2G426964 // GRMZM2G033894 // GRMZM2G026807 // GRMZM2G063258 // GRMZM2G005493 // GRMZM5G833389 // GRMZM2G178960 // GRMZM2G171373 // GRMZM2G014813
GO:0019252	P	starch biosynthetic process	7	1805	21	25864	0.0017	0.071	// GRMZM2G097457 // GRMZM2G024993 // GRMZM2G126988 // GRMZM2G158043 // GRMZM2G027955 // GRMZM2G163437 // GRMZM2G106213
GO:0043648	P	dicarboxylic acid metabolic process	18	1805	111	25864	0.0018	0.073	// GRMZM2G090722 // GRMZM2G090241 // GRMZM2G159724 // GRMZM2G179454 // GRMZM2G033799 // GRMZM2G145451 // AC182617.3_FG001 // GRMZM2G119482 // GRMZM2G064732 // GRMZM2G010823 // GRMZM2G141289 // GRMZM5G853281 // GRMZM2G104546 // GRMZM2G044247 // GRMZM2G128114 // GRMZM2G556131 // GRMZM2G004590 // GRMZM2G010328
GO:0009308	P	amine metabolic process	66	1805	640	25864	0.0021	0.085	// GRMZM2G050561 // GRMZM2G090241 // GRMZM2G461159 // GRMZM2G078465 // GRMZM2G312438 // GRMZM2G154093 // GRMZM2G412604 // GRMZM2G062974 // GRMZM2G328893 // GRMZM2G383088 // GRMZM5G896883 // GRMZM2G104546 // GRMZM2G015040 // GRMZM2G399183 // GRMZM2G018006 // GRMZM2G008864 // GRMZM2G130062 // AC182617.3_FG001 // GRMZM2G006480 // GRMZM2G140811 // GRMZM2G150248 // GRMZM2G086258 // GRMZM2G085926 // GR…
GO:0006740	P	NADPH regeneration	9	1805	36	25864	0.0022	0.086	// GRMZM2G026807 // GRMZM2G005493 // GRMZM2G456086 // GRMZM2G134256 // GRMZM2G329047 // GRMZM2G178960 // GRMZM2G014813 // GRMZM2G440208 // GRMZM2G426964
GO:0048878	P	chemical homeostasis	19	1805	123	25864	0.0023	0.088	// GRMZM2G152447 // GRMZM2G178190 // GRMZM2G014454 // GRMZM2G069198 // GRMZM2G305115 // GRMZM2G071450 // GRMZM2G152477 // GRMZM5G870170 // GRMZM2G067853 // AC233878.1_FG004 // GRMZM5G877788 // GRMZM2G061469 // GRMZM2G161310 // GRMZM2G124136 // GRMZM2G092174 // AC211394.4_FG004 // GRMZM2G336448 // GRMZM2G063492 // GRMZM2G012391
GO:0000041	P	transition metal ion transport	12	1805	60	25864	0.0023	0.088	// GRMZM2G158252 // GRMZM2G069198 // GRMZM2G064382 // GRMZM2G111300 // GRMZM2G412604 // GRMZM2G036908 // GRMZM2G151406 // GRMZM2G014454 // GRMZM2G404702 // AC233878.1_FG004 // GRMZM2G015955 // GRMZM2G060952
GO:0006790	P	sulfur metabolic process	23	1805	164	25864	0.0026	0.098	// GRMZM2G074097 // GRMZM2G158147 // GRMZM2G461159 // GRMZM2G078465 // GRMZM2G328893 // GRMZM2G104546 // GRMZM5G895554 // GRMZM2G130062 // GRMZM2G092813 // GRMZM2G063244 // GRMZM2G036708 // GRMZM2G091228 // GRMZM2G452523 // GRMZM2G335618 // GRMZM2G089121 // GRMZM2G165098 // GRMZM2G437977 // GRMZM2G111579 // GRMZM2G051270 // GRMZM2G010044 // GRMZM5G896883 // GRMZM5G806449 // GRMZM2G149619
GO:0009817	P	defense response to fungus, incompatible interaction	10	1805	45	25864	0.0027	0.1	// GRMZM2G125032 // GRMZM2G374971 // GRMZM2G363926 // GRMZM2G159250 // GRMZM2G001696 // GRMZM2G045192 // GRMZM2G092474 // GRMZM2G110277 // GRMZM5G870932 // GRMZM2G045314
GO:0046394	P	carboxylic acid biosynthetic process	53	1805	494	25864	0.0027	0.1	// GRMZM2G048472 // GRMZM5G850019 // GRMZM2G104546 // AC215690.3_FG002 // GRMZM2G328893 // GRMZM5G854613 // GRMZM2G090241 // GRMZM2G175818 // GRMZM2G066578 // GRMZM2G556131 // GRMZM2G130062 // AC182617.3_FG001 // GRMZM2G044175 // GRMZM2G064732 // GRMZM2G179703 // GRMZM2G009323 // GRMZM2G033799 // GRMZM2G145451 // GRMZM2G063244 // GRMZM2G036708 // GRMZM2G171435 // GRMZM2G010044 // GRMZM2G010328 //…
GO:0016053	P	organic acid biosynthetic process	53	1805	494	25864	0.0027	0.1	// GRMZM2G048472 // GRMZM5G850019 // GRMZM2G104546 // AC215690.3_FG002 // GRMZM2G328893 // GRMZM5G854613 // GRMZM2G090241 // GRMZM2G175818 // GRMZM2G066578 // GRMZM2G556131 // GRMZM2G130062 // AC182617.3_FG001 // GRMZM2G044175 // GRMZM2G064732 // GRMZM2G179703 // GRMZM2G009323 // GRMZM2G033799 // GRMZM2G145451 // GRMZM2G063244 // GRMZM2G036708 // GRMZM2G171435 // GRMZM2G010044 // GRMZM2G010328 //…
GO:0006520	P	cellular amino acid metabolic process	53	1805	495	25864	0.0028	0.1	// GRMZM2G050561 // GRMZM2G090241 // GRMZM2G078465 // GRMZM2G154093 // GRMZM2G412604 // GRMZM2G328893 // GRMZM2G171556 // GRMZM5G896883 // GRMZM2G104546 // GRMZM2G399183 // GRMZM2G018006 // GRMZM2G008864 // GRMZM2G130062 // GRMZM2G006480 // GRMZM2G064732 // GRMZM2G086258 // GRMZM2G009323 // GRMZM2G033799 // GRMZM2G145451 // GRMZM2G063244 // GRMZM2G119482 // GRMZM2G036708 // GRMZM2G124353 // GRMZM…
GO:0006308	P	DNA catabolic process	5	1805	11	25864	0.0028	0.1	// GRMZM2G133969 // GRMZM2G112968 // GRMZM2G076537 // GRMZM2G168744 // GRMZM2G032977
GO:0044255	P	cellular lipid metabolic process	65	1805	645	25864	0.0037	0.13	// GRMZM2G048472 // GRMZM2G124671 // GRMZM2G098569 // GRMZM5G850019 // GRMZM2G060045 // GRMZM2G445617 // GRMZM2G175818 // GRMZM2G312438 // GRMZM5G854613 // GRMZM2G300348 // GRMZM2G015040 // GRMZM2G074015 // GRMZM2G066578 // GRMZM2G149317 // GRMZM2G168681 // GRMZM2G149211 // GRMZM2G039385 // GRMZM2G137151 // GRMZM2G044175 // GRMZM2G179703 // GRMZM2G085926 // GRMZM2G145029 // GRMZM5G825110 // GRMZM…
GO:0015711	P	organic anion transport	6	1805	18	25864	0.0037	0.13	// GRMZM2G383088 // GRMZM2G086258 // GRMZM2G066413 // GRMZM2G009223 // GRMZM5G805732 // GRMZM5G870170
GO:0006814	P	sodium ion transport	7	1805	25	25864	0.0039	0.14	// GRMZM2G330049 // GRMZM2G383088 // GRMZM2G086258 // GRMZM2G149619 // GRMZM2G163476 // GRMZM2G099382 // GRMZM2G063492
GO:0044272	P	sulfur compound biosynthetic process	17	1805	111	25864	0.004	0.14	// GRMZM2G074097 // GRMZM2G452523 // GRMZM2G461159 // GRMZM2G089121 // GRMZM2G078465 // GRMZM2G092813 // GRMZM2G010044 // GRMZM2G063244 // GRMZM2G328893 // GRMZM2G036708 // GRMZM2G149619 // GRMZM5G896883 // GRMZM2G104546 // GRMZM5G895554 // GRMZM2G111579 // GRMZM2G437977 // GRMZM2G130062
GO:0019320	P	hexose catabolic process	21	1805	151	25864	0.0042	0.14	// GRMZM2G033894 // GRMZM2G064302 // GRMZM2G089136 // GRMZM2G155253 // GRMZM2G059151 // GRMZM2G005493 // GRMZM2G104081 // GRMZM2G456086 // GRMZM5G833389 // GRMZM2G152686 // GRMZM2G440208 // GRMZM2G089365 // GRMZM2G083016 // GRMZM2G178960 // GRMZM2G171373 // GRMZM2G014813 // GRMZM2G140614 // GRMZM2G134256 // GRMZM2G026807 // GRMZM2G046284 // GRMZM2G426964
GO:0046365	P	monosaccharide catabolic process	21	1805	151	25864	0.0042	0.14	// GRMZM2G033894 // GRMZM2G064302 // GRMZM2G089136 // GRMZM2G155253 // GRMZM2G059151 // GRMZM2G005493 // GRMZM2G104081 // GRMZM2G456086 // GRMZM5G833389 // GRMZM2G152686 // GRMZM2G440208 // GRMZM2G089365 // GRMZM2G083016 // GRMZM2G178960 // GRMZM2G171373 // GRMZM2G014813 // GRMZM2G140614 // GRMZM2G134256 // GRMZM2G026807 // GRMZM2G046284 // GRMZM2G426964
GO:0006007	P	glucose catabolic process	21	1805	151	25864	0.0042	0.14	// GRMZM2G033894 // GRMZM2G064302 // GRMZM2G089136 // GRMZM2G155253 // GRMZM2G059151 // GRMZM2G005493 // GRMZM2G104081 // GRMZM2G456086 // GRMZM5G833389 // GRMZM2G152686 // GRMZM2G440208 // GRMZM2G089365 // GRMZM2G083016 // GRMZM2G178960 // GRMZM2G171373 // GRMZM2G014813 // GRMZM2G140614 // GRMZM2G134256 // GRMZM2G026807 // GRMZM2G046284 // GRMZM2G426964
GO:0055080	P	cation homeostasis	13	1805	74	25864	0.0041	0.14	// GRMZM2G178190 // GRMZM2G069198 // GRMZM2G305115 // GRMZM2G071450 // GRMZM5G870170 // GRMZM2G067853 // GRMZM2G014454 // GRMZM5G877788 // AC233878.1_FG004 // GRMZM2G161310 // GRMZM2G336448 // GRMZM2G063492 // GRMZM2G092174
GO:0009067	P	aspartate family amino acid biosynthetic process	10	1805	49	25864	0.0045	0.15	// GRMZM2G090722 // GRMZM2G090241 // GRMZM2G179797 // AC182617.3_FG001 // GRMZM5G896883 // GRMZM2G556131 // GRMZM2G104546 // GRMZM2G044247 // GRMZM2G437977 // GRMZM2G010328
GO:0006536	P	glutamate metabolic process	6	1805	19	25864	0.0046	0.16	// GRMZM2G383088 // GRMZM2G086258 // GRMZM2G119482 // GRMZM2G124353 // GRMZM2G128114 // GRMZM2G080828
GO:0009065	P	glutamine family amino acid catabolic process	5	1805	13	25864	0.0049	0.16	// GRMZM2G119482 // GRMZM2G080828 // GRMZM2G128114 // GRMZM2G174671 // GRMZM2G124353
GO:0018298	P	protein-chromophore linkage	5	1805	13	25864	0.0049	0.16	// GRMZM2G092174 // GRMZM2G120619 // GRMZM2G181028 // GRMZM2G057935 // GRMZM2G155216
GO:0005984	P	disaccharide metabolic process	16	1805	104	25864	0.005	0.16	// GRMZM2G097641 // GRMZM2G306732 // GRMZM2G311182 // GRMZM2G178546 // GRMZM2G174396 // GRMZM2G040843 // GRMZM2G347280 // GRMZM2G099860 // GRMZM2G318780 // GRMZM2G068943 // GRMZM2G171435 // GRMZM5G875238 // GRMZM2G089713 // GRMZM2G118462 // GRMZM2G055150 // GRMZM2G011240
GO:0006098	P	pentose-phosphate shunt	8	1805	34	25864	0.0052	0.17	// GRMZM2G026807 // GRMZM2G005493 // GRMZM2G456086 // GRMZM2G134256 // GRMZM2G178960 // GRMZM2G014813 // GRMZM2G440208 // GRMZM2G426964
GO:0006071	P	glycerol metabolic process	7	1805	27	25864	0.0056	0.18	// GRMZM2G063258 // GRMZM2G058227 // GRMZM2G045753 // GRMZM2G059129 // GRMZM2G153274 // GRMZM2G018820 // GRMZM2G090747
GO:0019400	P	alditol metabolic process	7	1805	28	25864	0.0066	0.21	// GRMZM2G063258 // GRMZM2G058227 // GRMZM2G045753 // GRMZM2G059129 // GRMZM2G153274 // GRMZM2G018820 // GRMZM2G090747
GO:0046686	P	response to cadmium ion	47	1805	449	25864	0.0067	0.22	// GRMZM2G089136 // GRMZM2G127857 // GRMZM2G157334 // GRMZM2G159724 // GRMZM2G347280 // GRMZM2G102838 // GRMZM2G312438 // GRMZM2G106429 // GRMZM2G062974 // GRMZM2G419239 // GRMZM2G061950 // GRMZM2G052812 // GRMZM2G440208 // GRMZM2G111579 // GRMZM2G155253 // GRMZM2G025855 // GRMZM2G124353 // GRMZM2G089713 // GRMZM2G020801 // GRMZM2G046284 // GRMZM5G876898 // GRMZM2G091228 // GRMZM2G001696 // GRMZM…
GO:0051188	P	cofactor biosynthetic process	26	1805	213	25864	0.0074	0.24	// GRMZM2G032282 // GRMZM2G154499 // GRMZM2G043198 // GRMZM2G044074 // GRMZM2G137151 // GRMZM2G391511 // GRMZM2G071294 // GRMZM2G323024 // GRMZM2G407396 // GRMZM2G120652 // GRMZM2G177412 // GRMZM2G105644 // GRMZM2G419111 // GRMZM2G010596 // GRMZM2G111579 // GRMZM2G100976 // AC209626.2_FG013 // GRMZM2G097283 // GRMZM5G870342 // GRMZM2G043453 // GRMZM2G046498 // GRMZM2G043109 // GRMZM2G161673 // GR…
GO:0006732	P	coenzyme metabolic process	29	1805	246	25864	0.0075	0.24	// GRMZM2G102183 // GRMZM2G461159 // GRMZM2G456086 // GRMZM2G078465 // GRMZM2G046498 // GRMZM2G083841 // GRMZM2G043198 // GRMZM2G440208 // GRMZM2G026807 // GRMZM2G391511 // GRMZM2G407396 // GRMZM2G120652 // GRMZM2G335618 // GRMZM2G064799 // GRMZM2G014813 // GRMZM2G329047 // GRMZM5G840928 // GRMZM2G134256 // GRMZM2G426964 // GRMZM2G010596 // GRMZM2G111579 // GRMZM2G071294 // GRMZM2G097283 // GRMZM…
GO:0015674	P	di-, tri-valent inorganic cation transport	14	1805	90	25864	0.0076	0.24	// GRMZM2G158252 // GRMZM2G018971 // GRMZM2G069198 // GRMZM2G064382 // GRMZM2G074317 // GRMZM2G060952 // GRMZM2G412604 // GRMZM2G067853 // AC233878.1_FG004 // GRMZM2G061950 // GRMZM2G391042 // GRMZM2G064467 // GRMZM2G015955 // GRMZM2G140328
GO:0008652	P	cellular amino acid biosynthetic process	27	1805	226	25864	0.0082	0.26	// GRMZM2G090241 // GRMZM2G328893 // GRMZM2G104546 // GRMZM2G556131 // GRMZM2G010328 // GRMZM2G036708 // GRMZM2G009323 // GRMZM2G033799 // GRMZM2G145451 // GRMZM2G063244 // GRMZM2G064732 // GRMZM2G130062 // GRMZM2G098290 // GRMZM2G090722 // GRMZM2G179797 // AC182617.3_FG001 // GRMZM2G004590 // GRMZM2G365423 // GRMZM2G437977 // GRMZM2G010044 // GRMZM2G179454 // GRMZM5G896883 // GRMZM2G098423 // GR…
GO:0009987	P	cellular process	918	1805	12394	25864	0.0084	0.26	// GRMZM2G074097 // GRMZM5G833140 // GRMZM2G158147 // GRMZM2G025459 // GRMZM2G059151 // GRMZM2G057852 // GRMZM2G445617 // GRMZM2G097277 // GRMZM2G312438 // GRMZM2G075229 // GRMZM2G139300 // GRMZM2G061469 // GRMZM2G122846 // GRMZM2G138349 // GRMZM5G895554 // GRMZM2G135091 // GRMZM2G039385 // GRMZM2G178546 // GRMZM2G137151 // GRMZM2G036880 // GRMZM5G806839 // GRMZM2G099860 // GRMZM2G174739 // GRMZM…
GO:0009081	P	branched chain family amino acid metabolic process	8	1805	38	25864	0.0091	0.28	// GRMZM2G437977 // GRMZM2G047347 // GRMZM2G155323 // GRMZM2G014813 // GRMZM2G569855 // GRMZM2G173040 // GRMZM2G008864 // GRMZM2G130062
GO:0019751	P	polyol metabolic process	10	1805	56	25864	0.01	0.31	// GRMZM2G063258 // GRMZM2G167957 // GRMZM2G058227 // GRMZM2G054936 // GRMZM2G045753 // GRMZM2G059129 // GRMZM2G123544 // GRMZM2G153274 // GRMZM2G018820 // GRMZM2G090747
GO:0006820	P	anion transport	15	1805	104	25864	0.011	0.32	// GRMZM2G096365 // GRMZM2G383088 // GRMZM2G086258 // GRMZM2G137985 // GRMZM2G009223 // GRMZM5G870170 // GRMZM2G170577 // GRMZM2G395114 // GRMZM2G042171 // GRMZM2G092780 // GRMZM5G805732 // GRMZM2G068212 // GRMZM2G066413 // GRMZM2G091228 // GRMZM2G084181
GO:0005985	P	sucrose metabolic process	9	1805	48	25864	0.011	0.33	// GRMZM2G097641 // GRMZM2G306732 // GRMZM2G040843 // GRMZM2G311182 // GRMZM2G318780 // GRMZM2G171435 // GRMZM5G875238 // GRMZM2G089713 // GRMZM2G011240
GO:0006796	P	phosphate metabolic process	188	1805	2278	25864	0.013	0.38	// GRMZM2G139223 // GRMZM2G025459 // GRMZM2G140231 // GRMZM2G074381 // GRMZM2G134205 // GRMZM2G152477 // GRMZM2G145109 // GRMZM2G426156 // GRMZM2G474153 // GRMZM2G074015 // GRMZM2G145756 // GRMZM2G158252 // GRMZM2G379780 // GRMZM2G321153 // GRMZM2G150952 // GRMZM2G023110 // GRMZM2G070252 // GRMZM2G463574 // GRMZM2G433684 // GRMZM2G174739 // GRMZM2G047486 // GRMZM2G104918 // GRMZM2G021416 // GRMZM…
GO:0006793	P	phosphorus metabolic process	188	1805	2279	25864	0.013	0.38	// GRMZM2G139223 // GRMZM2G025459 // GRMZM2G140231 // GRMZM2G074381 // GRMZM2G134205 // GRMZM2G152477 // GRMZM2G145109 // GRMZM2G426156 // GRMZM2G474153 // GRMZM2G074015 // GRMZM2G145756 // GRMZM2G158252 // GRMZM2G379780 // GRMZM2G321153 // GRMZM2G150952 // GRMZM2G023110 // GRMZM2G070252 // GRMZM2G463574 // GRMZM2G433684 // GRMZM2G174739 // GRMZM2G047486 // GRMZM2G104918 // GRMZM2G021416 // GRMZM…
GO:0009311	P	oligosaccharide metabolic process	16	1805	117	25864	0.013	0.38	// GRMZM2G097641 // GRMZM2G306732 // GRMZM2G311182 // GRMZM2G178546 // GRMZM2G174396 // GRMZM2G040843 // GRMZM2G347280 // GRMZM2G099860 // GRMZM2G318780 // GRMZM2G068943 // GRMZM2G171435 // GRMZM5G875238 // GRMZM2G089713 // GRMZM2G118462 // GRMZM2G055150 // GRMZM2G011240
GO:0006766	P	vitamin metabolic process	13	1805	87	25864	0.013	0.38	// GRMZM2G074097 // GRMZM2G452523 // GRMZM2G097283 // GRMZM2G149265 // GRMZM2G078465 // GRMZM2G412604 // GRMZM2G135586 // GRMZM2G046498 // GRMZM2G119300 // GRMZM2G006678 // GRMZM2G120652 // GRMZM2G391511 // GRMZM2G336908
GO:0008610	P	lipid biosynthetic process	47	1805	469	25864	0.013	0.38	// GRMZM2G048472 // GRMZM2G098569 // GRMZM5G850019 // GRMZM2G175818 // AC215690.3_FG002 // GRMZM5G854613 // GRMZM2G300348 // GRMZM2G015040 // GRMZM2G074015 // GRMZM2G066578 // GRMZM2G149317 // GRMZM2G168681 // GRMZM2G039385 // GRMZM2G097457 // GRMZM2G137151 // GRMZM2G044175 // GRMZM2G179703 // GRMZM2G085926 // GRMZM2G145029 // GRMZM5G825110 // GRMZM5G849107 // GRMZM2G171435 // GRMZM5G817559 // GR…
GO:0009657	P	plastid organization	18	1805	138	25864	0.013	0.38	// GRMZM2G463913 // GRMZM2G159250 // GRMZM2G006229 // GRMZM5G873519 // GRMZM2G074393 // AC215201.3_FG005 // GRMZM2G102838 // GRMZM2G058250 // GRMZM2G038013 // GRMZM2G064732 // GRMZM2G111216 // GRMZM2G081955 // GRMZM2G119773 // GRMZM2G027478 // GRMZM2G076771 // AC210303.3_FG001 // GRMZM2G361569 // GRMZM2G002165
GO:0009309	P	amine biosynthetic process	29	1805	259	25864	0.014	0.38	// GRMZM2G090241 // GRMZM2G461159 // GRMZM2G328893 // GRMZM2G104546 // GRMZM2G556131 // GRMZM2G010328 // GRMZM2G036708 // GRMZM2G009323 // GRMZM2G033799 // GRMZM2G145451 // GRMZM2G063244 // GRMZM2G064732 // GRMZM2G130062 // GRMZM2G098290 // GRMZM2G060896 // GRMZM2G090722 // GRMZM2G179797 // AC182617.3_FG001 // GRMZM2G004590 // GRMZM2G365423 // GRMZM2G437977 // GRMZM2G010044 // GRMZM2G179454 // GR…
GO:0044042	P	glucan metabolic process	25	1805	214	25864	0.014	0.38	// GRMZM2G040843 // GRMZM2G126988 // GRMZM2G138410 // GRMZM2G158043 // GRMZM2G139300 // GRMZM2G111529 // GRMZM2G097457 // GRMZM2G014558 // GRMZM2G084802 // GRMZM2G070271 // GRMZM2G122431 // GRMZM2G073054 // GRMZM2G412611 // GRMZM2G141399 // GRMZM2G106213 // AC155376.2_FG005 // GRMZM2G008263 // GRMZM2G311182 // GRMZM2G318780 // GRMZM2G149265 // GRMZM2G150796 // GRMZM2G027955 // GRMZM2G024993 // GR…
GO:0000413	P	protein peptidyl-prolyl isomerization	9	1805	50	25864	0.014	0.38	// GRMZM2G015967 // GRMZM2G132811 // GRMZM2G001956 // GRMZM2G063244 // GRMZM2G095333 // GRMZM2G041060 // GRMZM2G035708 // GRMZM2G057374 // GRMZM2G085885
GO:0044242	P	cellular lipid catabolic process	9	1805	50	25864	0.014	0.38	// GRMZM2G312997 // GRMZM2G445617 // GRMZM2G060045 // GRMZM2G158629 // GRMZM2G104833 // GRMZM2G374827 // GRMZM2G002959 // GRMZM2G007157 // GRMZM2G149211
GO:0046470	P	phosphatidylcholine metabolic process	5	1805	18	25864	0.015	0.41	// GRMZM2G015040 // GRMZM2G312438 // GRMZM2G179792 // GRMZM2G140811 // GRMZM2G085926
GO:0044237	P	cellular metabolic process	720	1805	9644	25864	0.015	0.41	// GRMZM2G074097 // GRMZM5G833140 // GRMZM2G158147 // GRMZM2G025459 // GRMZM2G148194 // GRMZM2G445617 // GRMZM2G097277 // GRMZM2G312438 // GRMZM2G139300 // GRMZM2G077299 // GRMZM2G122846 // GRMZM2G361855 // GRMZM5G895554 // GRMZM2G028004 // GRMZM2G039385 // GRMZM2G178546 // GRMZM2G137151 // GRMZM2G036880 // GRMZM5G806839 // GRMZM2G099860 // GRMZM2G174739 // GRMZM2G135586 // GRMZM2G119482 // GRMZM…
GO:0015833	P	peptide transport	7	1805	34	25864	0.016	0.43	// GRMZM2G161459 // GRMZM2G083176 // GRMZM2G316889 // GRMZM5G825515 // GRMZM2G143998 // GRMZM2G479703 // GRMZM5G867390
GO:0006857	P	oligopeptide transport	7	1805	34	25864	0.016	0.43	// GRMZM2G161459 // GRMZM2G083176 // GRMZM2G316889 // GRMZM5G825515 // GRMZM2G143998 // GRMZM2G479703 // GRMZM5G867390
GO:0032787	P	monocarboxylic acid metabolic process	44	1805	439	25864	0.016	0.44	// GRMZM2G048472 // GRMZM2G312997 // GRMZM2G102183 // GRMZM5G850019 // GRMZM2G445617 // GRMZM2G078465 // AC215690.3_FG002 // GRMZM5G854613 // GRMZM2G043198 // GRMZM2G175818 // GRMZM2G066578 // GRMZM2G028004 // GRMZM2G149211 // GRMZM2G097457 // GRMZM2G044175 // GRMZM2G314652 // GRMZM2G140614 // GRMZM2G060045 // GRMZM2G158629 // GRMZM2G171435 // GRMZM2G092174 // GRMZM2G027219 // GRMZM5G870932 // GR…
GO:0051179	P	localization	194	1805	2376	25864	0.016	0.44	// GRMZM2G024196 // GRMZM2G069198 // GRMZM2G445617 // GRMZM2G074317 // GRMZM5G825515 // GRMZM2G113470 // GRMZM2G061469 // GRMZM5G882364 // GRMZM2G117507 // GRMZM2G158252 // GRMZM2G153920 // GRMZM2G086258 // GRMZM2G177213 // GRMZM2G414813 // GRMZM2G162065 // GRMZM2G157675 // GRMZM2G162544 // GRMZM2G086730 // GRMZM2G060952 // GRMZM2G391042 // GRMZM2G153704 // GRMZM5G868047 // GRMZM2G166976 // GRMZM…
GO:0009415	P	response to water	29	1805	264	25864	0.017	0.45	// GRMZM2G008166 // GRMZM2G064993 // GRMZM2G078465 // GRMZM2G142870 // GRMZM2G061950 // GRMZM2G026371 // GRMZM2G158252 // GRMZM2G159285 // GRMZM2G016189 // GRMZM2G052423 // GRMZM2G171435 // GRMZM2G081175 // GRMZM2G089713 // GRMZM2G077356 // GRMZM2G130440 // GRMZM2G335618 // GRMZM2G130548 // GRMZM2G103546 // GRMZM2G311182 // GRMZM2G002165 // GRMZM2G127139 // GRMZM2G161459 // GRMZM2G136032 // GRMZM…
GO:0009743	P	response to carbohydrate stimulus	18	1805	142	25864	0.017	0.45	// GRMZM2G127857 // GRMZM2G153233 // GRMZM2G161780 // GRMZM2G159399 // GRMZM2G064732 // GRMZM2G104081 // GRMZM2G311182 // GRMZM2G027375 // GRMZM2G180720 // GRMZM2G080516 // GRMZM5G845611 // GRMZM2G052423 // GRMZM2G120579 // GRMZM2G063244 // GRMZM2G171373 // GRMZM2G057789 // GRMZM2G440208 // GRMZM2G164426
GO:0009064	P	glutamine family amino acid metabolic process	9	1805	52	25864	0.017	0.45	// GRMZM2G383088 // GRMZM2G086258 // GRMZM2G174671 // GRMZM2G119482 // GRMZM2G124353 // GRMZM2G119583 // GRMZM2G128114 // GRMZM2G080828 // GRMZM2G098290
GO:0006767	P	water-soluble vitamin metabolic process	11	1805	71	25864	0.017	0.46	// GRMZM2G074097 // GRMZM2G452523 // GRMZM2G149265 // GRMZM2G078465 // GRMZM2G135586 // GRMZM2G046498 // GRMZM2G119300 // GRMZM2G006678 // GRMZM2G120652 // GRMZM2G391511 // GRMZM2G336908
GO:0015996	P	chlorophyll catabolic process	5	1805	19	25864	0.018	0.46	// GRMZM2G339563 // GRMZM2G173040 // GRMZM2G109070 // GRMZM2G158252 // GRMZM2G008864
GO:0046149	P	pigment catabolic process	5	1805	19	25864	0.018	0.46	// GRMZM2G339563 // GRMZM2G173040 // GRMZM2G109070 // GRMZM2G158252 // GRMZM2G008864
GO:0009642	P	response to light intensity	14	1805	101	25864	0.018	0.46	// GRMZM2G149647 // GRMZM5G803365 // GRMZM5G837822 // GRMZM2G113349 // GRMZM2G063244 // GRMZM5G870446 // GRMZM2G067853 // GRMZM2G064732 // GRMZM2G081175 // GRMZM2G049349 // GRMZM2G092174 // GRMZM2G136960 // GRMZM2G007441 // GRMZM2G181028
GO:0010033	P	response to organic substance	91	1805	1030	25864	0.018	0.47	// GRMZM2G102845 // GRMZM2G057067 // GRMZM2G062974 // GRMZM2G149184 // GRMZM2G158252 // GRMZM2G474468 // GRMZM2G040736 // GRMZM2G016189 // GRMZM5G870446 // GRMZM2G047486 // GRMZM2G445575 // GRMZM2G131961 // GRMZM2G077356 // AC187157.4_FG005 // GRMZM2G149265 // GRMZM2G089106 // GRMZM2G075002 // GRMZM2G353076 // GRMZM2G178645 // GRMZM2G000158 // GRMZM2G127139 // GRMZM2G159399 // GRMZM2G122443 // GR…
GO:0042592	P	homeostatic process	34	1805	325	25864	0.019	0.48	// GRMZM2G110286 // GRMZM2G069198 // GRMZM2G177937 // GRMZM2G152477 // GRMZM2G336448 // GRMZM2G061469 // GRMZM2G161310 // GRMZM2G033198 // GRMZM2G181258 // GRMZM5G806449 // AC211394.4_FG004 // GRMZM2G071450 // GRMZM2G067063 // GRMZM2G085000 // GRMZM5G877788 // GRMZM2G092174 // GRMZM2G163421 // GRMZM5G870170 // GRMZM2G152447 // GRMZM2G159369 // GRMZM2G124136 // GRMZM5G880300 // GRMZM2G014454 // GR…
GO:0031668	P	cellular response to extracellular stimulus	16	1805	123	25864	0.019	0.48	// GRMZM2G158147 // GRMZM2G335618 // GRMZM2G025459 // GRMZM5G870932 // GRMZM2G141320 // GRMZM5G837822 // GRMZM2G078465 // GRMZM2G123986 // GRMZM2G077673 // GRMZM2G001160 // GRMZM2G052423 // GRMZM2G064657 // GRMZM2G135091 // GRMZM2G181505 // GRMZM2G020002 // GRMZM2G001696
GO:0006073	P	cellular glucan metabolic process	24	1805	210	25864	0.019	0.48	// GRMZM2G040843 // GRMZM2G126988 // GRMZM2G138410 // GRMZM2G158043 // GRMZM2G139300 // GRMZM2G111529 // GRMZM2G097457 // GRMZM2G014558 // GRMZM2G084802 // GRMZM2G070271 // GRMZM2G122431 // GRMZM2G073054 // GRMZM2G412611 // GRMZM2G141399 // GRMZM2G106213 // GRMZM2G008263 // GRMZM2G311182 // GRMZM2G318780 // GRMZM2G149265 // GRMZM2G150796 // GRMZM2G027955 // GRMZM2G024993 // GRMZM2G119300 // GRMZM…
GO:0023052	P	signaling	93	1805	1058	25864	0.019	0.48	// GRMZM5G833140 // GRMZM2G158147 // GRMZM2G025459 // GRMZM2G102845 // GRMZM2G057067 // GRMZM2G074317 // GRMZM2G062974 // GRMZM2G138349 // GRMZM2G007188 // GRMZM2G149184 // GRMZM2G158252 // GRMZM2G040736 // GRMZM2G047486 // GRMZM2G445575 // GRMZM2G131961 // GRMZM5G870932 // GRMZM2G064657 // GRMZM2G462803 // GRMZM2G107945 // GRMZM2G089106 // GRMZM2G133262 // GRMZM2G075002 // GRMZM2G419290 // GRMZM…
GO:0018130	P	heterocycle biosynthetic process	20	1805	167	25864	0.02	0.5	// GRMZM2G074097 // GRMZM2G105644 // GRMZM5G870342 // GRMZM2G137151 // AC209626.2_FG013 // GRMZM2G461159 // GRMZM2G043453 // GRMZM2G031761 // GRMZM2G032282 // GRMZM2G043109 // GRMZM2G419111 // GRMZM2G093197 // GRMZM2G161673 // GRMZM2G323024 // GRMZM2G452523 // GRMZM2G116258 // GRMZM2G419806 // GRMZM2G080828 // GRMZM2G044074 // GRMZM2G177412
GO:0034440	P	lipid oxidation	7	1805	36	25864	0.02	0.5	// GRMZM2G312997 // GRMZM2G445617 // GRMZM2G060045 // GRMZM2G158629 // GRMZM2G002959 // GRMZM5G822593 // GRMZM2G149211
GO:0042538	P	hyperosmotic salinity response	9	1805	54	25864	0.02	0.5	// GRMZM2G330049 // GRMZM2G130548 // GRMZM2G078465 // GRMZM2G116584 // GRMZM2G407396 // GRMZM2G120652 // GRMZM2G072034 // GRMZM2G080828 // GRMZM2G002165
GO:0071496	P	cellular response to external stimulus	16	1805	124	25864	0.02	0.5	// GRMZM2G158147 // GRMZM2G335618 // GRMZM2G025459 // GRMZM5G870932 // GRMZM2G141320 // GRMZM5G837822 // GRMZM2G078465 // GRMZM2G123986 // GRMZM2G077673 // GRMZM2G001160 // GRMZM2G052423 // GRMZM2G064657 // GRMZM2G135091 // GRMZM2G181505 // GRMZM2G020002 // GRMZM2G001696
GO:0006575	P	cellular amino acid derivative metabolic process	29	1805	269	25864	0.021	0.5	// GRMZM2G140355 // GRMZM2G461159 // GRMZM2G312438 // GRMZM2G335618 // GRMZM2G015040 // GRMZM2G016241 // GRMZM2G028004 // GRMZM5G810727 // GRMZM2G140811 // GRMZM2G150248 // GRMZM2G085926 // GRMZM2G119482 // GRMZM2G060896 // GRMZM2G145870 // GRMZM2G089106 // GRMZM2G153233 // GRMZM5G844562 // GRMZM2G179792 // GRMZM2G134256 // GRMZM2G010596 // GRMZM2G111579 // GRMZM2G128114 // AC210173.4_FG005 // GR…
GO:0042439	P	ethanolamine and derivative metabolic process	5	1805	20	25864	0.021	0.51	// GRMZM2G015040 // GRMZM2G312438 // GRMZM2G179792 // GRMZM2G140811 // GRMZM2G085926
GO:0006826	P	iron ion transport	6	1805	28	25864	0.021	0.51	// GRMZM2G158252 // GRMZM2G069198 // GRMZM2G060952 // GRMZM2G412604 // GRMZM2G064382 // GRMZM2G015955
GO:0009110	P	vitamin biosynthetic process	12	1805	84	25864	0.022	0.53	// GRMZM2G074097 // GRMZM2G452523 // GRMZM2G097283 // GRMZM2G149265 // GRMZM2G412604 // GRMZM2G135586 // GRMZM2G046498 // GRMZM2G119300 // GRMZM2G006678 // GRMZM2G120652 // GRMZM2G391511 // GRMZM2G336908
GO:0016310	P	phosphorylation	173	1805	2119	25864	0.023	0.54	// GRMZM2G139223 // GRMZM2G025459 // GRMZM2G140231 // GRMZM2G074381 // GRMZM2G134205 // GRMZM2G145109 // GRMZM2G426156 // GRMZM2G474153 // GRMZM2G074015 // GRMZM2G145756 // GRMZM2G158252 // GRMZM2G379780 // GRMZM2G321153 // GRMZM2G150952 // GRMZM2G023110 // GRMZM2G070252 // GRMZM2G463574 // GRMZM2G433684 // GRMZM2G047486 // GRMZM2G028568 // GRMZM2G021416 // GRMZM2G124555 // GRMZM2G076943 // GRMZM…
GO:0006631	P	fatty acid metabolic process	30	1805	283	25864	0.023	0.54	// GRMZM2G048472 // GRMZM5G850019 // GRMZM2G445617 // AC215690.3_FG002 // GRMZM5G854613 // GRMZM2G175818 // GRMZM2G066578 // GRMZM2G149211 // GRMZM2G044175 // GRMZM2G179703 // GRMZM2G060045 // GRMZM2G158629 // GRMZM2G171435 // GRMZM2G027219 // GRMZM2G312997 // GRMZM2G043602 // GRMZM2G480516 // GRMZM2G063024 // GRMZM2G106250 // GRMZM2G152686 // GRMZM2G003526 // GRMZM2G127067 // GRMZM2G059012 // GR…
GO:0009991	P	response to extracellular stimulus	17	1805	137	25864	0.023	0.55	// GRMZM2G158147 // GRMZM2G335618 // GRMZM2G025459 // GRMZM5G870932 // GRMZM2G141320 // GRMZM5G837822 // GRMZM2G078465 // GRMZM2G123986 // GRMZM2G077673 // GRMZM2G001160 // GRMZM2G052423 // GRMZM2G064657 // GRMZM2G135091 // GRMZM2G181505 // GRMZM2G045314 // GRMZM2G020002 // GRMZM2G001696
GO:0030258	P	lipid modification	14	1805	106	25864	0.025	0.58	// GRMZM2G312997 // GRMZM2G174739 // GRMZM2G422045 // GRMZM2G141320 // GRMZM2G054936 // GRMZM2G445617 // GRMZM2G060045 // GRMZM2G065225 // GRMZM2G158629 // GRMZM2G124671 // GRMZM2G002959 // GRMZM5G822593 // GRMZM2G149617 // GRMZM2G149211
GO:0006810	P	transport	187	1805	2313	25864	0.025	0.58	// GRMZM2G024196 // GRMZM2G069198 // GRMZM2G445617 // GRMZM2G074317 // GRMZM5G825515 // GRMZM2G113470 // GRMZM2G061469 // GRMZM5G882364 // GRMZM2G117507 // GRMZM2G158252 // GRMZM2G153920 // GRMZM2G086258 // GRMZM2G177213 // GRMZM2G414813 // GRMZM2G162065 // GRMZM2G157675 // GRMZM2G162544 // GRMZM2G086730 // AC234203.1_FG004 // GRMZM2G391042 // GRMZM2G153704 // GRMZM5G868047 // GRMZM2G166976 // GR…
GO:0009066	P	aspartate family amino acid metabolic process	11	1805	76	25864	0.026	0.6	// GRMZM2G090722 // GRMZM2G090241 // GRMZM2G179797 // GRMZM2G181362 // AC182617.3_FG001 // GRMZM5G896883 // GRMZM2G556131 // GRMZM2G104546 // GRMZM2G044247 // GRMZM2G437977 // GRMZM2G010328
GO:0005976	P	polysaccharide metabolic process	32	1805	311	25864	0.027	0.62	// GRMZM2G040843 // GRMZM2G126988 // GRMZM2G097277 // GRMZM2G138410 // GRMZM2G011912 // GRMZM2G158043 // GRMZM2G062974 // GRMZM2G139300 // GRMZM2G111529 // GRMZM2G077299 // GRMZM2G097457 // GRMZM2G014558 // GRMZM2G084802 // GRMZM2G070271 // GRMZM2G122431 // GRMZM2G073054 // GRMZM2G412611 // GRMZM2G141399 // GRMZM2G106213 // AC155376.2_FG005 // GRMZM2G008263 // GRMZM2G311182 // GRMZM2G318780 // GR…
GO:0009062	P	fatty acid catabolic process	6	1805	30	25864	0.028	0.63	// GRMZM2G312997 // GRMZM2G445617 // GRMZM2G060045 // GRMZM2G158629 // GRMZM2G002959 // GRMZM2G149211
GO:0051234	P	establishment of localization	187	1805	2322	25864	0.028	0.64	// GRMZM2G024196 // GRMZM2G069198 // GRMZM2G445617 // GRMZM2G074317 // GRMZM5G825515 // GRMZM2G113470 // GRMZM2G061469 // GRMZM5G882364 // GRMZM2G117507 // GRMZM2G158252 // GRMZM2G153920 // GRMZM2G086258 // GRMZM2G177213 // GRMZM2G414813 // GRMZM2G162065 // GRMZM2G157675 // GRMZM2G162544 // GRMZM2G086730 // AC234203.1_FG004 // GRMZM2G391042 // GRMZM2G153704 // GRMZM5G868047 // GRMZM2G166976 // GR…
GO:0009414	P	response to water deprivation	27	1805	254	25864	0.029	0.65	// GRMZM2G008166 // GRMZM2G064993 // GRMZM2G078465 // GRMZM2G142870 // GRMZM2G061950 // GRMZM2G026371 // GRMZM2G158252 // GRMZM2G159285 // GRMZM2G016189 // GRMZM2G052423 // GRMZM2G171435 // GRMZM2G081175 // GRMZM2G077356 // GRMZM2G130440 // GRMZM2G335618 // GRMZM2G130548 // GRMZM2G103546 // GRMZM2G311182 // GRMZM2G002165 // GRMZM2G127139 // GRMZM2G161459 // GRMZM2G136032 // GRMZM2G178533 // GRMZM…
GO:0006720	P	isoprenoid metabolic process	16	1805	130	25864	0.029	0.65	// GRMZM2G127139 // GRMZM2G098569 // GRMZM2G137151 // AC199782.5_FG002 // GRMZM2G396451 // GRMZM2G145029 // GRMZM5G849107 // GRMZM2G005909 // GRMZM2G027219 // GRMZM2G454952 // GRMZM2G092174 // GRMZM2G300348 // AC194970.5_FG001 // GRMZM2G149317 // GRMZM2G074015 // GRMZM2G168681
GO:0009250	P	glucan biosynthetic process	17	1805	141	25864	0.029	0.65	// GRMZM2G008263 // GRMZM2G097457 // GRMZM2G024993 // GRMZM2G084802 // GRMZM2G122431 // GRMZM2G126988 // GRMZM2G149265 // GRMZM2G138410 // GRMZM2G073054 // GRMZM2G014558 // GRMZM2G141399 // GRMZM2G111529 // GRMZM2G119300 // GRMZM2G027955 // GRMZM2G163437 // GRMZM2G106213 // GRMZM2G158043
GO:0042364	P	water-soluble vitamin biosynthetic process	10	1805	68	25864	0.03	0.67	// GRMZM2G074097 // GRMZM2G452523 // GRMZM2G149265 // GRMZM2G135586 // GRMZM2G046498 // GRMZM2G119300 // GRMZM2G006678 // GRMZM2G120652 // GRMZM2G391511 // GRMZM2G336908
GO:0050832	P	defense response to fungus	18	1805	153	25864	0.031	0.67	// GRMZM2G330049 // GRMZM2G125032 // GRMZM5G870932 // GRMZM2G129018 // GRMZM2G005304 // GRMZM2G374971 // GRMZM2G045314 // GRMZM2G089121 // GRMZM2G159250 // GRMZM2G106429 // GRMZM2G062974 // GRMZM2G045192 // GRMZM2G092474 // GRMZM2G156127 // GRMZM2G110277 // GRMZM2G111579 // GRMZM2G363926 // GRMZM2G001696
GO:0046700	P	heterocycle catabolic process	30	1805	291	25864	0.031	0.67	// GRMZM2G361256 // GRMZM2G157334 // GRMZM2G077673 // GRMZM2G104999 // GRMZM2G127230 // GRMZM5G856071 // GRMZM2G158252 // GRMZM2G436981 // GRMZM2G060045 // GRMZM2G008864 // GRMZM2G064732 // GRMZM2G020002 // GRMZM2G413652 // GRMZM2G315375 // GRMZM2G339563 // GRMZM2G130034 // GRMZM2G134149 // GRMZM2G109070 // GRMZM2G083243 // GRMZM2G178645 // GRMZM2G451231 // GRMZM2G308860 // GRMZM2G181505 // GRMZM…
GO:0071365	P	cellular response to auxin stimulus	16	1805	131	25864	0.031	0.67	// GRMZM2G159399 // GRMZM2G153233 // GRMZM2G159285 // GRMZM2G102845 // GRMZM2G128421 // GRMZM2G057067 // GRMZM2G315375 // GRMZM2G126260 // GRMZM2G079957 // GRMZM2G159034 // GRMZM2G035465 // GRMZM2G138176 // GRMZM2G149184 // GRMZM2G077356 // GRMZM2G000158 // GRMZM2G143352
GO:0019395	P	fatty acid oxidation	6	1805	31	25864	0.031	0.68	// GRMZM2G312997 // GRMZM2G445617 // GRMZM2G060045 // GRMZM2G158629 // GRMZM2G002959 // GRMZM2G149211
GO:0008299	P	isoprenoid biosynthetic process	14	1805	110	25864	0.032	0.69	// GRMZM2G127139 // GRMZM2G098569 // GRMZM2G137151 // AC199782.5_FG002 // GRMZM2G396451 // GRMZM2G145029 // GRMZM5G849107 // GRMZM2G005909 // GRMZM2G454952 // GRMZM2G168681 // GRMZM2G300348 // AC194970.5_FG001 // GRMZM2G149317 // GRMZM2G074015
GO:0010043	P	response to zinc ion	9	1805	59	25864	0.032	0.69	// GRMZM2G178190 // GRMZM2G165098 // GRMZM2G036908 // GRMZM2G064382 // GRMZM5G877788 // GRMZM2G051179 // GRMZM2G161310 // GRMZM2G015955 // GRMZM2G336448
GO:0009636	P	response to toxin	5	1805	23	25864	0.033	0.7	// GRMZM2G067853 // GRMZM2G158252 // GRMZM2G156026 // GRMZM2G106427 // GRMZM2G036908
GO:0042631	P	cellular response to water deprivation	5	1805	23	25864	0.033	0.7	// GRMZM5G837822 // GRMZM2G052423 // GRMZM2G335618 // GRMZM2G078465 // GRMZM2G001160
GO:0016108	P	tetraterpenoid metabolic process	6	1805	32	25864	0.035	0.73	// GRMZM2G127139 // GRMZM5G849107 // GRMZM2G027219 // GRMZM2G454952 // GRMZM2G300348 // GRMZM2G149317
GO:0015849	P	organic acid transport	11	1805	80	25864	0.035	0.73	// GRMZM2G383088 // GRMZM2G142870 // GRMZM2G086258 // GRMZM2G066413 // GRMZM2G042313 // GRMZM5G894233 // GRMZM2G009223 // GRMZM2G099382 // GRMZM5G805732 // GRMZM5G870170 // GRMZM2G092433
GO:0016116	P	carotenoid metabolic process	6	1805	32	25864	0.035	0.73	// GRMZM2G127139 // GRMZM5G849107 // GRMZM2G027219 // GRMZM2G454952 // GRMZM2G300348 // GRMZM2G149317
GO:0051187	P	cofactor catabolic process	10	1805	70	25864	0.035	0.73	// GRMZM2G158252 // GRMZM2G083841 // GRMZM2G064799 // GRMZM5G829778 // GRMZM2G008864 // GRMZM2G339563 // GRMZM2G010823 // GRMZM2G102183 // GRMZM2G173040 // GRMZM2G109070
GO:0009749	P	response to glucose stimulus	6	1805	32	25864	0.035	0.73	// GRMZM2G064732 // GRMZM2G104081 // GRMZM2G180720 // GRMZM2G052423 // GRMZM2G171373 // GRMZM2G440208
GO:0006816	P	calcium ion transport	6	1805	32	25864	0.035	0.73	// GRMZM2G074317 // GRMZM2G391042 // GRMZM2G067853 // GRMZM2G061950 // AC233878.1_FG004 // GRMZM2G140328
GO:0046351	P	disaccharide biosynthetic process	9	1805	60	25864	0.035	0.73	// GRMZM2G097641 // GRMZM2G178546 // GRMZM2G347280 // GRMZM2G099860 // GRMZM2G068943 // GRMZM5G875238 // GRMZM2G118462 // GRMZM2G055150 // GRMZM2G174396
GO:0000160	P	two-component signal transduction system (phosphorelay)	12	1805	91	25864	0.036	0.74	// GRMZM5G833140 // GRMZM2G158252 // GRMZM2G033962 // GRMZM2G040736 // GRMZM2G089106 // GRMZM2G133262 // GRMZM2G057935 // GRMZM2G062974 // GRMZM2G124890 // GRMZM2G177220 // GRMZM2G092174 // GRMZM2G181028
GO:0009845	P	seed germination	12	1805	91	25864	0.036	0.74	// GRMZM2G158252 // GRMZM2G117057 // GRMZM2G067789 // GRMZM2G054936 // GRMZM5G871463 // GRMZM2G060045 // GRMZM2G106429 // GRMZM2G064732 // GRMZM2G171435 // GRMZM2G092174 // GRMZM2G045314 // GRMZM2G149617
GO:0008643	P	carbohydrate transport	11	1805	81	25864	0.037	0.75	// GRMZM2G048472 // GRMZM2G000812 // GRMZM2G067789 // GRMZM2G075229 // GRMZM2G088849 // GRMZM2G070605 // GRMZM2G040033 // GRMZM2G087901 // GRMZM2G111926 // GRMZM2G157675 // GRMZM2G135739
GO:0006787	P	porphyrin catabolic process	5	1805	24	25864	0.038	0.76	// GRMZM2G339563 // GRMZM2G173040 // GRMZM2G109070 // GRMZM2G158252 // GRMZM2G008864
GO:0033015	P	tetrapyrrole catabolic process	5	1805	24	25864	0.038	0.76	// GRMZM2G339563 // GRMZM2G173040 // GRMZM2G109070 // GRMZM2G158252 // GRMZM2G008864
GO:0009719	P	response to endogenous stimulus	74	1805	848	25864	0.038	0.77	// GRMZM2G008166 // GRMZM2G127857 // GRMZM2G117057 // GRMZM2G140355 // GRMZM2G102845 // GRMZM2G079957 // GRMZM2G057067 // GRMZM2G078465 // GRMZM2G374088 // GRMZM2G064732 // GRMZM2G062974 // GRMZM2G140721 // GRMZM2G419239 // GRMZM2G068715 // GRMZM2G035465 // GRMZM2G138176 // GRMZM2G404702 // AC210013.4_FG014 // GRMZM2G158252 // GRMZM2G155253 // GRMZM2G159285 // GRMZM2G474468 // GRMZM2G040736 // GR…
GO:0044264	P	cellular polysaccharide metabolic process	26	1805	250	25864	0.039	0.77	// GRMZM2G040843 // GRMZM2G126988 // GRMZM2G138410 // GRMZM2G011912 // GRMZM2G158043 // GRMZM2G139300 // GRMZM2G111529 // GRMZM2G097457 // GRMZM2G014558 // GRMZM2G084802 // GRMZM2G070271 // GRMZM2G122431 // GRMZM2G073054 // GRMZM2G412611 // GRMZM2G141399 // GRMZM2G106213 // GRMZM2G008263 // GRMZM2G311182 // GRMZM2G318780 // GRMZM2G149265 // GRMZM2G150796 // GRMZM2G027955 // GRMZM2G024993 // GRMZM…
GO:0009737	P	response to abscisic acid stimulus	37	1805	383	25864	0.039	0.79	// GRMZM2G008166 // GRMZM2G117057 // GRMZM2G140355 // GRMZM2G078465 // GRMZM2G374088 // GRMZM2G061950 // GRMZM2G140721 // GRMZM2G158252 // GRMZM2G155253 // GRMZM2G064732 // GRMZM2G016189 // GRMZM2G063244 // GRMZM5G870446 // GRMZM2G052423 // GRMZM2G473976 // GRMZM2G047486 // GRMZM2G171435 // GRMZM2G046284 // GRMZM2G130440 // GRMZM2G312997 // GRMZM2G419239 // GRMZM2G153233 // GRMZM2G158835 // GRMZM…
GO:0009734	P	auxin mediated signaling pathway	15	1805	125	25864	0.04	0.79	// GRMZM2G159399 // GRMZM2G153233 // GRMZM2G159285 // GRMZM2G102845 // GRMZM2G128421 // GRMZM2G057067 // GRMZM2G315375 // GRMZM2G126260 // GRMZM2G079957 // GRMZM2G159034 // GRMZM2G035465 // GRMZM2G149184 // GRMZM2G077356 // GRMZM2G000158 // GRMZM2G143352
GO:0006725	P	cellular aromatic compound metabolic process	35	1805	359	25864	0.04	0.79	// GRMZM2G074097 // AC196475.3_FG004 // GRMZM2G140355 // GRMZM2G461159 // GRMZM2G078465 // GRMZM2G077673 // GRMZM2G050984 // GRMZM2G044074 // GRMZM2G016241 // GRMZM5G810727 // GRMZM2G179454 // GRMZM2G033799 // GRMZM2G145451 // GRMZM2G064732 // GRMZM2G020002 // GRMZM2G091228 // GRMZM2G177412 // GRMZM2G145870 // GRMZM2G153233 // GRMZM5G844562 // GRMZM2G154093 // GRMZM2G134256 // GRMZM2G004590 // GR…
GO:0016125	P	sterol metabolic process	5	1805	25	25864	0.043	0.84	// GRMZM2G168681 // GRMZM2G127067 // GRMZM2G126682 // GRMZM2G149617 // GRMZM5G850019
GO:0006873	P	cellular ion homeostasis	8	1805	53	25864	0.044	0.84	// GRMZM2G152447 // GRMZM2G178190 // GRMZM2G152477 // GRMZM2G067853 // GRMZM2G014454 // GRMZM2G061469 // GRMZM2G092174 // GRMZM5G870170
GO:0009312	P	oligosaccharide biosynthetic process	9	1805	63	25864	0.044	0.84	// GRMZM2G097641 // GRMZM2G178546 // GRMZM2G347280 // GRMZM2G099860 // GRMZM2G068943 // GRMZM5G875238 // GRMZM2G118462 // GRMZM2G055150 // GRMZM2G174396
GO:0048511	P	rhythmic process	9	1805	63	25864	0.044	0.84	// GRMZM2G449496 // GRMZM2G033962 // GRMZM2G140355 // GRMZM2G040736 // GRMZM2G107945 // GRMZM2G370745 // GRMZM2G092174 // GRMZM2G040964 // GRMZM2G077837
GO:0007623	P	circadian rhythm	9	1805	63	25864	0.044	0.84	// GRMZM2G449496 // GRMZM2G033962 // GRMZM2G140355 // GRMZM2G040736 // GRMZM2G107945 // GRMZM2G370745 // GRMZM2G092174 // GRMZM2G040964 // GRMZM2G077837
GO:0046483	P	heterocycle metabolic process	63	1805	714	25864	0.044	0.84	// GRMZM2G074097 // GRMZM2G413652 // AC196475.3_FG004 // GRMZM2G361256 // GRMZM2G157334 // GRMZM2G461159 // GRMZM2G078465 // GRMZM2G077673 // GRMZM2G412604 // GRMZM2G031761 // GRMZM2G032282 // GRMZM2G104999 // GRMZM2G093197 // GRMZM2G127230 // GRMZM2G436981 // GRMZM2G044074 // GRMZM2G158252 // GRMZM2G111579 // GRMZM2G137151 // GRMZM2G060045 // GRMZM2G008864 // GRMZM2G064732 // GRMZM2G020002 // GR…
GO:0055082	P	cellular chemical homeostasis	8	1805	53	25864	0.044	0.84	// GRMZM2G152447 // GRMZM2G178190 // GRMZM2G152477 // GRMZM2G067853 // GRMZM2G014454 // GRMZM2G061469 // GRMZM2G092174 // GRMZM5G870170
GO:0000271	P	polysaccharide biosynthetic process	20	1805	184	25864	0.045	0.86	// GRMZM2G008263 // GRMZM2G097457 // GRMZM2G024993 // GRMZM2G084802 // GRMZM2G122431 // GRMZM2G126988 // GRMZM2G149265 // GRMZM2G138410 // GRMZM2G011912 // GRMZM2G073054 // GRMZM2G014558 // GRMZM2G141399 // GRMZM2G137707 // GRMZM2G111529 // GRMZM2G119300 // GRMZM2G027955 // GRMZM2G042607 // GRMZM2G163437 // GRMZM2G106213 // GRMZM2G158043
GO:0023060	P	signal transmission	70	1805	805	25864	0.045	0.86	// GRMZM5G833140 // GRMZM2G033962 // GRMZM2G007466 // GRMZM2G157334 // GRMZM2G102845 // GRMZM2G104081 // GRMZM2G057067 // GRMZM2G074317 // GRMZM2G374088 // GRMZM2G062974 // GRMZM2G035465 // GRMZM2G057935 // GRMZM2G138349 // GRMZM2G137569 // GRMZM2G462803 // GRMZM2G007188 // GRMZM2G075051 // GRMZM2G010328 // GRMZM2G124890 // GRMZM2G430600 // GRMZM2G126079 // GRMZM2G159285 // GRMZM2G129018 // GRMZM…
GO:0007165	P	signal transduction	66	1805	754	25864	0.046	0.86	// GRMZM5G833140 // GRMZM2G033962 // GRMZM2G007466 // GRMZM2G157334 // GRMZM2G102845 // GRMZM2G104081 // GRMZM2G057067 // GRMZM2G074317 // GRMZM2G374088 // GRMZM2G062974 // GRMZM2G035465 // GRMZM2G057935 // GRMZM2G138349 // GRMZM2G137569 // GRMZM2G462803 // GRMZM2G007188 // GRMZM2G075051 // GRMZM2G010328 // GRMZM2G430600 // GRMZM2G126079 // GRMZM2G159285 // GRMZM2G129018 // GRMZM2G081955 // GRMZM…
GO:0023046	P	signaling process	70	1805	806	25864	0.046	0.86	// GRMZM5G833140 // GRMZM2G033962 // GRMZM2G007466 // GRMZM2G157334 // GRMZM2G102845 // GRMZM2G104081 // GRMZM2G057067 // GRMZM2G074317 // GRMZM2G374088 // GRMZM2G062974 // GRMZM2G035465 // GRMZM2G057935 // GRMZM2G138349 // GRMZM2G137569 // GRMZM2G462803 // GRMZM2G007188 // GRMZM2G075051 // GRMZM2G010328 // GRMZM2G124890 // GRMZM2G430600 // GRMZM2G126079 // GRMZM2G159285 // GRMZM2G129018 // GRMZM…
GO:0009620	P	response to fungus	22	1805	208	25864	0.047	0.87	// GRMZM2G159250 // GRMZM2G106429 // GRMZM2G062974 // GRMZM2G129018 // GRMZM5G870932 // GRMZM2G048616 // GRMZM2G005304 // GRMZM2G412611 // GRMZM2G089121 // GRMZM2G363926 // GRMZM2G001696 // GRMZM2G092474 // GRMZM2G156127 // GRMZM2G111579 // GRMZM2G330049 // GRMZM2G125032 // GRMZM2G108228 // GRMZM2G374971 // GRMZM2G110277 // GRMZM2G059565 // GRMZM2G045192 // GRMZM2G045314
GO:0016109	P	tetraterpenoid biosynthetic process	5	1805	26	25864	0.048	0.89	// GRMZM2G300348 // GRMZM2G127139 // GRMZM2G149317 // GRMZM2G454952 // GRMZM5G849107
GO:0016117	P	carotenoid biosynthetic process	5	1805	26	25864	0.048	0.89	// GRMZM2G300348 // GRMZM2G127139 // GRMZM2G149317 // GRMZM2G454952 // GRMZM5G849107
GO:0030005	P	cellular di-, tri-valent inorganic cation homeostasis	5	1805	26	25864	0.048	0.89	// GRMZM2G092174 // GRMZM2G014454 // GRMZM2G067853 // GRMZM5G870170 // GRMZM2G178190
GO:0046283	P	anthocyanin metabolic process	5	1805	26	25864	0.048	0.89	// GRMZM2G305115 // GRMZM2G159399 // GRMZM2G153233 // GRMZM2G016241 // GRMZM2G140355
GO:0009408	P	response to heat	18	1805	163	25864	0.049	0.9	// GRMZM2G127139 // GRMZM5G803365 // GRMZM2G064993 // GRMZM2G149265 // GRMZM2G149647 // GRMZM2G360873 // GRMZM2G106429 // GRMZM2G119482 // GRMZM2G066902 // GRMZM2G061950 // GRMZM2G119300 // GRMZM2G049349 // GRMZM2G138176 // GRMZM2G072034 // GRMZM2G111579 // GRMZM2G128114 // GRMZM2G027219 // GRMZM2G002165
GO:0009725	P	response to hormone stimulus	68	1805	787	25864	0.053	0.96	// GRMZM2G008166 // GRMZM2G127857 // GRMZM2G117057 // GRMZM2G140355 // GRMZM2G102845 // GRMZM2G079957 // GRMZM2G057067 // GRMZM2G078465 // GRMZM2G374088 // GRMZM2G064732 // GRMZM2G062974 // GRMZM2G140721 // GRMZM2G419239 // GRMZM2G068715 // GRMZM2G035465 // GRMZM2G138176 // GRMZM2G404702 // AC210013.4_FG014 // GRMZM2G158252 // GRMZM2G155253 // GRMZM2G159285 // GRMZM2G474468 // GRMZM2G040736 // GR…
GO:0006811	P	ion transport	55	1805	620	25864	0.053	0.96	// GRMZM2G067853 // GRMZM2G069198 // GRMZM2G137985 // GRMZM2G074317 // GRMZM2G412604 // GRMZM2G066413 // GRMZM2G160064 // GRMZM2G130049 // GRMZM2G383088 // GRMZM2G061950 // GRMZM2G116584 // GRMZM2G064382 // GRMZM5G882364 // GRMZM2G404702 // GRMZM2G084181 // GRMZM5G870170 // GRMZM2G158252 // GRMZM2G086258 // GRMZM2G122437 // GRMZM2G315931 // GRMZM2G151406 // GRMZM2G042171 // GRMZM2G015955 // GRMZM…
GO:0006635	P	fatty acid beta-oxidation	5	1805	27	25864	0.054	0.98	// GRMZM2G158629 // GRMZM2G445617 // GRMZM2G060045 // GRMZM2G002959 // GRMZM2G149211
GO:0009070	P	serine family amino acid biosynthetic process	5	1805	27	25864	0.054	0.98	// GRMZM2G328893 // GRMZM2G036708 // GRMZM2G009323 // GRMZM2G063244 // GRMZM2G098423
GO:0009069	P	serine family amino acid metabolic process	8	1805	56	25864	0.056	0.99	// GRMZM2G009323 // GRMZM2G063244 // GRMZM2G098423 // GRMZM2G328893 // GRMZM2G036708 // GRMZM2G171556 // GRMZM2G399183 // GRMZM5G876898
GO:0009629	P	response to gravity	8	1805	56	25864	0.056	0.99	// GRMZM2G077356 // GRMZM2G159285 // GRMZM2G315375 // GRMZM2G126260 // GRMZM2G092174 // GRMZM2G149184 // GRMZM2G083243 // GRMZM2G181028
GO:0022622	P	root system development	15	1805	275	25864	0.86	1	// GRMZM2G301647 // GRMZM2G159399 // GRMZM2G153233 // GRMZM2G159285 // GRMZM2G138410 // GRMZM2G126260 // GRMZM2G063244 // AC233878.1_FG004 // GRMZM2G377341 // GRMZM2G045314 // GRMZM2G119583 // GRMZM2G138176 // GRMZM2G149184 // GRMZM2G077356 // GRMZM2G162295
GO:0022621	P	shoot system development	13	1805	276	25864	0.94	1	// GRMZM2G158252 // GRMZM2G159399 // GRMZM2G153233 // GRMZM2G040843 // GRMZM2G078465 // GRMZM2G446515 // GRMZM2G179703 // GRMZM2G377341 // GRMZM5G842058 // GRMZM2G171435 // AC189879.3_FG003 // GRMZM2G063492 // AC187157.4_FG005
GO:0009166	P	nucleotide catabolic process	18	1805	250	25864	0.48	1	// GRMZM2G308860 // GRMZM2G413652 // GRMZM2G419806 // GRMZM2G361256 // GRMZM2G157334 // GRMZM2G127230 // GRMZM2G315375 // GRMZM2G060045 // GRMZM2G143756 // GRMZM2G067853 // GRMZM2G064732 // GRMZM2G142870 // GRMZM2G119773 // GRMZM2G436981 // GRMZM2G083243 // GRMZM2G178645 // GRMZM5G856071 // GRMZM2G451231
GO:0009165	P	nucleotide biosynthetic process 8	8	1805	175	25864	0.92	1	// GRMZM5G825759 // GRMZM2G181505 // GRMZM2G391511 // GRMZM2G046498 // GRMZM2G006678 // GRMZM2G048907 // GRMZM2G304362 // GRMZM2G367026
GO:0009698	P	phenylpropanoid metabolic process	11	1805	125	25864	0.27	1	// AC196475.3_FG004 // GRMZM2G159399 // GRMZM2G153233 // GRMZM5G810727 // GRMZM2G305115 // GRMZM5G844562 // GRMZM2G134256 // AC210173.4_FG005 // GRMZM2G016241 // GRMZM2G149617 // GRMZM2G140355
GO:0009699	P	phenylpropanoid biosynthetic process	9	1805	86	25864	0.17	1	// AC196475.3_FG004 // GRMZM2G159399 // GRMZM2G153233 // GRMZM5G810727 // GRMZM5G844562 // GRMZM2G134256 // GRMZM2G016241 // GRMZM2G149617 // AC210173.4_FG005
GO:0051716	P	cellular response to stimulus	70	1805	893	25864	0.19	1	// GRMZM2G158147 // GRMZM2G025459 // GRMZM2G140355 // GRMZM2G102845 // GRMZM2G104081 // GRMZM2G057067 // GRMZM2G078465 // GRMZM2G374088 // GRMZM2G000158 // GRMZM2G062974 // GRMZM2G335618 // GRMZM2G360873 // GRMZM2G035465 // GRMZM2G138176 // GRMZM2G001160 // GRMZM2G135091 // GRMZM5G830932 // GRMZM2G033962 // GRMZM2G158252 // GRMZM2G111579 // GRMZM2G159285 // GRMZM2G064732 // GRMZM2G079957 // GRMZM…
GO:0000003	P	reproduction	63	1805	975	25864	0.74	1	// GRMZM2G115705 // GRMZM2G040843 // GRMZM2G145029 // GRMZM2G075562 // GRMZM2G328893 // GRMZM5G854613 // GRMZM2G151230 // GRMZM5G857087 // GRMZM5G895554 // GRMZM2G066578 // GRMZM2G174596 // GRMZM2G430600 // GRMZM2G033799 // GRMZM2G113742 // GRMZM2G474468 // GRMZM2G455085 // GRMZM2G311182 // GRMZM5G871463 // GRMZM2G322723 // GRMZM2G094990 // GRMZM2G047486 // GRMZM2G176721 // GRMZM2G335046 // AC210…
GO:0009199	P	ribonucleoside triphosphate metabolic process	20	1805	323	25864	0.73	1	// GRMZM2G308860 // GRMZM2G413652 // GRMZM5G825759 // GRMZM2G419806 // GRMZM2G361256 // GRMZM2G157334 // GRMZM2G127230 // GRMZM2G315375 // GRMZM2G060045 // GRMZM2G143756 // GRMZM2G067853 // GRMZM2G064732 // GRMZM2G142870 // GRMZM2G119773 // GRMZM2G048907 // GRMZM2G436981 // GRMZM2G083243 // GRMZM2G178645 // GRMZM5G856071 // GRMZM2G451231
GO:0008361	P	regulation of cell size 9	1805	286	25864	1	1	// GRMZM2G315375 // GRMZM2G126260 // GRMZM2G132568 // GRMZM2G127386 // GRMZM2G047486 // GRMZM2G081652 // GRMZM2G126682 // GRMZM2G167520 // GRMZM2G049693
GO:0046486	P	glycerolipid metabolic process	15	1805	172	25864	0.24	1	// GRMZM2G174739 // GRMZM2G063258 // GRMZM2G422045 // GRMZM2G140811 // GRMZM2G039385 // GRMZM2G054936 // GRMZM2G085926 // GRMZM2G477340 // GRMZM2G312438 // GRMZM5G825110 // GRMZM2G179792 // GRMZM2G065225 // GRMZM2G171435 // GRMZM5G817559 // GRMZM2G015040
GO:0042325	P	regulation of phosphorylation	5	1805	91	25864	0.76	1	// GRMZM2G005619 // GRMZM2G400470 // GRMZM2G062453 // GRMZM2G053722 // GRMZM2G094452
GO:0006576	P	cellular biogenic amine metabolic process	9	1805	79	25864	0.12	1	// GRMZM2G060896 // GRMZM2G145870 // GRMZM2G140811 // GRMZM2G150248 // GRMZM2G461159 // GRMZM2G312438 // GRMZM2G179792 // GRMZM2G085926 // GRMZM2G015040
GO:0034284	P	response to monosaccharide stimulus	6	1805	37	25864	0.059	1	// GRMZM2G064732 // GRMZM2G104081 // GRMZM2G180720 // GRMZM2G052423 // GRMZM2G171373 // GRMZM2G440208
GO:0019538	P	protein metabolic process	284	1805	4447	25864	0.95	1	// GRMZM2G056988 // GRMZM2G139223 // GRMZM2G015967 // GRMZM2G140231 // GRMZM2G041141 // GRMZM2G057067 // GRMZM5G826801 // GRMZM2G134205 // GRMZM2G054905 // GRMZM2G145109 // GRMZM2G063244 // GRMZM2G426156 // GRMZM2G474153 // GRMZM2G028004 // GRMZM2G145756 // GRMZM2G379780 // GRMZM2G321153 // GRMZM2G455085 // GRMZM2G150952 // GRMZM2G023110 // GRMZM2G463574 // GRMZM2G059282 // GRMZM2G433684 // GRMZM…
GO:0019321	P	pentose metabolic process	5	1805	42	25864	0.19	1	// GRMZM2G005493 // GRMZM2G456086 // GRMZM2G097277 // GRMZM2G077299 // GRMZM2G359234
GO:0006457	P	protein folding 16	1805	261	25864	0.73	1	// GRMZM2G056988 // GRMZM2G132811 // GRMZM2G015967 // GRMZM5G835677 // AC215201.3_FG005 // GRMZM2G305115 // GRMZM2G042253 // GRMZM2G001956 // GRMZM2G041060 // GRMZM2G095333 // GRMZM2G117968 // GRMZM2G063244 // GRMZM2G035708 // GRMZM5G861603 // GRMZM2G057374 // GRMZM2G085885
GO:0009893	P	positive regulation of metabolic process	9	1805	114	25864	0.41	1	// GRMZM2G089812 // GRMZM2G033356 // GRMZM2G140355 // GRMZM2G074393 // GRMZM2G134717 // GRMZM2G111216 // GRMZM2G027478 // GRMZM2G156937 // GRMZM2G382106
GO:0009890	P	negative regulation of biosynthetic process	5	1805	108	25864	0.87	1	// GRMZM2G071450 // GRMZM2G033962 // GRMZM2G159643 // GRMZM2G126682 // GRMZM2G057571
GO:0009891	P	positive regulation of biosynthetic process	6	1805	89	25864	0.59	1	// GRMZM2G089812 // GRMZM2G033356 // GRMZM2G074393 // GRMZM2G134717 // GRMZM2G111216 // GRMZM2G027478
GO:0048569	P	post-embryonic organ development	9	1805	144	25864	0.67	1	// GRMZM2G159399 // GRMZM2G153233 // GRMZM2G455085 // GRMZM2G315375 // GRMZM2G012391 // GRMZM2G027958 // GRMZM2G066578 // GRMZM2G174784 // AC187157.4_FG005
GO:0000302	P	response to reactive oxygen species	10	1805	91	25864	0.12	1	// GRMZM2G152447 // GRMZM2G312997 // GRMZM2G149647 // GRMZM5G803365 // GRMZM2G078465 // GRMZM2G152477 // GRMZM2G049349 // GRMZM2G031761 // GRMZM2G400470 // GRMZM2G050984
GO:0044036	P	cell wall macromolecule metabolic process	5	1805	95	25864	0.79	1	// GRMZM2G011912 // GRMZM2G022645 // GRMZM2G097277 // GRMZM2G077299 // GRMZM2G062974
GO:0050789	P	regulation of biological process	200	1805	3207	25864	0.96	1	// GRMZM5G833140 // GRMZM2G102845 // GRMZM2G057067 // GRMZM2G074317 // GRMZM2G010929 // GRMZM2G037630 // GRMZM2G062974 // GRMZM2G057935 // GRMZM2G122846 // GRMZM2G074017 // GRMZM2G138349 // GRMZM5G895554 // GRMZM2G007188 // GRMZM2G004641 // GRMZM5G830932 // GRMZM2G158252 // GRMZM2G181258 // GRMZM2G040736 // GRMZM5G806839 // GRMZM2G067063 // GRMZM5G870446 // GRMZM2G085000 // AC232238.2_FG004 // GR…
GO:0008219	P	cell death	14	1805	129	25864	0.084	1	// GRMZM2G312997 // GRMZM2G066326 // GRMZM2G089106 // GRMZM2G140811 // GRMZM2G104081 // GRMZM2G305115 // GRMZM2G074317 // GRMZM5G881803 // GRMZM2G064732 // GRMZM2G339563 // GRMZM2G171373 // GRMZM2G140721 // GRMZM2G027958 // GRMZM2G029566
GO:0000902	P	cell morphogenesis	8	1805	247	25864	0.99	1	// GRMZM2G179703 // GRMZM2G126260 // GRMZM2G132568 // GRMZM2G127386 // GRMZM5G842058 // GRMZM2G047486 // GRMZM2G081652 // GRMZM2G049693
GO:0006886	P	intracellular protein transport 12	1805	361	25864	1	1	// GRMZM2G018484 // GRMZM2G162544 // GRMZM2G157334 // GRMZM2G445617 // GRMZM2G150791 // GRMZM2G095348 // GRMZM5G868047 // GRMZM2G145175 // GRMZM2G117507 // GRMZM2G127230 // GRMZM2G389118 // GRMZM2G012600
GO:0006887	P	exocytosis	6	1805	65	25864	0.32	1	// GRMZM5G830776 // GRMZM2G165301 // GRMZM2G162065 // GRMZM2G111657 // GRMZM2G357443 // GRMZM2G052880
GO:0032259	P	methylation	21	1805	309	25864	0.58	1	// GRMZM2G033952 // GRMZM2G349791 // GRMZM2G151887 // GRMZM2G156904 // GRMZM2G168412 // GRMZM2G114706 // GRMZM2G005260 // GRMZM2G144155 // GRMZM2G150248 // GRMZM2G318803 // GRMZM2G004138 // GRMZM2G126682 // GRMZM2G010596 // GRMZM2G112242 // GRMZM2G035594 // GRMZM2G114570 // GRMZM2G042295 // AC196475.3_FG004 // GRMZM5G876898 // GRMZM2G050307 // GRMZM2G336909
GO:0048316	P	seed development	19	1805	285	25864	0.61	1	// GRMZM2G444034 // GRMZM2G159369 // GRMZM2G033799 // GRMZM2G002959 // GRMZM2G040843 // GRMZM2G174784 // GRMZM2G311182 // GRMZM2G126260 // GRMZM5G857087 // GRMZM2G152686 // GRMZM2G318780 // GRMZM2G377341 // GRMZM2G088356 // GRMZM2G059151 // GRMZM2G051179 // GRMZM2G178645 // GRMZM2G149617 // AC187157.4_FG005 // GRMZM2G174596
GO:0009261	P	ribonucleotide catabolic process	18	1805	250	25864	0.48	1	// GRMZM2G308860 // GRMZM2G413652 // GRMZM2G419806 // GRMZM2G361256 // GRMZM2G157334 // GRMZM2G127230 // GRMZM2G315375 // GRMZM2G060045 // GRMZM2G143756 // GRMZM2G067853 // GRMZM2G064732 // GRMZM2G142870 // GRMZM2G119773 // GRMZM2G436981 // GRMZM2G083243 // GRMZM2G178645 // GRMZM5G856071 // GRMZM2G451231
GO:0043412	P	macromolecule modification	175	1805	2387	25864	0.27	1	// GRMZM2G139223 // GRMZM2G015967 // GRMZM2G140231 // GRMZM2G134205 // GRMZM2G145109 // GRMZM2G063244 // GRMZM2G426156 // GRMZM2G474153 // GRMZM2G028004 // GRMZM2G145756 // GRMZM2G379780 // GRMZM2G321153 // GRMZM2G150952 // GRMZM2G023110 // GRMZM2G463574 // GRMZM2G433684 // GRMZM2G047486 // GRMZM2G155216 // GRMZM2G028568 // GRMZM2G021416 // GRMZM2G070315 // GRMZM2G124555 // GRMZM2G076943 // GRMZM…
GO:0009267	P	cellular response to starvation 7	1805	84	25864	0.38	1	// GRMZM2G158147 // GRMZM2G141320 // GRMZM2G123986 // GRMZM2G001696 // GRMZM2G064657 // GRMZM2G135091 // GRMZM5G870932
GO:0009150	P	purine ribonucleotide metabolic process 20	1805	357	25864	0.86	1	// GRMZM2G308860 // GRMZM2G413652 // GRMZM5G825759 // GRMZM2G419806 // GRMZM2G361256 // GRMZM2G157334 // GRMZM2G127230 // GRMZM2G315375 // GRMZM2G060045 // GRMZM2G143756 // GRMZM2G067853 // GRMZM2G064732 // GRMZM2G142870 // GRMZM2G119773 // GRMZM2G048907 // GRMZM2G436981 // GRMZM2G083243 // GRMZM2G178645 // GRMZM5G856071 // GRMZM2G451231
GO:0010260	P	organ senescence	7	1805	49	25864	0.071	1	// GRMZM2G094712 // GRMZM2G156127 // GRMZM2G165098 // GRMZM2G178958 // GRMZM2G134149 // GRMZM2G062129 // GRMZM2G168744
GO:0048367	P	shoot development	13	1805	276	25864	0.94	1	// GRMZM2G158252 // GRMZM2G159399 // GRMZM2G153233 // GRMZM2G040843 // GRMZM2G078465 // GRMZM2G446515 // GRMZM2G179703 // GRMZM2G377341 // GRMZM5G842058 // GRMZM2G171435 // AC189879.3_FG003 // GRMZM2G063492 // AC187157.4_FG005
GO:0048868	P	pollen tube development 7	1805	118	25864	0.71	1	// GRMZM2G159369 // GRMZM2G038898 // GRMZM2G328893 // GRMZM2G010823 // GRMZM2G047486 // GRMZM2G081652 // GRMZM2G335046
GO:0010557	P	positive regulation of macromolecule biosynthetic process	6	1805	82	25864	0.52	1	// GRMZM2G089812 // GRMZM2G033356 // GRMZM2G074393 // GRMZM2G134717 // GRMZM2G111216 // GRMZM2G027478
GO:0048364	P	root development	15	1805	275	25864	0.86	1	// GRMZM2G301647 // GRMZM2G159399 // GRMZM2G153233 // GRMZM2G159285 // GRMZM2G138410 // GRMZM2G126260 // GRMZM2G063244 // AC233878.1_FG004 // GRMZM2G377341 // GRMZM2G045314 // GRMZM2G119583 // GRMZM2G138176 // GRMZM2G149184 // GRMZM2G077356 // GRMZM2G162295
GO:0006694	P	steroid biosynthetic process	6	1805	39	25864	0.071	1	// GRMZM2G127067 // GRMZM5G850019 // GRMZM2G180922 // GRMZM2G126682 // GRMZM2G012391 // GRMZM2G168681
GO:0006753	P	nucleoside phosphate metabolic process	41	1805	518	25864	0.24	1	// GRMZM2G361256 // GRMZM2G157334 // GRMZM2G456086 // GRMZM2G046498 // GRMZM2G142870 // GRMZM2G074017 // GRMZM2G440208 // GRMZM2G127230 // GRMZM5G856071 // GRMZM5G825759 // GRMZM2G026807 // GRMZM2G060045 // GRMZM2G391511 // GRMZM2G064732 // GRMZM2G079944 // GRMZM2G407396 // GRMZM2G417072 // GRMZM2G413652 // GRMZM2G014813 // GRMZM2G329047 // GRMZM2G315375 // GRMZM5G840928 // GRMZM2G134256 // GRMZM…
GO:0010558	P	negative regulation of macromolecule biosynthetic process	5	1805	103	25864	0.84	1	// GRMZM2G071450 // GRMZM2G033962 // GRMZM2G159643 // GRMZM2G126682 // GRMZM2G057571
GO:0010016	P	shoot morphogenesis	5	1805	155	25864	0.98	1	// GRMZM2G179703 // GRMZM2G377341 // GRMZM2G078465 // GRMZM5G842058 // AC187157.4_FG005
GO:0009411	P	response to UV	10	1805	81	25864	0.072	1	// GRMZM2G419239 // GRMZM2G140355 // GRMZM2G315375 // GRMZM2G071450 // GRMZM2G377168 // GRMZM2G012391 // GRMZM2G120652 // GRMZM2G136960 // GRMZM2G000818 // AC210173.4_FG005
GO:0048229	P	gametophyte development 14	1805	255	25864	0.84	1	// GRMZM2G159369 // GRMZM2G151230 // GRMZM2G009323 // GRMZM2G180720 // GRMZM5G833389 // GRMZM5G857087 // GRMZM2G012391 // GRMZM2G133969 // GRMZM2G031572 // GRMZM2G078275 // GRMZM2G174596 // GRMZM2G128865 // GRMZM2G029912 // GRMZM2G388045
GO:0032446	P	protein modification by small protein conjugation	6	1805	164	25864	0.97	1	// GRMZM2G314412 // GRMZM2G135629 // GRMZM2G041141 // GRMZM2G027375 // GRMZM2G061624 // GRMZM2G073310
GO:0009653	P	anatomical structure morphogenesis	26	1805	551	25864	0.98	1	// GRMZM2G078465 // GRMZM2G138410 // GRMZM5G842058 // GRMZM2G138176 // GRMZM2G162295 // GRMZM2G049693 // GRMZM2G145756 // GRMZM2G339122 // GRMZM2G159285 // GRMZM2G179703 // GRMZM2G127386 // GRMZM2G132568 // GRMZM2G047486 // GRMZM2G077356 // GRMZM2G174784 // AC187157.4_FG005 // GRMZM2G089106 // GRMZM2G126260 // GRMZM5G857087 // GRMZM2G012391 // GRMZM2G469551 // GRMZM2G377341 // GRMZM2G081652 // GR…
GO:0015672	P	monovalent inorganic cation transport	13	1805	185	25864	0.53	1	// GRMZM2G330049 // GRMZM5G825759 // GRMZM2G383088 // GRMZM2G093643 // GRMZM2G086258 // GRMZM2G116584 // GRMZM2G014240 // GRMZM2G061950 // GRMZM2G149619 // GRMZM2G163476 // GRMZM2G099382 // GRMZM2G048907 // GRMZM2G063492
GO:0042545	P	cell wall modification	5	1805	85	25864	0.71	1	// GRMZM2G128682 // GRMZM2G167637 // GRMZM2G078465 // GRMZM2G091228 // GRMZM2G111579
GO:0043687	P	post-translational protein modification 158	1805	2107	25864	0.19	1	// GRMZM2G139223 // GRMZM2G015967 // GRMZM2G140231 // GRMZM2G134205 // GRMZM2G145109 // GRMZM2G063244 // GRMZM2G426156 // GRMZM2G474153 // GRMZM2G145756 // GRMZM2G379780 // GRMZM2G321153 // GRMZM2G150952 // GRMZM2G023110 // GRMZM2G463574 // GRMZM2G433684 // GRMZM2G047486 // GRMZM2G155216 // GRMZM2G028568 // GRMZM2G021416 // GRMZM2G070315 // GRMZM2G124555 // GRMZM2G076943 // GRMZM2G057374 // GRMZM…
GO:0006972	P	hyperosmotic response	9	1805	67	25864	0.059	1	// GRMZM2G330049 // GRMZM2G130548 // GRMZM2G078465 // GRMZM2G116584 // GRMZM2G407396 // GRMZM2G120652 // GRMZM2G072034 // GRMZM2G080828 // GRMZM2G002165
GO:0044257	P	cellular protein catabolic process	8	1805	260	25864	1	1	// GRMZM2G074282 // GRMZM2G362778 // GRMZM2G059282 // GRMZM2G113821 // GRMZM2G061624 // GRMZM2G138176 // GRMZM2G122443 // AC149818.2_FG006
GO:0009644	P	response to high light intensity	8	1805	64	25864	0.096	1	// GRMZM2G149647 // GRMZM5G803365 // GRMZM2G113349 // GRMZM5G870446 // GRMZM2G081175 // GRMZM2G049349 // GRMZM2G136960 // GRMZM2G007441
GO:0006979	P	response to oxidative stress	35	1805	391	25864	0.095	1	// GRMZM2G312997 // GRMZM2G031033 // GRMZM2G108123 // GRMZM2G177937 // GRMZM2G078465 // GRMZM2G312438 // GRMZM2G152477 // GRMZM2G133434 // GRMZM5G803365 // GRMZM2G061950 // GRMZM2G017593 // GRMZM2G136042 // GRMZM2G471357 // GRMZM2G063244 // GRMZM2G103342 // GRMZM2G020801 // GRMZM2G120652 // GRMZM2G064613 // GRMZM2G177412 // GRMZM2G152447 // GRMZM2G069708 // GRMZM2G149647 // GRMZM2G335618 // GRMZM…
GO:0009640	P	photomorphogenesis	7	1805	75	25864	0.29	1	// GRMZM2G430600 // GRMZM2G140355 // GRMZM2G081955 // GRMZM2G315375 // GRMZM2G122715 // GRMZM2G092174 // GRMZM2G353076
GO:0009909	P	regulation of flower development	7	1805	112	25864	0.67	1	// GRMZM2G158252 // GRMZM2G067789 // GRMZM2G474468 // GRMZM2G107945 // GRMZM5G871463 // GRMZM2G012391 // GRMZM2G027958
GO:0042542	P	response to hydrogen peroxide	7	1805	69	25864	0.23	1	// GRMZM2G152447 // GRMZM2G149647 // GRMZM5G803365 // GRMZM2G078465 // GRMZM2G152477 // GRMZM2G049349 // GRMZM2G400470
GO:0009816	P	defense response to bacterium, incompatible interaction 5	1805	28	25864	0.061	1	// GRMZM2G015889 // GRMZM2G339563 // GRMZM2G111579 // GRMZM2G312438 // GRMZM2G080828
GO:0022402	P	cell cycle process	8	1805	161	25864	0.87	1	// GRMZM2G154229 // GRMZM2G145756 // GRMZM2G157510 // GRMZM2G126682 // GRMZM2G133969 // GRMZM2G436981 // GRMZM2G174971 // GRMZM2G174596
GO:0006099	P	tricarboxylic acid cycle	5	1805	43	25864	0.2	1	// GRMZM5G829778 // GRMZM2G083841 // GRMZM2G010823 // GRMZM2G064799 // GRMZM2G102183
GO:0045449	P	regulation of transcription	97	1805	1708	25864	0.98	1	// GRMZM5G833140 // GRMZM2G102845 // GRMZM2G057067 // GRMZM2G010929 // GRMZM2G037630 // GRMZM2G111216 // GRMZM2G105834 // GRMZM2G122846 // GRMZM2G004641 // GRMZM5G830932 // GRMZM2G158252 // GRMZM2G040736 // GRMZM5G806839 // GRMZM2G169654 // GRMZM2G042494 // GRMZM2G445575 // GRMZM2G131961 // GRMZM2G077356 // GRMZM2G174784 // AC187157.4_FG005 // GRMZM2G107945 // GRMZM2G133262 // GRMZM2G172621 // GR…
GO:0042594	P	response to starvation	7	1805	91	25864	0.46	1	// GRMZM2G158147 // GRMZM2G141320 // GRMZM2G123986 // GRMZM2G001696 // GRMZM2G064657 // GRMZM2G135091 // GRMZM5G870932
GO:0043632	P	modification-dependent macromolecule catabolic process	8	1805	217	25864	0.98	1	// GRMZM2G074282 // GRMZM2G362778 // GRMZM2G059282 // GRMZM2G113821 // GRMZM2G061624 // GRMZM2G138176 // GRMZM2G122443 // AC149818.2_FG006
GO:0006090	P	pyruvate metabolic process	5	1805	32	25864	0.091	1	// GRMZM2G140614 // GRMZM2G097457 // GRMZM2G043198 // GRMZM5G870932 // GRMZM2G001696
GO:0007275	P	multicellular organismal development	106	1805	1563	25864	0.63	1	// GRMZM2G040843 // GRMZM2G159250 // GRMZM2G138410 // GRMZM2G133969 // GRMZM2G388045 // GRMZM2G145756 // GRMZM2G158252 // GRMZM2G474468 // GRMZM2G455085 // GRMZM2G178645 // GRMZM2G145029 // GRMZM2G047486 // GRMZM2G077356 // GRMZM2G174784 // AC187157.4_FG005 // GRMZM2G318780 // GRMZM2G107945 // GRMZM2G152686 // GRMZM2G126682 // GRMZM2G353076 // GRMZM2G347766 // GRMZM2G159399 // GRMZM5G896883 // AC…
GO:0051301	P	cell division	11	1805	168	25864	0.62	1	// GRMZM2G145756 // GRMZM2G159399 // GRMZM2G153233 // GRMZM2G143627 // GRMZM2G005619 // GRMZM2G465169 // GRMZM2G119773 // GRMZM2G049031 // GRMZM2G138176 // GRMZM2G114841 // GRMZM2G174596
GO:0009606	P	tropism 7	1805	59	25864	0.14	1	// GRMZM2G159285 // GRMZM2G315375 // GRMZM2G126260 // GRMZM2G092174 // GRMZM2G149184 // GRMZM2G077356 // GRMZM2G181028
GO:0009733	P	response to auxin stimulus	21	1805	244	25864	0.21	1	// GRMZM2G159643 // GRMZM2G176568 // GRMZM2G127857 // GRMZM2G153233 // GRMZM2G159285 // GRMZM2G102845 // GRMZM2G128421 // GRMZM2G057067 // GRMZM2G315375 // GRMZM2G126260 // GRMZM2G035465 // GRMZM2G079957 // GRMZM2G159399 // GRMZM2G353076 // GRMZM2G159034 // GRMZM2G138176 // GRMZM2G149184 // GRMZM2G077356 // GRMZM2G000158 // AC187157.4_FG005 // GRMZM2G143352
GO:0009826	P	unidimensional cell growth	5	1805	185	25864	1	1	// GRMZM2G127386 // GRMZM2G047486 // GRMZM2G132568 // GRMZM2G049693 // GRMZM2G081652
GO:0009739	P	response to gibberellin stimulus	7	1805	80	25864	0.34	1	// GRMZM2G176568 // GRMZM2G127857 // GRMZM2G140355 // GRMZM2G474468 // GRMZM2G064732 // GRMZM2G171435 // GRMZM2G353076
GO:0009738	P	abscisic acid mediated signaling pathway	8	1805	83	25864	0.24	1	// GRMZM2G159399 // GRMZM2G153233 // GRMZM2G374088 // AC210013.4_FG014 // GRMZM2G064732 // GRMZM2G047486 // GRMZM2G171435 // GRMZM2G045314
GO:0006096	P	glycolysis	13	1805	113	25864	0.068	1	// GRMZM2G089136 // GRMZM2G155253 // GRMZM2G033894 // GRMZM2G089365 // GRMZM2G104081 // GRMZM5G833389 // GRMZM2G152686 // GRMZM2G064302 // GRMZM2G083016 // GRMZM2G171373 // GRMZM2G059151 // GRMZM2G140614 // GRMZM2G046284
GO:0009605	P	response to external stimulus	39	1805	434	25864	0.079	1	// GRMZM2G158147 // GRMZM2G025459 // GRMZM2G151826 // GRMZM2G078465 // GRMZM2G077673 // GRMZM2G062974 // GRMZM2G139300 // GRMZM2G001160 // GRMZM2G135091 // GRMZM2G149184 // GRMZM2G120574 // GRMZM2G430600 // GRMZM2G142870 // GRMZM2G159285 // GRMZM2G057935 // GRMZM2G052423 // GRMZM2G020002 // GRMZM2G068947 // GRMZM2G335046 // GRMZM2G136960 // GRMZM5G870932 // GRMZM2G088482 // GRMZM2G064657 // GRMZM…
GO:0006468	P	protein amino acid phosphorylation	132	1805	1642	25864	0.061	1	// GRMZM2G139223 // GRMZM2G140231 // GRMZM2G134205 // GRMZM2G145109 // GRMZM2G426156 // GRMZM2G474153 // GRMZM2G145756 // GRMZM2G379780 // GRMZM2G321153 // GRMZM2G150952 // GRMZM2G023110 // GRMZM2G463574 // GRMZM2G433684 // GRMZM2G047486 // GRMZM2G028568 // GRMZM2G021416 // GRMZM2G124555 // GRMZM2G076943 // GRMZM2G151567 // GRMZM2G120951 // GRMZM2G419290 // GRMZM2G040964 // GRMZM2G030673 // GRMZM…
GO:0007389	P	pattern specification process	9	1805	131	25864	0.57	1	// GRMZM2G159399 // GRMZM2G153233 // GRMZM2G469551 // GRMZM2G174784 // GRMZM2G126260 // GRMZM2G159034 // GRMZM2G126682 // GRMZM2G162295 // AC187157.4_FG005
GO:0019219	P	regulation of nucleobase, nucleoside, nucleotide and nucleic acid metabolic process	103	1805	1755	25864	0.97	1	// GRMZM5G833140 // GRMZM2G102845 // GRMZM2G057067 // GRMZM2G010929 // GRMZM2G037630 // GRMZM2G111216 // GRMZM2G071294 // GRMZM2G105834 // GRMZM2G122846 // GRMZM2G074017 // GRMZM2G004641 // GRMZM5G830932 // GRMZM2G158252 // GRMZM2G040736 // GRMZM5G806839 // GRMZM2G169654 // GRMZM2G042494 // GRMZM2G445575 // GRMZM2G131961 // GRMZM2G077356 // GRMZM2G174784 // AC187157.4_FG005 // GRMZM2G107945 // GR…
GO:0006461	P	protein complex assembly	17	1805	312	25864	0.87	1	// GRMZM2G143392 // GRMZM2G143627 // GRMZM2G159724 // GRMZM2G110277 // GRMZM2G113349 // GRMZM2G106164 // GRMZM2G087435 // GRMZM2G002165 // GRMZM2G102838 // GRMZM2G033198 // GRMZM2G119773 // GRMZM2G109244 // GRMZM2G133844 // GRMZM2G083243 // GRMZM5G856071 // GRMZM2G050556 // GRMZM5G830932
GO:0006464	P	protein modification process	168	1805	2263	25864	0.22	1	// GRMZM2G139223 // GRMZM2G015967 // GRMZM2G140231 // GRMZM2G134205 // GRMZM2G145109 // GRMZM2G063244 // GRMZM2G426156 // GRMZM2G474153 // GRMZM2G028004 // GRMZM2G145756 // GRMZM2G379780 // GRMZM2G321153 // GRMZM2G150952 // GRMZM2G023110 // GRMZM2G463574 // GRMZM2G433684 // GRMZM2G047486 // GRMZM2G155216 // GRMZM2G028568 // GRMZM2G021416 // GRMZM2G070315 // GRMZM2G124555 // GRMZM2G076943 // GRMZM…
GO:0000272	P	polysaccharide catabolic process	7	1805	70	25864	0.24	1	// GRMZM2G150796 // GRMZM2G412611 // AC155376.2_FG005 // GRMZM2G097277 // GRMZM2G446515 // GRMZM2G062974 // GRMZM2G077299
GO:0010228	P	vegetative to reproductive phase transition of meristem 6	1805	110	25864	0.78	1	// GRMZM2G474468 // GRMZM2G075562 // GRMZM2G163437 // GRMZM2G062129 // GRMZM2G106213 // AC210303.3_FG001
GO:0010224	P	response to UV-B	7	1805	55	25864	0.11	1	// GRMZM2G419239 // GRMZM2G140355 // GRMZM2G377168 // GRMZM2G012391 // GRMZM2G120652 // GRMZM2G000818 // AC210173.4_FG005
GO:0051276	P	chromosome organization 8	1805	292	25864	1	1	// GRMZM2G318803 // GRMZM2G151826 // GRMZM2G041381 // GRMZM2G418258 // GRMZM2G133969 // GRMZM2G092174 // GRMZM2G057852 // GRMZM2G336909
GO:0009913	P	epidermal cell differentiation	5	1805	135	25864	0.95	1	// GRMZM2G179703 // GRMZM2G138410 // GRMZM5G842058 // GRMZM2G126260 // GRMZM2G301647
GO:0009911	P	positive regulation of flower development	5	1805	38	25864	0.15	1	// GRMZM2G067789 // GRMZM2G107945 // GRMZM5G871463 // GRMZM2G012391 // GRMZM2G474468
GO:0048856	P	anatomical structure development	89	1805	1306	25864	0.6	1	// GRMZM2G040843 // GRMZM2G138410 // GRMZM2G145756 // GRMZM2G158252 // GRMZM2G474468 // GRMZM2G455085 // GRMZM2G178645 // GRMZM2G145029 // GRMZM2G047486 // GRMZM2G077356 // GRMZM2G174784 // AC187157.4_FG005 // GRMZM2G318780 // GRMZM2G107945 // GRMZM2G089106 // GRMZM2G152686 // GRMZM2G347766 // GRMZM2G159399 // GRMZM5G896883 // AC233878.1_FG004 // AC189879.3_FG003 // GRMZM2G128865 // GRMZM2G075562…
GO:0006417	P	regulation of translation	7	1805	74	25864	0.28	1	// GRMZM2G159285 // GRMZM2G128421 // GRMZM2G057067 // GRMZM2G071450 // GRMZM2G111216 // GRMZM2G035465 // GRMZM2G077356
GO:0009630	P	gravitropism	7	1805	50	25864	0.076	1	// GRMZM2G159285 // GRMZM2G315375 // GRMZM2G126260 // GRMZM2G092174 // GRMZM2G149184 // GRMZM2G077356 // GRMZM2G181028
GO:0048523	P	negative regulation of cellular process 13	1805	248	25864	0.88	1	// GRMZM2G033962 // GRMZM2G151230 // GRMZM2G113349 // GRMZM2G071450 // GRMZM5G870446 // GRMZM2G064732 // GRMZM2G159643 // GRMZM2G126682 // GRMZM2G045314 // GRMZM2G074017 // GRMZM2G057571 // GRMZM2G064914 // AC189879.3_FG003
GO:0048522	P	positive regulation of cellular process 17	1805	179	25864	0.14	1	// GRMZM2G154229 // GRMZM2G089812 // GRMZM2G033356 // GRMZM2G140355 // GRMZM2G171435 // GRMZM2G074393 // GRMZM2G134717 // GRMZM2G111216 // GRMZM2G064732 // GRMZM2G047486 // GRMZM2G027478 // GRMZM2G156937 // GRMZM2G138176 // GRMZM2G027958 // GRMZM2G382106 // AC187157.4_FG005 // GRMZM2G174596
GO:0009451	P	RNA modification	7	1805	103	25864	0.58	1	// GRMZM2G151887 // GRMZM2G168412 // GRMZM2G459702 // GRMZM2G050485 // GRMZM2G144843 // GRMZM2G158462 // GRMZM2G172365
GO:0031347	P	regulation of defense response	8	1805	81	25864	0.22	1	// GRMZM2G048472 // GRMZM2G105770 // GRMZM2G305115 // GRMZM5G857087 // GRMZM2G031802 // GRMZM2G148194 // GRMZM2G092174 // GRMZM2G027958
GO:0044093	P	positive regulation of molecular function	5	1805	82	25864	0.68	1	// GRMZM2G413652 // GRMZM2G177937 // GRMZM2G150876 // GRMZM2G400470 // GRMZM2G094452
GO:0044092	P	negative regulation of molecular function	13	1805	147	25864	0.25	1	// GRMZM2G099452 // GRMZM2G163749 // GRMZM2G374971 // GRMZM2G177937 // GRMZM2G073223 // GRMZM2G156632 // GRMZM2G052365 // GRMZM2G414915 // GRMZM2G074017 // GRMZM2G353076 // GRMZM2G128682 // GRMZM2G131177 // GRMZM2G148925
GO:0006662	P	glycerol ether metabolic process	9	1805	77	25864	0.11	1	// GRMZM2G159369 // GRMZM2G441144 // GRMZM2G181258 // GRMZM2G177937 // GRMZM5G825110 // GRMZM2G171435 // GRMZM5G817559 // GRMZM2G163421 // GRMZM2G033198
GO:0033036	P	macromolecule localization	33	1805	633	25864	0.96	1	// GRMZM2G124918 // GRMZM2G157334 // GRMZM2G322723 // GRMZM2G445617 // GRMZM2G078465 // GRMZM2G031802 // GRMZM2G128454 // GRMZM2G101413 // GRMZM2G127230 // GRMZM2G075051 // GRMZM2G173682 // GRMZM2G018484 // GRMZM2G109582 // GRMZM2G060045 // GRMZM2G389118 // GRMZM2G012600 // GRMZM2G107839 // GRMZM2G091228 // GRMZM2G095348 // GRMZM2G162544 // GRMZM2G151529 // GRMZM2G020982 // GRMZM2G150791 // GRMZM…
GO:0046039	P	GTP metabolic process	7	1805	140	25864	0.85	1	// GRMZM2G413652 // GRMZM2G157334 // GRMZM2G064732 // GRMZM2G119773 // GRMZM2G083243 // GRMZM2G127230 // GRMZM5G856071
GO:0046034	P	ATP metabolic process	13	1805	181	25864	0.5	1	// GRMZM2G308860 // GRMZM5G825759 // GRMZM2G361256 // GRMZM2G315375 // GRMZM2G060045 // GRMZM2G143756 // GRMZM2G067853 // GRMZM2G142870 // GRMZM2G048907 // GRMZM2G436981 // GRMZM2G419806 // GRMZM2G178645 // GRMZM2G451231
GO:0009072	P	aromatic amino acid family metabolic process	9	1805	85	25864	0.16	1	// GRMZM2G179454 // GRMZM2G145870 // GRMZM2G004590 // GRMZM2G078465 // GRMZM2G033799 // GRMZM2G145451 // GRMZM2G154093 // GRMZM2G064732 // GRMZM2G029566
GO:0009658	P	chloroplast organization	10	1805	85	25864	0.091	1	// GRMZM2G159250 // GRMZM2G006229 // GRMZM2G081955 // AC215201.3_FG005 // GRMZM5G873519 // GRMZM2G027478 // GRMZM2G119773 // GRMZM2G076771 // GRMZM2G074393 // GRMZM2G002165
GO:0031669	P	cellular response to nutrient levels	11	1805	95	25864	0.085	1	// GRMZM2G158147 // GRMZM2G064657 // GRMZM2G025459 // GRMZM2G141320 // GRMZM2G181505 // GRMZM2G123986 // GRMZM2G077673 // GRMZM2G001696 // GRMZM2G020002 // GRMZM2G135091 // GRMZM5G870932
GO:0034285	P	response to disaccharide stimulus	6	1805	50	25864	0.16	1	// GRMZM2G161780 // GRMZM2G180720 // GRMZM5G845611 // GRMZM2G052423 // GRMZM2G120579 // GRMZM2G440208
GO:0044249	P	cellular biosynthetic process	301	1805	4603	25864	0.89	1	// GRMZM2G074097 // GRMZM5G833140 // GRMZM2G102845 // GRMZM2G461159 // GRMZM2G057067 // GRMZM5G826801 // GRMZM2G010929 // GRMZM2G037630 // GRMZM2G111216 // GRMZM2G032282 // GRMZM2G057935 // GRMZM2G122846 // GRMZM2G361855 // GRMZM2G074015 // GRMZM2G020433 // GRMZM2G149317 // GRMZM2G038833 // GRMZM5G830932 // GRMZM2G039385 // GRMZM2G158252 // GRMZM2G178546 // GRMZM2G137151 // GRMZM2G040736 // GRMZM…
GO:0016567	P	protein ubiquitination	6	1805	156	25864	0.96	1	// GRMZM2G314412 // GRMZM2G135629 // GRMZM2G041141 // GRMZM2G027375 // GRMZM2G061624 // GRMZM2G073310
GO:0016114	P	terpenoid biosynthetic process	8	1805	71	25864	0.14	1	// GRMZM2G127139 // GRMZM2G137151 // GRMZM2G145029 // GRMZM5G849107 // GRMZM2G454952 // GRMZM2G300348 // GRMZM2G149317 // GRMZM2G168681
GO:0006807	P	nitrogen compound metabolic process	266	1805	4183	25864	0.95	1	// GRMZM2G074097 // GRMZM5G833140 // GRMZM2G010044 // GRMZM2G102845 // GRMZM2G461159 // GRMZM2G057067 // GRMZM2G134398 // GRMZM2G312438 // GRMZM2G037630 // GRMZM2G062974 // GRMZM2G032282 // GRMZM2G104999 // GRMZM2G057935 // GRMZM2G122846 // GRMZM2G074017 // GRMZM2G361855 // GRMZM2G004641 // GRMZM2G008864 // GRMZM5G830932 // GRMZM2G158252 // GRMZM2G026807 // GRMZM2G137151 // GRMZM2G040736 // GRMZM…
GO:0034660	P	ncRNA metabolic process 6	1805	264	25864	1	1	// GRMZM2G050561 // GRMZM2G168412 // GRMZM2G455085 // GRMZM2G172365 // GRMZM2G064914 // AC189879.3_FG003
GO:0006195	P	purine nucleotide catabolic process	18	1805	250	25864	0.48	1	// GRMZM2G308860 // GRMZM2G413652 // GRMZM2G419806 // GRMZM2G361256 // GRMZM2G157334 // GRMZM2G127230 // GRMZM2G315375 // GRMZM2G060045 // GRMZM2G143756 // GRMZM2G067853 // GRMZM2G064732 // GRMZM2G142870 // GRMZM2G119773 // GRMZM2G436981 // GRMZM2G083243 // GRMZM2G178645 // GRMZM5G856071 // GRMZM2G451231
GO:0023033	P	signaling pathway	20	1805	214	25864	0.13	1	// GRMZM2G159399 // GRMZM2G153233 // GRMZM2G159285 // GRMZM2G102845 // GRMZM2G143352 // GRMZM2G128421 // GRMZM2G057067 // GRMZM2G089106 // GRMZM2G126260 // GRMZM2G062974 // GRMZM2G064732 // GRMZM2G079957 // GRMZM2G159034 // GRMZM2G315375 // GRMZM2G035465 // GRMZM2G149184 // GRMZM2G077356 // GRMZM2G045314 // GRMZM2G000158 // GRMZM2G094452
GO:0044267	P	cellular protein metabolic process	229	1805	3741	25864	0.98	1	// GRMZM2G056988 // GRMZM2G139223 // GRMZM2G015967 // GRMZM2G140231 // GRMZM2G057067 // GRMZM5G826801 // GRMZM2G134205 // GRMZM2G145109 // GRMZM2G063244 // GRMZM2G426156 // GRMZM2G474153 // GRMZM2G028004 // GRMZM2G145756 // GRMZM2G379780 // GRMZM2G321153 // GRMZM2G455085 // GRMZM2G150952 // GRMZM2G023110 // GRMZM2G463574 // GRMZM2G059282 // GRMZM2G433684 // GRMZM2G025855 // GRMZM2G155216 // GRMZM…
GO:0006563	P	L-serine metabolic process	5	1805	36	25864	0.13	1	// GRMZM2G328893 // GRMZM2G036708 // GRMZM2G009323 // GRMZM2G171556 // GRMZM2G098423
GO:0044260	P	cellular macromolecule metabolic process	392	1805	6785	25864	1	1	// GRMZM5G833140 // GRMZM5G826801 // GRMZM2G139300 // GRMZM2G122846 // GRMZM2G361855 // GRMZM2G028004 // GRMZM5G806839 // GRMZM2G025855 // GRMZM2G020142 // GRMZM2G021416 // GRMZM2G149265 // GRMZM2G042639 // GRMZM2G038833 // GRMZM2G168412 // GRMZM2G362778 // GRMZM2G165972 // GRMZM2G122443 // GRMZM2G171373 // GRMZM2G304362 // AC189879.3_FG003 // AC149818.2_FG006 // GRMZM2G113349 // GRMZM2G300125 //…
GO:0010149	P	senescence	7	1805	49	25864	0.071	1	// GRMZM2G094712 // GRMZM2G156127 // GRMZM2G165098 // GRMZM2G178958 // GRMZM2G134149 // GRMZM2G062129 // GRMZM2G168744
GO:0006200	P	ATP catabolic process	11	1805	119	25864	0.23	1	// GRMZM2G308860 // GRMZM2G361256 // GRMZM2G315375 // GRMZM2G060045 // GRMZM2G143756 // GRMZM2G067853 // GRMZM2G142870 // GRMZM2G436981 // GRMZM2G419806 // GRMZM2G178645 // GRMZM2G451231
GO:0009887	P	organ morphogenesis	6	1805	164	25864	0.97	1	// GRMZM2G179703 // GRMZM2G174784 // GRMZM5G842058 // GRMZM2G012391 // GRMZM2G045314 // AC187157.4_FG005
GO:0009886	P	post-embryonic morphogenesis	5	1805	93	25864	0.77	1	// GRMZM2G138176 // GRMZM2G077356 // GRMZM2G174784 // GRMZM2G012391 // GRMZM2G159285
GO:0050793	P	regulation of developmental process	20	1805	311	25864	0.67	1	// GRMZM2G158252 // GRMZM2G117057 // GRMZM2G140355 // GRMZM2G474468 // GRMZM2G060045 // GRMZM5G871463 // GRMZM2G126260 // GRMZM2G430600 // GRMZM2G075562 // GRMZM2G106429 // GRMZM2G446515 // GRMZM2G047486 // GRMZM2G012391 // GRMZM2G107945 // GRMZM2G092174 // GRMZM2G171435 // GRMZM2G027958 // AC189879.3_FG003 // GRMZM2G067789 // AC187157.4_FG005
GO:0050790	P	regulation of catalytic activity	23	1805	326	25864	0.51	1	// GRMZM2G099452 // GRMZM2G177937 // GRMZM2G005619 // GRMZM2G108849 // GRMZM2G074017 // GRMZM2G138349 // GRMZM2G128682 // GRMZM2G094452 // GRMZM2G150876 // GRMZM2G126079 // GRMZM2G414915 // GRMZM2G413652 // GRMZM2G165098 // GRMZM2G163749 // GRMZM2G374971 // GRMZM2G073223 // GRMZM2G156632 // GRMZM2G062453 // GRMZM2G052365 // GRMZM2G162200 // GRMZM2G400470 // GRMZM2G131177 // GRMZM2G148925
GO:0009889	P	regulation of biosynthetic process	104	1805	1828	25864	0.99	1	// GRMZM5G833140 // GRMZM2G102845 // GRMZM2G057067 // GRMZM2G010929 // GRMZM2G037630 // GRMZM2G111216 // GRMZM2G071294 // GRMZM2G105834 // GRMZM2G122846 // GRMZM5G895554 // GRMZM2G004641 // GRMZM5G830932 // GRMZM2G158252 // GRMZM2G040736 // GRMZM5G806839 // GRMZM2G169654 // GRMZM2G042494 // GRMZM2G445575 // GRMZM2G131961 // GRMZM2G077356 // GRMZM2G174784 // AC187157.4_FG005 // GRMZM2G107945 // GR…
GO:0009888	P	tissue development	14	1805	321	25864	0.97	1	// GRMZM2G174784 // GRMZM2G158252 // GRMZM2G469551 // GRMZM2G138410 // GRMZM2G347766 // GRMZM2G126260 // GRMZM2G179703 // GRMZM2G377341 // GRMZM5G842058 // GRMZM2G174971 // GRMZM2G301647 // GRMZM2G162295 // AC187157.4_FG005 // GRMZM2G050997
GO:0050794	P	regulation of cellular process	183	1805	2928	25864	0.94	1	// GRMZM5G833140 // GRMZM2G102845 // GRMZM2G057067 // GRMZM2G074317 // GRMZM2G010929 // GRMZM2G037630 // GRMZM2G062974 // GRMZM2G057935 // GRMZM2G122846 // GRMZM2G074017 // GRMZM2G138349 // GRMZM5G895554 // GRMZM2G007188 // GRMZM2G004641 // GRMZM5G830932 // GRMZM2G158252 // GRMZM2G181258 // GRMZM2G040736 // GRMZM5G806839 // GRMZM2G067063 // GRMZM5G870446 // GRMZM2G085000 // AC232238.2_FG004 // GR…
GO:0051239	P	regulation of multicellular organismal process	19	1805	263	25864	0.48	1	// GRMZM2G158252 // GRMZM2G117057 // GRMZM2G140355 // GRMZM2G474468 // GRMZM2G060045 // GRMZM5G871463 // GRMZM2G126260 // GRMZM2G430600 // GRMZM2G075562 // GRMZM2G106429 // GRMZM2G446515 // GRMZM2G047486 // GRMZM2G012391 // GRMZM2G107945 // GRMZM2G092174 // GRMZM2G171435 // GRMZM2G027958 // GRMZM2G067789 // AC187157.4_FG005
GO:0051336	P	regulation of hydrolase activity	6	1805	94	25864	0.64	1	// GRMZM2G150876 // GRMZM2G126079 // GRMZM2G374971 // GRMZM2G148925 // GRMZM2G156632 // GRMZM2G138349
GO:0042546	P	cell wall biogenesis	8	1805	100	25864	0.41	1	// GRMZM2G015654 // GRMZM2G136800 // GRMZM2G076394 // GRMZM2G138410 // GRMZM2G011912 // GRMZM2G026218 // GRMZM2G167520 // GRMZM2G118312
GO:0015980	P	energy derivation by oxidation of organic compounds	11	1805	157	25864	0.54	1	// GRMZM2G031033 // GRMZM2G083841 // GRMZM2G064799 // GRMZM5G829778 // GRMZM2G073054 // GRMZM2G102183 // GRMZM2G010823 // GRMZM2G027955 // GRMZM2G163437 // GRMZM2G106213 // GRMZM2G030598
GO:0009112	P	nucleobase metabolic process	5	1805	28	25864	0.061	1	// GRMZM2G077673 // GRMZM2G050984 // GRMZM2G367026 // GRMZM2G020002 // GRMZM2G181505
GO:0009812	P	flavonoid metabolic process	7	1805	51	25864	0.082	1	// GRMZM2G159399 // GRMZM2G153233 // GRMZM2G140355 // GRMZM2G305115 // GRMZM2G016241 // GRMZM2G149617 // AC196475.3_FG004
GO:0009813	P	flavonoid biosynthetic process	5	1805	36	25864	0.13	1	// GRMZM2G016241 // GRMZM2G159399 // GRMZM2G153233 // GRMZM2G149617 // AC196475.3_FG004
GO:0006511	P	ubiquitin-dependent protein catabolic process	8	1805	216	25864	0.98	1	// GRMZM2G074282 // GRMZM2G362778 // GRMZM2G059282 // GRMZM2G113821 // GRMZM2G061624 // GRMZM2G138176 // GRMZM2G122443 // AC149818.2_FG006
GO:0051171	P	regulation of nitrogen compound metabolic process	105	1805	1773	25864	0.96	1	// GRMZM5G833140 // GRMZM2G102845 // GRMZM2G057067 // GRMZM2G010929 // GRMZM2G037630 // GRMZM2G111216 // GRMZM2G071294 // GRMZM2G105834 // GRMZM2G122846 // GRMZM2G074017 // GRMZM2G004641 // GRMZM5G830932 // GRMZM2G158252 // GRMZM2G040736 // GRMZM5G806839 // GRMZM2G169654 // GRMZM2G042494 // GRMZM2G445575 // GRMZM2G131961 // GRMZM2G077356 // GRMZM2G174784 // AC187157.4_FG005 // GRMZM2G107945 // GR…
GO:0006633	P	fatty acid biosynthetic process 20	1805	203	25864	0.093	1	// GRMZM2G048472 // GRMZM2G127067 // GRMZM2G059012 // GRMZM2G044175 // GRMZM2G043602 // GRMZM2G480516 // GRMZM2G179703 // GRMZM2G063024 // GRMZM2G031761 // AC215690.3_FG002 // GRMZM2G152686 // GRMZM5G854613 // GRMZM2G377341 // GRMZM2G003526 // GRMZM2G171435 // GRMZM2G175818 // GRMZM2G066578 // GRMZM2G000531 // GRMZM2G029912 // GRMZM5G850019
GO:0071482	P	cellular response to light stimulus	7	1805	53	25864	0.095	1	// GRMZM2G033962 // GRMZM2G057935 // GRMZM2G064732 // GRMZM2G092174 // GRMZM2G136960 // GRMZM2G181028 // GRMZM5G830932
GO:0070271	P	protein complex biogenesis	17	1805	312	25864	0.87	1	// GRMZM2G143392 // GRMZM2G143627 // GRMZM2G159724 // GRMZM2G110277 // GRMZM2G113349 // GRMZM2G106164 // GRMZM2G087435 // GRMZM2G002165 // GRMZM2G102838 // GRMZM2G033198 // GRMZM2G119773 // GRMZM2G109244 // GRMZM2G133844 // GRMZM2G083243 // GRMZM5G856071 // GRMZM2G050556 // GRMZM5G830932
GO:0006730	P	one-carbon metabolic process	21	1805	327	25864	0.68	1	// GRMZM2G033952 // GRMZM2G349791 // GRMZM2G151887 // GRMZM2G156904 // GRMZM2G168412 // GRMZM2G114706 // GRMZM2G005260 // GRMZM2G144155 // GRMZM2G150248 // GRMZM2G318803 // GRMZM2G004138 // GRMZM2G126682 // GRMZM2G010596 // GRMZM2G112242 // GRMZM2G035594 // GRMZM2G114570 // GRMZM2G042295 // AC196475.3_FG004 // GRMZM5G876898 // GRMZM2G050307 // GRMZM2G336909
GO:0051649	P	establishment of localization in cell	23	1805	587	25864	1	1	// GRMZM2G157334 // GRMZM2G165301 // GRMZM2G445617 // GRMZM2G111657 // GRMZM2G128454 // GRMZM2G357443 // GRMZM2G127230 // GRMZM2G012600 // GRMZM2G338493 // GRMZM2G018484 // GRMZM2G162065 // GRMZM2G052880 // GRMZM2G050997 // GRMZM2G095348 // GRMZM2G162544 // GRMZM2G151529 // GRMZM2G150791 // GRMZM2G122532 // GRMZM5G868047 // GRMZM2G117507 // GRMZM2G389118 // GRMZM5G830776 // GRMZM2G145175
GO:0019953	P	sexual reproduction	8	1805	106	25864	0.47	1	// GRMZM2G159369 // GRMZM2G113742 // GRMZM2G038898 // GRMZM2G094990 // GRMZM2G151230 // GRMZM2G176721 // GRMZM5G895554 // GRMZM2G029912
GO:0070882	P	cellular cell wall organization or biogenesis	8	1805	110	25864	0.51	1	// GRMZM2G015654 // GRMZM2G136800 // GRMZM2G076394 // GRMZM2G138410 // GRMZM2G011912 // GRMZM2G026218 // GRMZM2G167520 // GRMZM2G118312
GO:0070887	P	cellular response to chemical stimulus	44	1805	488	25864	0.063	1	// GRMZM2G140355 // GRMZM2G102845 // GRMZM2G104081 // GRMZM2G057067 // GRMZM2G078465 // GRMZM2G374088 // GRMZM2G062974 // GRMZM2G035465 // GRMZM2G138176 // GRMZM2G001160 // GRMZM2G010328 // GRMZM2G158252 // GRMZM2G159285 // GRMZM2G064732 // GRMZM2G052423 // GRMZM2G132568 // GRMZM2G047486 // GRMZM2G445575 // GRMZM2G092174 // GRMZM2G171435 // GRMZM2G131961 // GRMZM2G077356 // GRMZM2G143352 // GRMZM…
GO:0009892	P	negative regulation of metabolic process	11	1805	180	25864	0.71	1	// GRMZM2G033962 // GRMZM2G071450 // GRMZM2G113349 // GRMZM2G453111 // GRMZM5G870446 // GRMZM2G159643 // GRMZM2G126682 // GRMZM2G074017 // GRMZM2G057571 // GRMZM2G064914 // GRMZM2G444034
GO:0009259	P	ribonucleotide metabolic process	22	1805	369	25864	0.79	1	// GRMZM2G361256 // GRMZM2G157334 // GRMZM2G142870 // GRMZM2G127230 // GRMZM5G856071 // GRMZM5G825759 // GRMZM2G060045 // GRMZM2G064732 // GRMZM2G413652 // GRMZM2G315375 // GRMZM2G436981 // GRMZM2G083243 // GRMZM2G178645 // GRMZM2G367026 // GRMZM2G451231 // GRMZM2G308860 // GRMZM2G181505 // GRMZM2G143756 // GRMZM2G067853 // GRMZM2G119773 // GRMZM2G048907 // GRMZM2G419806
GO:0007049	P	cell cycle	12	1805	247	25864	0.92	1	// GRMZM2G154229 // GRMZM2G145756 // GRMZM2G457697 // GRMZM2G157510 // GRMZM2G062453 // GRMZM2G005619 // GRMZM2G133969 // GRMZM2G126682 // GRMZM2G436981 // GRMZM2G057571 // GRMZM2G174971 // GRMZM2G174596
GO:0071478	P	cellular response to radiation	7	1805	53	25864	0.095	1	// GRMZM2G033962 // GRMZM2G057935 // GRMZM2G064732 // GRMZM2G092174 // GRMZM2G136960 // GRMZM2G181028 // GRMZM5G830932
GO:0051246	P	regulation of protein metabolic process 9	1805	96	25864	0.25	1	// GRMZM2G159285 // GRMZM2G128421 // GRMZM2G057067 // GRMZM2G071450 // GRMZM2G111216 // GRMZM2G035465 // GRMZM2G077356 // GRMZM2G053722 // GRMZM2G113349
GO:0048827	P	phyllome development	9	1805	204	25864	0.94	1	// GRMZM2G159399 // GRMZM2G153233 // GRMZM2G040843 // GRMZM2G179703 // GRMZM5G842058 // GRMZM2G171435 // AC189879.3_FG003 // GRMZM2G063492 // AC187157.4_FG005
GO:0051641	P	cellular localization	31	1805	638	25864	0.98	1	// GRMZM2G157334 // GRMZM2G165301 // GRMZM2G445617 // GRMZM2G078465 // GRMZM2G111657 // GRMZM2G031802 // GRMZM2G357443 // GRMZM2G128454 // GRMZM2G101413 // GRMZM2G127230 // GRMZM2G012600 // GRMZM2G338493 // GRMZM2G018484 // GRMZM2G322723 // GRMZM2G389118 // GRMZM2G052880 // GRMZM2G162065 // GRMZM2G050997 // GRMZM2G095348 // GRMZM2G162544 // GRMZM2G151529 // GRMZM2G020982 // GRMZM2G150791 // GRMZM…
GO:0008037	P	cell recognition	6	1805	65	25864	0.32	1	// GRMZM2G115705 // GRMZM2G309025 // GRMZM2G322723 // GRMZM2G419290 // GRMZM2G418689 // GRMZM2G010962
GO:0048608	P	reproductive structure development	43	1805	650	25864	0.66	1	// GRMZM2G040843 // GRMZM2G033799 // GRMZM2G075562 // GRMZM5G854613 // GRMZM2G066578 // GRMZM2G174596 // GRMZM2G158252 // GRMZM2G474468 // GRMZM2G455085 // GRMZM2G311182 // GRMZM5G871463 // GRMZM2G145029 // AC210303.3_FG001 // GRMZM2G064613 // GRMZM2G106213 // GRMZM2G088356 // AC187157.4_FG005 // GRMZM2G159369 // GRMZM2G093286 // GRMZM2G153233 // GRMZM2G318780 // GRMZM2G107945 // GRMZM2G315375 //…
GO:0048609	P	reproductive process in a multicellular organism	7	1805	69	25864	0.23	1	// GRMZM2G318780 // GRMZM2G151230 // GRMZM2G311182 // GRMZM2G152686 // GRMZM5G895554 // GRMZM2G178645 // GRMZM2G029912
GO:0070838	P	divalent metal ion transport	8	1805	58	25864	0.065	1	// GRMZM2G018971 // GRMZM2G074317 // GRMZM2G391042 // GRMZM2G067853 // AC233878.1_FG004 // GRMZM2G061950 // GRMZM2G064467 // GRMZM2G140328
GO:0042493	P	response to drug	5	1805	59	25864	0.41	1	// GRMZM2G161809 // GRMZM2G166459 // GRMZM2G154845 // GRMZM5G870170 // GRMZM2G000593
GO:0033692	P	cellular polysaccharide biosynthetic process	19	1805	180	25864	0.062	1	// GRMZM2G008263 // GRMZM2G097457 // GRMZM2G024993 // GRMZM2G084802 // GRMZM2G122431 // GRMZM2G126988 // GRMZM2G149265 // GRMZM2G138410 // GRMZM2G011912 // GRMZM2G073054 // GRMZM2G014558 // GRMZM2G141399 // GRMZM2G111529 // GRMZM2G119300 // GRMZM2G027955 // GRMZM2G042607 // GRMZM2G163437 // GRMZM2G106213 // GRMZM2G158043
GO:0048731	P	system development	44	1805	739	25864	0.87	1	// GRMZM2G040843 // GRMZM2G078465 // GRMZM2G138410 // GRMZM5G842058 // GRMZM5G896883 // GRMZM2G138176 // GRMZM2G066578 // GRMZM2G162295 // GRMZM2G027958 // GRMZM2G178958 // GRMZM2G158252 // GRMZM2G469551 // GRMZM2G156127 // GRMZM2G455085 // GRMZM2G063244 // GRMZM2G171435 // GRMZM2G168744 // GRMZM2G119583 // GRMZM2G077356 // GRMZM2G174784 // AC187157.4_FG005 // GRMZM2G050997 // GRMZM2G153233 // GR…
GO:0030243	P	cellulose metabolic process	5	1805	85	25864	0.71	1	// GRMZM2G122431 // GRMZM2G014558 // GRMZM2G149265 // AC155376.2_FG005 // GRMZM2G119300
GO:0009108	P	coenzyme biosynthetic process	10	1805	124	25864	0.38	1	// GRMZM2G097283 // GRMZM2G006678 // GRMZM2G391511 // GRMZM2G046498 // GRMZM2G043198 // GRMZM2G010596 // GRMZM2G407396 // GRMZM2G120652 // GRMZM2G111579 // GRMZM2G071294
GO:0009109	P	coenzyme catabolic process	5	1805	46	25864	0.24	1	// GRMZM5G829778 // GRMZM2G083841 // GRMZM2G010823 // GRMZM2G064799 // GRMZM2G102183
GO:0010109	P	regulation of photosynthesis	5	1805	28	25864	0.061	1	// GRMZM2G329047 // GRMZM2G113349 // GRMZM5G870446 // GRMZM2G180720 // AC190623.3_FG001
GO:0006325	P	chromatin organization	7	1805	253	25864	1	1	// GRMZM2G318803 // GRMZM2G151826 // GRMZM2G041381 // GRMZM2G418258 // GRMZM2G092174 // GRMZM2G057852 // GRMZM2G336909
GO:0009856	P	pollination	14	1805	219	25864	0.66	1	// GRMZM2G115705 // GRMZM2G430600 // GRMZM2G309025 // GRMZM2G038898 // GRMZM2G322723 // GRMZM2G159369 // GRMZM2G328893 // GRMZM2G335046 // GRMZM2G010823 // GRMZM2G047486 // GRMZM2G081652 // GRMZM2G419290 // GRMZM2G418689 // GRMZM2G010962
GO:0045935	P	positive regulation of nucleobase, nucleoside, nucleotide and nucleic acid metabolic process	7	1805	79	25864	0.33	1	// GRMZM2G089812 // GRMZM2G033356 // GRMZM2G074393 // GRMZM2G134717 // GRMZM2G111216 // GRMZM2G027478 // GRMZM2G156937
GO:0045934	P	negative regulation of nucleobase, nucleoside, nucleotide and nucleic acid metabolic process	5	1805	85	25864	0.71	1	// GRMZM2G074017 // GRMZM2G033962 // GRMZM2G057571 // GRMZM2G159643 // GRMZM2G126682
GO:0010817	P	regulation of hormone levels	7	1805	116	25864	0.7	1	// GRMZM2G315375 // GRMZM2G078465 // GRMZM2G126260 // GRMZM2G012391 // GRMZM2G149184 // GRMZM2G050997 // GRMZM2G149211
GO:0022414	P	reproductive process	61	1805	924	25864	0.68	1	// GRMZM2G115705 // GRMZM2G040843 // GRMZM2G145029 // GRMZM2G075562 // GRMZM2G328893 // GRMZM5G854613 // GRMZM2G151230 // GRMZM5G857087 // GRMZM5G895554 // GRMZM2G066578 // GRMZM2G174596 // GRMZM2G430600 // GRMZM2G033799 // GRMZM2G113742 // GRMZM2G474468 // GRMZM2G455085 // GRMZM2G311182 // GRMZM5G871463 // GRMZM2G322723 // GRMZM2G047486 // GRMZM2G176721 // GRMZM2G335046 // AC210303.3_FG001 // GR…
GO:0035295	P	tube development	7	1805	118	25864	0.71	1	// GRMZM2G159369 // GRMZM2G038898 // GRMZM2G328893 // GRMZM2G010823 // GRMZM2G047486 // GRMZM2G081652 // GRMZM2G335046
GO:0007264	P	small GTPase mediated signal transduction	11	1805	200	25864	0.82	1	// GRMZM2G020544 // GRMZM2G150876 // GRMZM2G126079 // GRMZM2G152929 // GRMZM2G157334 // GRMZM2G110406 // GRMZM2G136455 // GRMZM2G138349 // GRMZM2G462803 // GRMZM2G007188 // GRMZM2G075051
GO:0043623	P	cellular protein complex assembly	13	1805	216	25864	0.74	1	// GRMZM2G143627 // GRMZM2G110277 // GRMZM2G113349 // GRMZM2G106164 // GRMZM2G087435 // GRMZM2G002165 // GRMZM2G119773 // GRMZM2G109244 // GRMZM2G133844 // GRMZM2G083243 // GRMZM5G856071 // GRMZM2G050556 // GRMZM2G033198
GO:0009746	P	response to hexose stimulus	6	1805	37	25864	0.059	1	// GRMZM2G064732 // GRMZM2G104081 // GRMZM2G180720 // GRMZM2G052423 // GRMZM2G171373 // GRMZM2G440208
GO:0044238	P	primary metabolic process	709	1805	9990	25864	0.3	1	// GRMZM5G833140 // GRMZM2G033799 // GRMZM2G445617 // GRMZM2G097277 // GRMZM2G312438 // GRMZM2G139300 // GRMZM2G077299 // GRMZM2G122846 // GRMZM2G361855 // GRMZM5G895554 // GRMZM2G135091 // GRMZM2G039385 // GRMZM2G178546 // GRMZM2G137151 // GRMZM5G806839 // GRMZM2G099860 // GRMZM2G174739 // GRMZM2G119482 // GRMZM2G036708 // GRMZM2G020146 // GRMZM2G025855 // GRMZM2G174971 // GRMZM2G020142 // GRMZM…
GO:0009744	P	response to sucrose stimulus	6	1805	48	25864	0.14	1	// GRMZM2G161780 // GRMZM2G180720 // GRMZM5G845611 // GRMZM2G052423 // GRMZM2G120579 // GRMZM2G440208
GO:0010193	P	response to ozone	5	1805	35	25864	0.12	1	// GRMZM2G149265 // GRMZM2G059381 // GRMZM2G119300 // GRMZM2G111579 // GRMZM2G377168
GO:0006259	P	DNA metabolic process	16	1805	464	25864	1	1	// GRMZM2G112968 // GRMZM2G076537 // GRMZM2G302160 // GRMZM2G132303 // GRMZM2G032977 // GRMZM2G001160 // GRMZM2G360873 // GRMZM2G126682 // GRMZM2G168744 // GRMZM2G361855 // GRMZM2G133969 // GRMZM2G304362 // GRMZM2G057571 // GRMZM2G336909 // GRMZM2G174971 // GRMZM2G174596
GO:0006396	P	RNA processing	5	1805	416	25864	1	1	// GRMZM5G837626 // GRMZM2G172365 // GRMZM2G173923 // GRMZM2G151887 // GRMZM2G168412
GO:0019220	P	regulation of phosphate metabolic process	6	1805	99	25864	0.69	1	// GRMZM2G113349 // GRMZM2G062453 // GRMZM2G005619 // GRMZM2G400470 // GRMZM2G053722 // GRMZM2G094452
GO:0019222	P	regulation of metabolic process	124	1805	2085	25864	0.97	1	// GRMZM5G833140 // GRMZM2G102845 // GRMZM2G057067 // GRMZM2G010929 // GRMZM2G037630 // GRMZM2G111216 // GRMZM2G071294 // GRMZM2G057935 // GRMZM2G122846 // GRMZM2G074017 // GRMZM5G895554 // GRMZM2G004641 // GRMZM5G830932 // GRMZM2G158252 // GRMZM2G040736 // GRMZM5G806839 // GRMZM5G870446 // GRMZM2G169654 // AC232238.2_FG004 // GRMZM2G445575 // GRMZM2G131961 // GRMZM2G077356 // GRMZM2G174784 // AC…
GO:0006470	P	protein amino acid dephosphorylation	5	1805	103	25864	0.84	1	// GRMZM2G057907 // GRMZM2G113349 // GRMZM2G300125 // GRMZM2G053722 // GRMZM2G070315
GO:0048584	P	positive regulation of response to stimulus	7	1805	67	25864	0.21	1	// GRMZM2G305115 // GRMZM2G064732 // GRMZM2G047486 // GRMZM2G031802 // GRMZM2G148194 // GRMZM2G171435 // GRMZM2G027958
GO:0048468	P	cell development	7	1805	229	25864	1	1	// GRMZM2G066326 // GRMZM2G179703 // GRMZM2G126260 // GRMZM5G842058 // GRMZM2G047486 // GRMZM2G081652 // AC189879.3_FG003
GO:0048582	P	positive regulation of post-embryonic development	7	1805	57	25864	0.12	1	// GRMZM2G117057 // GRMZM2G067789 // GRMZM2G474468 // GRMZM2G107945 // GRMZM5G871463 // GRMZM2G060045 // GRMZM2G012391
GO:0048580	P	regulation of post-embryonic development	15	1805	187	25864	0.34	1	// GRMZM2G158252 // GRMZM2G117057 // GRMZM2G140355 // GRMZM2G474468 // GRMZM2G107945 // GRMZM5G871463 // GRMZM2G060045 // GRMZM2G430600 // GRMZM2G075562 // GRMZM2G106429 // GRMZM2G171435 // GRMZM2G012391 // GRMZM2G092174 // GRMZM2G067789 // GRMZM2G027958
GO:0008104	P	protein localization	25	1805	537	25864	0.99	1	// GRMZM2G124918 // GRMZM2G157334 // GRMZM2G445617 // GRMZM2G031802 // GRMZM2G128454 // GRMZM2G101413 // GRMZM2G127230 // GRMZM2G075051 // GRMZM2G012600 // GRMZM2G018484 // GRMZM2G109582 // GRMZM2G322723 // GRMZM2G389118 // GRMZM2G173682 // GRMZM2G095348 // GRMZM2G162544 // GRMZM2G151529 // GRMZM2G020982 // GRMZM2G150791 // GRMZM5G868047 // GRMZM2G117507 // GRMZM2G020544 // GRMZM2G145175 // GRMZM…
GO:0045454	P	cell redox homeostasis	15	1805	189	25864	0.35	1	// GRMZM2G110286 // GRMZM2G159369 // GRMZM2G022866 // GRMZM2G441144 // GRMZM2G181258 // GRMZM5G860607 // GRMZM2G177937 // GRMZM2G067063 // GRMZM5G880300 // GRMZM2G085000 // GRMZM5G806449 // GRMZM2G052796 // GRMZM2G013695 // GRMZM2G163421 // GRMZM2G033198
GO:0009966	P	regulation of signal transduction	12	1805	158	25864	0.43	1	// GRMZM2G150876 // GRMZM2G159034 // GRMZM2G126079 // GRMZM2G171435 // GRMZM2G021784 // GRMZM2G089106 // GRMZM2G064732 // GRMZM2G047486 // GRMZM2G007466 // GRMZM2G138349 // GRMZM2G400470 // GRMZM2G045314
GO:0048869	P	cellular developmental process	20	1805	458	25864	0.99	1	// GRMZM2G066326 // GRMZM2G033356 // GRMZM2G469551 // GRMZM2G049693 // GRMZM2G179703 // GRMZM2G138410 // GRMZM2G126260 // GRMZM2G132568 // GRMZM2G301647 // GRMZM2G127386 // GRMZM5G842058 // GRMZM2G047486 // GRMZM2G012391 // GRMZM2G081652 // GRMZM2G133969 // GRMZM2G151230 // AC187157.4_FG005 // AC189879.3_FG003 // GRMZM2G128865 // GRMZM2G029912
GO:0048513	P	organ development	44	1805	739	25864	0.87	1	// GRMZM2G040843 // GRMZM2G078465 // GRMZM2G138410 // GRMZM5G842058 // GRMZM5G896883 // GRMZM2G138176 // GRMZM2G066578 // GRMZM2G162295 // GRMZM2G027958 // GRMZM2G178958 // GRMZM2G158252 // GRMZM2G469551 // GRMZM2G156127 // GRMZM2G455085 // GRMZM2G063244 // GRMZM2G171435 // GRMZM2G168744 // GRMZM2G119583 // GRMZM2G077356 // GRMZM2G174784 // AC187157.4_FG005 // GRMZM2G050997 // GRMZM2G153233 // GR…
GO:0055086	P	nucleobase, nucleoside and nucleotide metabolic process 49	1805	564	25864	0.083	1	// GRMZM2G361256 // GRMZM2G157334 // GRMZM2G461159 // GRMZM2G456086 // GRMZM2G134149 // GRMZM2G077673 // GRMZM2G046498 // GRMZM2G104999 // GRMZM2G074017 // GRMZM2G440208 // GRMZM2G127230 // GRMZM5G856071 // GRMZM5G825759 // GRMZM2G026807 // GRMZM2G060045 // GRMZM2G391511 // GRMZM2G064732 // GRMZM2G079944 // GRMZM2G020002 // GRMZM2G407396 // GRMZM2G417072 // GRMZM2G413652 // GRMZM2G014813 // GRMZM…
GO:0048518	P	positive regulation of biological process	27	1805	280	25864	0.071	1	// GRMZM2G117057 // GRMZM2G140355 // GRMZM2G031802 // GRMZM2G138176 // GRMZM2G382106 // GRMZM2G174596 // GRMZM2G154229 // GRMZM2G089812 // GRMZM2G033356 // GRMZM2G474468 // GRMZM2G074393 // GRMZM5G871463 // GRMZM2G060045 // GRMZM2G111216 // GRMZM2G064732 // GRMZM2G047486 // GRMZM2G027478 // GRMZM2G171435 // AC187157.4_FG005 // GRMZM2G107945 // GRMZM2G012391 // GRMZM2G148194 // GRMZM2G027958 // GR…
GO:0048519	P	negative regulation of biological process	19	1805	372	25864	0.93	1	// GRMZM2G158252 // GRMZM2G033962 // GRMZM2G071450 // GRMZM2G113349 // GRMZM2G453111 // GRMZM2G106429 // GRMZM2G075562 // GRMZM5G870446 // GRMZM2G064732 // GRMZM2G159643 // GRMZM2G126682 // GRMZM2G045314 // GRMZM2G151230 // GRMZM2G074017 // GRMZM2G027958 // GRMZM2G064914 // AC189879.3_FG003 // GRMZM2G057571 // GRMZM2G444034
GO:0000097	P	sulfur amino acid biosynthetic process	6	1805	44	25864	0.11	1	// GRMZM5G896883 // GRMZM2G328893 // GRMZM2G036708 // GRMZM2G063244 // GRMZM2G104546 // GRMZM2G437977
GO:0000096	P	sulfur amino acid metabolic process	6	1805	65	25864	0.32	1	// GRMZM5G896883 // GRMZM2G328893 // GRMZM2G036708 // GRMZM2G063244 // GRMZM2G104546 // GRMZM2G437977
GO:0006605	P	protein targeting	5	1805	133	25864	0.95	1	// GRMZM2G127230 // GRMZM2G018484 // GRMZM5G868047 // GRMZM2G389118 // GRMZM2G445617
GO:0045184	P	establishment of protein localization	22	1805	511	25864	0.99	1	// GRMZM2G124918 // GRMZM2G157334 // GRMZM2G445617 // GRMZM2G031802 // GRMZM2G128454 // GRMZM2G101413 // GRMZM2G127230 // GRMZM2G075051 // GRMZM2G012600 // GRMZM2G018484 // GRMZM2G109582 // GRMZM2G389118 // GRMZM2G173682 // GRMZM2G095348 // GRMZM2G162544 // GRMZM2G151529 // GRMZM2G150791 // GRMZM5G868047 // GRMZM2G117507 // GRMZM2G020544 // GRMZM2G145175 // GRMZM2G136455
GO:0003006	P	reproductive developmental process	45	1805	734	25864	0.82	1	// GRMZM2G040843 // GRMZM2G033799 // GRMZM2G075562 // GRMZM5G854613 // GRMZM2G066578 // GRMZM2G174596 // GRMZM2G158252 // GRMZM2G474468 // GRMZM2G455085 // GRMZM2G311182 // GRMZM5G871463 // GRMZM2G145029 // GRMZM2G047486 // AC210303.3_FG001 // GRMZM2G064613 // GRMZM2G106213 // GRMZM2G088356 // AC187157.4_FG005 // GRMZM2G159369 // GRMZM2G093286 // GRMZM2G153233 // GRMZM2G318780 // GRMZM2G107945 //…
GO:0003002	P	regionalization 6	1805	113	25864	0.8	1	// GRMZM2G159034 // GRMZM2G469551 // GRMZM2G174784 // GRMZM2G126682 // GRMZM2G162295 // AC187157.4_FG005
GO:0016192	P	vesicle-mediated transport	15	1805	367	25864	0.99	1	// GRMZM2G338493 // GRMZM2G122532 // GRMZM2G027173 // GRMZM5G830776 // GRMZM2G165301 // GRMZM2G095348 // GRMZM2G012600 // GRMZM2G162065 // GRMZM2G111657 // GRMZM2G123373 // GRMZM2G054193 // GRMZM2G357443 // GRMZM2G052880 // GRMZM2G050556 // GRMZM2G162544
GO:0007242	P	intracellular signaling cascade 52	1805	610	25864	0.095	1	// GRMZM2G033962 // GRMZM2G140355 // GRMZM2G157334 // GRMZM2G102845 // GRMZM2G104081 // GRMZM2G057067 // GRMZM2G074317 // GRMZM2G374088 // GRMZM2G062974 // GRMZM2G031802 // GRMZM2G138349 // GRMZM2G035465 // GRMZM2G462803 // GRMZM2G007188 // GRMZM2G075051 // GRMZM2G010328 // GRMZM2G430600 // GRMZM2G464328 // GRMZM2G159285 // GRMZM2G057935 // GRMZM2G000158 // GRMZM2G064732 // GRMZM2G132568 // GRMZM…
GO:0007154	P	cell communication	34	1805	371	25864	0.079	1	// GRMZM2G115705 // GRMZM2G158147 // GRMZM2G025459 // GRMZM2G078465 // GRMZM2G077673 // GRMZM2G335618 // GRMZM2G138349 // GRMZM2G150876 // GRMZM2G126079 // GRMZM2G052423 // GRMZM2G322723 // GRMZM2G064732 // GRMZM2G020002 // GRMZM2G047486 // GRMZM2G171435 // GRMZM5G870932 // GRMZM2G064657 // GRMZM2G021784 // GRMZM2G089106 // GRMZM2G001696 // GRMZM2G007466 // GRMZM2G419290 // GRMZM2G135091 // GRMZM…
GO:0071446	P	cellular response to salicylic acid stimulus	5	1805	28	25864	0.061	1	// GRMZM2G312997 // GRMZM2G131961 // GRMZM2G089106 // GRMZM2G445575 // GRMZM2G010328
GO:0033554	P	cellular response to stress	27	1805	442	25864	0.78	1	// GRMZM2G158147 // GRMZM2G078465 // GRMZM2G335618 // GRMZM2G001160 // GRMZM2G158252 // GRMZM2G360873 // GRMZM2G052423 // GRMZM5G870932 // GRMZM2G091228 // GRMZM2G312997 // GRMZM2G159369 // GRMZM2G064657 // GRMZM2G089106 // GRMZM2G001696 // GRMZM2G074317 // GRMZM2G062129 // GRMZM2G135091 // GRMZM2G111579 // GRMZM2G141320 // GRMZM5G837822 // GRMZM2G132303 // GRMZM2G305115 // GRMZM2G123986 // GRMZM…
GO:0019637	P	organophosphate metabolic process	17	1805	199	25864	0.25	1	// GRMZM2G174739 // GRMZM2G063258 // GRMZM2G422045 // GRMZM2G140811 // GRMZM2G039385 // GRMZM2G054936 // GRMZM2G145029 // GRMZM2G477340 // GRMZM2G312438 // GRMZM5G825110 // GRMZM2G179792 // GRMZM2G065225 // GRMZM2G085926 // GRMZM2G015040 // GRMZM2G168681 // GRMZM2G090747 // GRMZM2G007157
GO:0032535	P	regulation of cellular component size	9	1805	304	25864	1	1	// GRMZM2G315375 // GRMZM2G126260 // GRMZM2G132568 // GRMZM2G127386 // GRMZM2G047486 // GRMZM2G081652 // GRMZM2G126682 // GRMZM2G167520 // GRMZM2G049693
GO:0071103	P	DNA conformation change 5	1805	172	25864	0.99	1	// GRMZM2G100067 // GRMZM2G041381 // GRMZM2G151826 // GRMZM2G057852 // GRMZM2G418258
GO:0022607	P	cellular component assembly	28	1805	529	25864	0.94	1	// GRMZM2G151826 // GRMZM2G159724 // GRMZM2G113349 // GRMZM2G087435 // GRMZM2G418258 // GRMZM2G133969 // GRMZM2G133844 // GRMZM2G143392 // GRMZM5G856071 // GRMZM2G033198 // GRMZM2G145756 // GRMZM2G041381 // GRMZM2G109244 // GRMZM5G830932 // GRMZM2G050556 // GRMZM2G102838 // GRMZM2G143627 // GRMZM2G012391 // GRMZM2G436981 // GRMZM2G083243 // GRMZM2G057852 // GRMZM2G002165 // GRMZM2G110277 // GRMZM…
GO:0042398	P	cellular amino acid derivative biosynthetic process	14	1805	176	25864	0.36	1	// GRMZM2G060896 // AC196475.3_FG004 // GRMZM2G159399 // GRMZM2G153233 // GRMZM5G810727 // GRMZM2G461159 // GRMZM5G844562 // GRMZM5G896883 // GRMZM2G134256 // GRMZM2G010596 // GRMZM2G111579 // GRMZM2G016241 // GRMZM2G149617 // AC210173.4_FG005
GO:0009141	P	nucleoside triphosphate metabolic process	21	1805	326	25864	0.67	1	// GRMZM2G308860 // GRMZM2G413652 // GRMZM5G825759 // GRMZM2G419806 // GRMZM2G361256 // GRMZM2G157334 // GRMZM2G127230 // GRMZM2G315375 // GRMZM2G060045 // GRMZM2G143756 // GRMZM2G067853 // GRMZM2G064732 // GRMZM2G119773 // GRMZM2G142870 // GRMZM2G048907 // GRMZM2G304362 // GRMZM2G436981 // GRMZM2G083243 // GRMZM2G178645 // GRMZM5G856071 // GRMZM2G451231
GO:0009143	P	nucleoside triphosphate catabolic process	18	1805	250	25864	0.48	1	// GRMZM2G308860 // GRMZM2G413652 // GRMZM2G419806 // GRMZM2G361256 // GRMZM2G157334 // GRMZM2G127230 // GRMZM2G315375 // GRMZM2G060045 // GRMZM2G143756 // GRMZM2G067853 // GRMZM2G064732 // GRMZM2G142870 // GRMZM2G119773 // GRMZM2G436981 // GRMZM2G083243 // GRMZM2G178645 // GRMZM5G856071 // GRMZM2G451231
GO:0009144	P	purine nucleoside triphosphate metabolic process	20	1805	321	25864	0.72	1	// GRMZM2G308860 // GRMZM2G413652 // GRMZM5G825759 // GRMZM2G419806 // GRMZM2G361256 // GRMZM2G157334 // GRMZM2G127230 // GRMZM2G315375 // GRMZM2G060045 // GRMZM2G143756 // GRMZM2G067853 // GRMZM2G064732 // GRMZM2G142870 // GRMZM2G119773 // GRMZM2G048907 // GRMZM2G436981 // GRMZM2G083243 // GRMZM2G178645 // GRMZM5G856071 // GRMZM2G451231
GO:0009146	P	purine nucleoside triphosphate catabolic process	18	1805	250	25864	0.48	1	// GRMZM2G308860 // GRMZM2G413652 // GRMZM2G419806 // GRMZM2G361256 // GRMZM2G157334 // GRMZM2G127230 // GRMZM2G315375 // GRMZM2G060045 // GRMZM2G143756 // GRMZM2G067853 // GRMZM2G064732 // GRMZM2G142870 // GRMZM2G119773 // GRMZM2G436981 // GRMZM2G083243 // GRMZM2G178645 // GRMZM5G856071 // GRMZM2G451231
GO:0005992	P	trehalose biosynthetic process	7	1805	50	25864	0.076	1	// GRMZM2G178546 // GRMZM2G347280 // GRMZM2G099860 // GRMZM2G068943 // GRMZM2G174396 // GRMZM2G118462 // GRMZM2G055150
GO:0009060	P	aerobic respiration	5	1805	63	25864	0.46	1	// GRMZM5G829778 // GRMZM2G083841 // GRMZM2G010823 // GRMZM2G064799 // GRMZM2G102183
GO:0010029	P	regulation of seed germination	6	1805	47	25864	0.13	1	// GRMZM2G158252 // GRMZM2G117057 // GRMZM2G060045 // GRMZM2G106429 // GRMZM2G171435 // GRMZM2G092174
GO:0009723	P	response to ethylene stimulus	13	1805	119	25864	0.09	1	// GRMZM2G176568 // GRMZM2G127857 // GRMZM2G036455 // AC155376.2_FG005 // GRMZM2G089106 // GRMZM2G126260 // GRMZM2G062974 // GRMZM2G073351 // GRMZM2G419239 // GRMZM2G084958 // GRMZM2G149184 // GRMZM2G045314 // GRMZM2G404702
GO:0090066	P	regulation of anatomical structure size 9	1805	304	25864	1	1	// GRMZM2G315375 // GRMZM2G126260 // GRMZM2G132568 // GRMZM2G127386 // GRMZM2G047486 // GRMZM2G081652 // GRMZM2G126682 // GRMZM2G167520 // GRMZM2G049693
GO:0071215	P	cellular response to abscisic acid stimulus	10	1805	97	25864	0.16	1	// GRMZM2G158252 // GRMZM2G159399 // GRMZM2G153233 // GRMZM2G078465 // GRMZM2G374088 // AC210013.4_FG014 // GRMZM2G064732 // GRMZM2G047486 // GRMZM2G171435 // GRMZM2G045314
GO:0071214	P	cellular response to abiotic stimulus	10	1805	77	25864	0.057	1	// GRMZM2G033962 // GRMZM2G078465 // GRMZM2G057935 // GRMZM2G064732 // GRMZM2G127386 // GRMZM2G092174 // GRMZM2G136960 // GRMZM2G083243 // GRMZM2G181028 // GRMZM5G830932
GO:0048646	P	anatomical structure formation involved in morphogenesis	7	1805	116	25864	0.7	1	// GRMZM2G145756 // GRMZM2G339122 // GRMZM2G089106 // GRMZM2G012391 // GRMZM2G138176 // GRMZM2G174784 // GRMZM2G128865
GO:0071669	P	plant-type cell wall organization or biogenesis 5	1805	115	25864	0.9	1	// GRMZM2G026218 // GRMZM2G339122 // GRMZM2G167520 // GRMZM2G011912 // GRMZM2G076394
GO:0006812	P	cation transport	42	1805	498	25864	0.14	1	// GRMZM2G069198 // GRMZM2G074317 // GRMZM2G412604 // GRMZM5G825759 // GRMZM2G160064 // GRMZM2G130049 // GRMZM2G383088 // GRMZM2G061950 // GRMZM2G122437 // GRMZM2G064382 // GRMZM5G882364 // GRMZM2G404702 // GRMZM2G158252 // GRMZM2G086258 // GRMZM2G116584 // GRMZM2G315931 // GRMZM2G151406 // GRMZM2G064467 // GRMZM2G015955 // GRMZM2G018971 // GRMZM2G093643 // GRMZM2G060952 // GRMZM2G391042 // GRMZM…
GO:0012501	P	programmed cell death	8	1805	82	25864	0.23	1	// GRMZM2G066326 // GRMZM2G089106 // GRMZM2G140811 // GRMZM2G104081 // GRMZM2G305115 // GRMZM2G074317 // GRMZM2G171373 // GRMZM2G140721
GO:0045333	P	cellular respiration	7	1805	144	25864	0.87	1	// GRMZM2G031033 // GRMZM2G083841 // GRMZM2G064799 // GRMZM5G829778 // GRMZM2G010823 // GRMZM2G102183 // GRMZM2G030598
GO:0010605	P	negative regulation of macromolecule metabolic process	7	1805	154	25864	0.91	1	// GRMZM2G033962 // GRMZM2G071450 // GRMZM2G453111 // GRMZM2G159643 // GRMZM2G126682 // GRMZM2G057571 // GRMZM2G444034
GO:0051603	P	proteolysis involved in cellular protein catabolic process	8	1805	254	25864	1	1	// GRMZM2G074282 // GRMZM2G362778 // GRMZM2G059282 // GRMZM2G113821 // GRMZM2G061624 // GRMZM2G138176 // GRMZM2G122443 // AC149818.2_FG006
GO:0046903	P	secretion	10	1805	116	25864	0.31	1	// GRMZM5G830776 // GRMZM2G165301 // GRMZM2G151529 // GRMZM2G162544 // GRMZM2G162065 // GRMZM2G111657 // GRMZM2G357443 // GRMZM2G128454 // GRMZM2G052880 // GRMZM2G050997
GO:0046907	P	intracellular transport 14	1805	467	25864	1	1	// GRMZM2G338493 // GRMZM2G018484 // GRMZM2G162544 // GRMZM2G157334 // GRMZM2G150791 // GRMZM2G445617 // GRMZM2G095348 // GRMZM2G122532 // GRMZM5G868047 // GRMZM2G145175 // GRMZM2G117507 // GRMZM2G127230 // GRMZM2G389118 // GRMZM2G012600
GO:0080134	P	regulation of response to stress	8	1805	97	25864	0.38	1	// GRMZM2G048472 // GRMZM2G105770 // GRMZM2G305115 // GRMZM5G857087 // GRMZM2G031802 // GRMZM2G148194 // GRMZM2G092174 // GRMZM2G027958
GO:0006355	P	regulation of transcription, DNA-dependent	97	1805	1706	25864	0.98	1	// GRMZM5G833140 // GRMZM2G102845 // GRMZM2G057067 // GRMZM2G010929 // GRMZM2G037630 // GRMZM2G111216 // GRMZM2G105834 // GRMZM2G122846 // GRMZM2G004641 // GRMZM5G830932 // GRMZM2G158252 // GRMZM2G040736 // GRMZM5G806839 // GRMZM2G169654 // GRMZM2G042494 // GRMZM2G445575 // GRMZM2G131961 // GRMZM2G077356 // GRMZM2G174784 // AC187157.4_FG005 // GRMZM2G107945 // GRMZM2G133262 // GRMZM2G172621 // GR…
GO:0006350	P	transcription	99	1805	1916	25864	1	1	// GRMZM5G833140 // GRMZM2G102845 // GRMZM2G057067 // GRMZM2G010929 // GRMZM2G037630 // GRMZM2G111216 // GRMZM2G105834 // GRMZM2G122846 // GRMZM2G004641 // GRMZM5G830932 // GRMZM2G158252 // GRMZM2G040736 // GRMZM5G806839 // GRMZM2G169654 // GRMZM2G042494 // GRMZM2G445575 // GRMZM2G020142 // GRMZM2G131961 // GRMZM2G077356 // GRMZM2G174784 // AC187157.4_FG005 // GRMZM2G107945 // GRMZM2G133262 // GR…
GO:0006351	P	transcription, DNA-dependent	99	1805	1915	25864	1	1	// GRMZM5G833140 // GRMZM2G102845 // GRMZM2G057067 // GRMZM2G010929 // GRMZM2G037630 // GRMZM2G111216 // GRMZM2G105834 // GRMZM2G122846 // GRMZM2G004641 // GRMZM5G830932 // GRMZM2G158252 // GRMZM2G040736 // GRMZM5G806839 // GRMZM2G169654 // GRMZM2G042494 // GRMZM2G445575 // GRMZM2G020142 // GRMZM2G131961 // GRMZM2G077356 // GRMZM2G174784 // AC187157.4_FG005 // GRMZM2G107945 // GRMZM2G133262 // GR…
GO:0046417	P	chorismate metabolic process	6	1805	68	25864	0.35	1	// GRMZM2G179454 // GRMZM2G033799 // GRMZM2G145451 // GRMZM2G064732 // GRMZM5G853281 // GRMZM2G004590
GO:0032774	P	RNA biosynthetic process	99	1805	1922	25864	1	1	// GRMZM5G833140 // GRMZM2G102845 // GRMZM2G057067 // GRMZM2G010929 // GRMZM2G037630 // GRMZM2G111216 // GRMZM2G105834 // GRMZM2G122846 // GRMZM2G004641 // GRMZM5G830932 // GRMZM2G158252 // GRMZM2G040736 // GRMZM5G806839 // GRMZM2G169654 // GRMZM2G042494 // GRMZM2G445575 // GRMZM2G020142 // GRMZM2G131961 // GRMZM2G077356 // GRMZM2G174784 // AC187157.4_FG005 // GRMZM2G107945 // GRMZM2G133262 // GR…
GO:0030154	P	cell differentiation	14	1805	336	25864	0.98	1	// GRMZM2G066326 // GRMZM2G469551 // GRMZM2G179703 // GRMZM2G138410 // GRMZM2G126260 // GRMZM5G842058 // GRMZM2G047486 // GRMZM2G012391 // GRMZM2G081652 // GRMZM2G301647 // GRMZM2G151230 // AC187157.4_FG005 // AC189879.3_FG003 // GRMZM2G029912
GO:0015837	P	amine transport 6	1805	51	25864	0.17	1	// GRMZM2G142870 // GRMZM2G086258 // GRMZM2G042313 // GRMZM5G894233 // GRMZM5G805732 // GRMZM2G092433
GO:0006184	P	GTP catabolic process	7	1805	131	25864	0.8	1	// GRMZM2G413652 // GRMZM2G157334 // GRMZM2G064732 // GRMZM2G119773 // GRMZM2G083243 // GRMZM2G127230 // GRMZM5G856071
GO:0008544	P	epidermis development	5	1805	136	25864	0.96	1	// GRMZM2G179703 // GRMZM2G138410 // GRMZM5G842058 // GRMZM2G126260 // GRMZM2G301647
GO:0046777	P	protein amino acid autophosphorylation	8	1805	83	25864	0.24	1	// GRMZM2G030673 // GRMZM2G322723 // GRMZM2G301647 // GRMZM2G047486 // GRMZM2G131853 // GRMZM2G040964 // GRMZM2G064613 // GRMZM2G015889
GO:0006139	P	nucleobase, nucleoside, nucleotide and nucleic acid metabolic process	178	1805	3518	25864	1	1	// GRMZM5G833140 // GRMZM2G102845 // GRMZM2G461159 // GRMZM2G057067 // GRMZM2G134398 // GRMZM2G010929 // GRMZM2G037630 // GRMZM2G111216 // GRMZM2G104999 // GRMZM2G057935 // GRMZM2G122846 // GRMZM2G074017 // GRMZM2G361855 // GRMZM2G004641 // GRMZM2G172021 // GRMZM5G830932 // GRMZM2G158252 // GRMZM2G026807 // GRMZM2G040736 // GRMZM5G806839 // GRMZM2G391511 // GRMZM2G169654 // AC232238.2_FG004 // GR…
GO:0009809	P	lignin biosynthetic process	5	1805	28	25864	0.061	1	// GRMZM2G134256 // AC196475.3_FG004 // GRMZM5G844562 // GRMZM5G810727 // AC210173.4_FG005
GO:0009808	P	lignin metabolic process	5	1805	49	25864	0.28	1	// GRMZM2G134256 // AC196475.3_FG004 // GRMZM5G844562 // GRMZM5G810727 // AC210173.4_FG005
GO:0042278	P	purine nucleoside metabolic process	7	1805	57	25864	0.12	1	// GRMZM2G461159 // GRMZM5G896883 // GRMZM2G104999 // GRMZM2G134149 // GRMZM2G407396 // GRMZM2G417072 // GRMZM2G071294
GO:0043933	P	macromolecular complex subunit organization	22	1805	500	25864	0.99	1	// GRMZM2G151826 // GRMZM2G159724 // GRMZM2G113349 // GRMZM2G087435 // GRMZM2G418258 // GRMZM2G133844 // GRMZM2G143392 // GRMZM5G856071 // GRMZM2G033198 // GRMZM2G041381 // GRMZM2G109244 // GRMZM5G830932 // GRMZM2G050556 // GRMZM2G102838 // GRMZM2G143627 // GRMZM2G134398 // GRMZM2G083243 // GRMZM2G057852 // GRMZM2G002165 // GRMZM2G110277 // GRMZM2G106164 // GRMZM2G119773
GO:0006508	P	proteolysis	64	1805	946	25864	0.62	1	// GRMZM2G099452 // GRMZM2G335978 // GRMZM2G177324 // GRMZM2G073959 // GRMZM2G006377 // GRMZM2G173682 // GRMZM2G092379 // GRMZM2G322819 // GRMZM2G035517 // GRMZM2G054905 // GRMZM2G070271 // GRMZM2G093032 // GRMZM2G083016 // GRMZM2G108849 // GRMZM2G126541 // GRMZM2G138176 // GRMZM2G113821 // GRMZM2G072240 // GRMZM2G110220 // AC203862.4_FG001 // GRMZM2G075315 // GRMZM5G861603 // GRMZM2G123029 // GR…
GO:0060560	P	developmental growth involved in morphogenesis	5	1805	185	25864	1	1	// GRMZM2G127386 // GRMZM2G047486 // GRMZM2G132568 // GRMZM2G049693 // GRMZM2G081652
GO:0071495	P	cellular response to endogenous stimulus	30	1805	335	25864	0.11	1	// GRMZM2G140355 // GRMZM2G102845 // GRMZM2G057067 // GRMZM2G078465 // GRMZM2G374088 // GRMZM2G062974 // GRMZM2G035465 // GRMZM2G138176 // GRMZM2G158252 // GRMZM2G159285 // GRMZM2G064732 // GRMZM2G132568 // GRMZM2G047486 // GRMZM2G092174 // GRMZM2G171435 // GRMZM2G077356 // GRMZM2G143352 // GRMZM2G315375 // GRMZM2G153233 // GRMZM2G128421 // AC155376.2_FG005 // GRMZM2G089106 // GRMZM2G126260 // GR…
GO:0016070	P	RNA metabolic process	113	1805	2504	25864	1	1	// GRMZM5G833140 // GRMZM2G102845 // GRMZM2G057067 // GRMZM2G010929 // GRMZM2G037630 // GRMZM2G111216 // GRMZM2G105834 // GRMZM2G122846 // GRMZM2G004641 // GRMZM5G830932 // GRMZM2G158252 // GRMZM2G040736 // GRMZM5G806839 // GRMZM2G169654 // GRMZM2G042494 // GRMZM2G445575 // GRMZM2G020142 // GRMZM2G131961 // GRMZM2G077356 // GRMZM2G174784 // AC187157.4_FG005 // GRMZM2G063522 // GRMZM2G107945 // GR…
GO:0006644	P	phospholipid metabolic process	15	1805	189	25864	0.35	1	// GRMZM2G174739 // GRMZM2G039385 // GRMZM2G422045 // GRMZM2G140811 // GRMZM2G054936 // GRMZM2G312438 // GRMZM2G477340 // GRMZM2G145029 // GRMZM5G825110 // GRMZM2G179792 // GRMZM2G065225 // GRMZM2G085926 // GRMZM2G015040 // GRMZM2G168681 // GRMZM2G007157
GO:0032501	P	multicellular organismal process	114	1805	1674	25864	0.62	1	// GRMZM2G040843 // GRMZM2G159250 // GRMZM2G138410 // GRMZM2G133969 // GRMZM5G895554 // GRMZM2G388045 // GRMZM2G145756 // GRMZM2G158252 // GRMZM2G474468 // GRMZM2G455085 // GRMZM2G178645 // GRMZM2G145029 // GRMZM2G047486 // GRMZM2G077356 // GRMZM2G174784 // AC187157.4_FG005 // GRMZM2G318780 // GRMZM2G107945 // GRMZM2G152686 // GRMZM2G126682 // GRMZM2G419290 // GRMZM2G353076 // GRMZM2G347766 // GR…
GO:0032504	P	multicellular organism reproduction	7	1805	73	25864	0.27	1	// GRMZM2G318780 // GRMZM2G151230 // GRMZM2G311182 // GRMZM2G152686 // GRMZM5G895554 // GRMZM2G178645 // GRMZM2G029912
GO:0010150	P	leaf senescence 7	1805	47	25864	0.06	1	// GRMZM2G094712 // GRMZM2G156127 // GRMZM2G165098 // GRMZM2G178958 // GRMZM2G134149 // GRMZM2G062129 // GRMZM2G168744
GO:0006721	P	terpenoid metabolic process	11	1805	93	25864	0.077	1	// GRMZM2G127139 // GRMZM2G137151 // GRMZM2G145029 // GRMZM5G849107 // GRMZM2G027219 // GRMZM2G454952 // GRMZM2G092174 // GRMZM2G300348 // AC194970.5_FG001 // GRMZM2G149317 // GRMZM2G168681
GO:0032870	P	cellular response to hormone stimulus	29	1805	306	25864	0.074	1	// GRMZM2G140355 // GRMZM2G102845 // GRMZM2G057067 // GRMZM2G078465 // GRMZM2G374088 // GRMZM2G062974 // GRMZM2G035465 // GRMZM2G138176 // GRMZM2G158252 // GRMZM2G159285 // GRMZM2G064732 // GRMZM2G132568 // GRMZM2G047486 // GRMZM2G171435 // GRMZM2G077356 // GRMZM2G143352 // GRMZM2G315375 // GRMZM2G153233 // GRMZM2G128421 // AC155376.2_FG005 // GRMZM2G089106 // GRMZM2G126260 // GRMZM2G159034 // GR…
GO:0010154	P	fruit development	24	1805	306	25864	0.32	1	// GRMZM2G040843 // GRMZM2G174596 // GRMZM2G033799 // GRMZM2G174784 // GRMZM2G088356 // AC187157.4_FG005 // GRMZM2G159369 // GRMZM2G093286 // GRMZM2G153233 // GRMZM2G318780 // GRMZM2G311182 // GRMZM2G126260 // GRMZM5G857087 // GRMZM2G152686 // GRMZM2G339563 // GRMZM2G059151 // GRMZM2G051179 // GRMZM2G178645 // GRMZM2G159399 // GRMZM2G377341 // GRMZM2G002959 // GRMZM2G045314 // GRMZM2G149617 // GR…
GO:0010200	P	response to chitin	5	1805	55	25864	0.35	1	// GRMZM2G080516 // GRMZM2G057789 // GRMZM2G027375 // GRMZM2G127857 // GRMZM2G164426
GO:0051252	P	regulation of RNA metabolic process	98	1805	1719	25864	0.98	1	// GRMZM5G833140 // GRMZM2G102845 // GRMZM2G057067 // GRMZM2G010929 // GRMZM2G037630 // GRMZM2G111216 // GRMZM2G105834 // GRMZM2G122846 // GRMZM2G004641 // GRMZM5G830932 // GRMZM2G158252 // GRMZM2G040736 // GRMZM5G806839 // GRMZM2G169654 // GRMZM2G042494 // GRMZM2G445575 // GRMZM2G131961 // GRMZM2G077356 // GRMZM2G174784 // AC187157.4_FG005 // GRMZM2G107945 // GRMZM2G133262 // GRMZM2G172621 // GR…
GO:0051254	P	positive regulation of RNA metabolic process	7	1805	74	25864	0.28	1	// GRMZM2G089812 // GRMZM2G033356 // GRMZM2G074393 // GRMZM2G134717 // GRMZM2G111216 // GRMZM2G027478 // GRMZM2G156937
GO:0009059	P	macromolecule biosynthetic process	167	1805	3314	25864	1	1	// GRMZM2G134073 // GRMZM5G833140 // GRMZM2G102845 // GRMZM2G057067 // GRMZM5G826801 // GRMZM2G010929 // GRMZM2G037630 // GRMZM2G111216 // GRMZM2G057935 // GRMZM2G122846 // GRMZM2G361855 // GRMZM2G004641 // GRMZM2G172021 // GRMZM5G830932 // GRMZM2G158252 // GRMZM2G040736 // GRMZM5G806839 // GRMZM2G073054 // GRMZM2G169654 // AC232238.2_FG004 // GRMZM2G025855 // GRMZM2G445575 // GRMZM2G020142 // GR…
GO:0034621	P	cellular macromolecular complex subunit organization	18	1805	402	25864	0.98	1	// GRMZM2G418258 // GRMZM2G151826 // GRMZM2G143627 // GRMZM2G110277 // GRMZM2G113349 // GRMZM2G119773 // GRMZM2G106164 // GRMZM2G087435 // GRMZM5G856071 // GRMZM2G002165 // GRMZM2G057852 // GRMZM2G134398 // GRMZM2G109244 // GRMZM2G133844 // GRMZM2G083243 // GRMZM2G041381 // GRMZM2G050556 // GRMZM2G033198
GO:0048544	P	recognition of pollen	6	1805	65	25864	0.32	1	// GRMZM2G115705 // GRMZM2G309025 // GRMZM2G322723 // GRMZM2G419290 // GRMZM2G418689 // GRMZM2G010962
GO:0009207	P	purine ribonucleoside triphosphate catabolic process	18	1805	250	25864	0.48	1	// GRMZM2G308860 // GRMZM2G413652 // GRMZM2G419806 // GRMZM2G361256 // GRMZM2G157334 // GRMZM2G127230 // GRMZM2G315375 // GRMZM2G060045 // GRMZM2G143756 // GRMZM2G067853 // GRMZM2G064732 // GRMZM2G142870 // GRMZM2G119773 // GRMZM2G436981 // GRMZM2G083243 // GRMZM2G178645 // GRMZM5G856071 // GRMZM2G451231
GO:0034622	P	cellular macromolecular complex assembly	17	1805	356	25864	0.96	1	// GRMZM2G418258 // GRMZM2G151826 // GRMZM2G143627 // GRMZM2G110277 // GRMZM2G113349 // GRMZM2G106164 // GRMZM2G087435 // GRMZM5G856071 // GRMZM2G002165 // GRMZM2G057852 // GRMZM2G119773 // GRMZM2G109244 // GRMZM2G133844 // GRMZM2G083243 // GRMZM2G041381 // GRMZM2G050556 // GRMZM2G033198
GO:0045017	P	glycerolipid biosynthetic process	8	1805	75	25864	0.17	1	// GRMZM2G063258 // GRMZM2G039385 // GRMZM2G085926 // GRMZM2G477340 // GRMZM5G825110 // GRMZM2G171435 // GRMZM5G817559 // GRMZM2G015040
GO:0048366	P	leaf development	8	1805	189	25864	0.95	1	// GRMZM2G159399 // GRMZM2G153233 // GRMZM2G179703 // GRMZM5G842058 // GRMZM2G171435 // AC189879.3_FG003 // GRMZM2G063492 // AC187157.4_FG005
GO:0032989	P	cellular component morphogenesis	10	1805	276	25864	0.99	1	// GRMZM2G179703 // GRMZM2G126260 // GRMZM2G132568 // GRMZM2G127386 // GRMZM5G842058 // GRMZM2G047486 // GRMZM2G012391 // GRMZM2G081652 // GRMZM2G128865 // GRMZM2G049693
GO:0071310	P	cellular response to organic substance	37	1805	414	25864	0.09	1	// GRMZM2G140355 // GRMZM2G102845 // GRMZM2G104081 // GRMZM2G057067 // GRMZM2G078465 // GRMZM2G374088 // GRMZM2G062974 // GRMZM2G035465 // GRMZM2G138176 // GRMZM2G010328 // GRMZM2G158252 // GRMZM2G159285 // GRMZM2G064732 // GRMZM2G132568 // GRMZM2G047486 // GRMZM2G445575 // GRMZM2G092174 // GRMZM2G171435 // GRMZM2G131961 // GRMZM2G077356 // GRMZM2G143352 // GRMZM2G312997 // GRMZM2G315375 // GRMZM…
GO:0010556	P	regulation of macromolecule biosynthetic process	101	1805	1783	25864	0.99	1	// GRMZM5G833140 // GRMZM2G102845 // GRMZM2G057067 // GRMZM2G010929 // GRMZM2G037630 // GRMZM2G111216 // GRMZM2G105834 // GRMZM2G122846 // GRMZM2G004641 // GRMZM5G830932 // GRMZM2G158252 // GRMZM2G040736 // GRMZM5G806839 // GRMZM2G169654 // GRMZM2G042494 // GRMZM2G445575 // GRMZM2G131961 // GRMZM2G077356 // GRMZM2G174784 // AC187157.4_FG005 // GRMZM2G107945 // GRMZM2G133262 // GRMZM2G172621 // GR…
GO:0015698	P	inorganic anion transport	8	1805	61	25864	0.079	1	// GRMZM2G096365 // GRMZM2G170577 // GRMZM2G395114 // GRMZM2G042171 // GRMZM2G092780 // GRMZM2G068212 // GRMZM2G091228 // GRMZM2G084181
GO:0006855	P	multidrug transport	5	1805	57	25864	0.38	1	// GRMZM2G161809 // GRMZM2G166459 // GRMZM2G154845 // GRMZM5G870170 // GRMZM2G000593
GO:0046356	P	acetyl-CoA catabolic process	5	1805	43	25864	0.2	1	// GRMZM5G829778 // GRMZM2G083841 // GRMZM2G010823 // GRMZM2G064799 // GRMZM2G102183
GO:0034613	P	cellular protein localization	15	1805	373	25864	0.99	1	// GRMZM2G145175 // GRMZM2G018484 // GRMZM2G162544 // GRMZM2G157334 // GRMZM2G150791 // GRMZM2G445617 // GRMZM2G322723 // GRMZM2G095348 // GRMZM5G868047 // GRMZM2G389118 // GRMZM2G012600 // GRMZM2G117507 // GRMZM2G127230 // GRMZM2G020982 // GRMZM2G136854
GO:0051174	P	regulation of phosphorus metabolic process	6	1805	99	25864	0.69	1	// GRMZM2G113349 // GRMZM2G062453 // GRMZM2G005619 // GRMZM2G400470 // GRMZM2G053722 // GRMZM2G094452
GO:0034220	P	ion transmembrane transport	15	1805	165	25864	0.2	1	// GRMZM5G825759 // GRMZM2G383088 // GRMZM2G069198 // GRMZM2G064382 // GRMZM2G074317 // GRMZM2G111300 // GRMZM2G391042 // GRMZM2G036908 // GRMZM2G014454 // GRMZM2G061950 // GRMZM2G086258 // GRMZM2G099382 // GRMZM2G048907 // GRMZM2G015955 // GRMZM2G140328
GO:0009058	P	biosynthetic process	316	1805	4789	25864	0.86	1	// GRMZM2G074097 // GRMZM5G833140 // GRMZM2G102845 // GRMZM2G461159 // GRMZM2G057067 // GRMZM5G826801 // GRMZM2G010929 // GRMZM2G037630 // GRMZM2G111216 // GRMZM2G032282 // GRMZM2G057935 // GRMZM2G122846 // GRMZM2G361855 // GRMZM2G074015 // GRMZM2G020433 // GRMZM2G149317 // GRMZM2G038833 // GRMZM5G830932 // GRMZM2G039385 // GRMZM2G158252 // GRMZM2G178546 // GRMZM2G137151 // GRMZM2G040736 // GRMZM…
GO:0009117	P	nucleotide metabolic process	41	1805	517	25864	0.24	1	// GRMZM2G361256 // GRMZM2G157334 // GRMZM2G456086 // GRMZM2G046498 // GRMZM2G142870 // GRMZM2G074017 // GRMZM2G440208 // GRMZM2G127230 // GRMZM5G856071 // GRMZM5G825759 // GRMZM2G026807 // GRMZM2G060045 // GRMZM2G391511 // GRMZM2G064732 // GRMZM2G079944 // GRMZM2G407396 // GRMZM2G417072 // GRMZM2G413652 // GRMZM2G014813 // GRMZM2G329047 // GRMZM2G315375 // GRMZM5G840928 // GRMZM2G134256 // GRMZM…
GO:0009116	P	nucleoside metabolic process	10	1805	95	25864	0.15	1	// GRMZM2G461159 // GRMZM2G181505 // GRMZM5G896883 // GRMZM2G104999 // GRMZM2G380088 // GRMZM2G134149 // GRMZM2G407396 // GRMZM2G417072 // GRMZM2G367026 // GRMZM2G071294
GO:0051172	P	negative regulation of nitrogen compound metabolic process	5	1805	87	25864	0.72	1	// GRMZM2G074017 // GRMZM2G033962 // GRMZM2G057571 // GRMZM2G159643 // GRMZM2G126682
GO:0051173	P	positive regulation of nitrogen compound metabolic process	7	1805	80	25864	0.34	1	// GRMZM2G089812 // GRMZM2G033356 // GRMZM2G074393 // GRMZM2G134717 // GRMZM2G111216 // GRMZM2G027478 // GRMZM2G156937
GO:0009119	P	ribonucleoside metabolic process	10	1805	78	25864	0.06	1	// GRMZM2G461159 // GRMZM2G181505 // GRMZM5G896883 // GRMZM2G104999 // GRMZM2G380088 // GRMZM2G134149 // GRMZM2G407396 // GRMZM2G417072 // GRMZM2G367026 // GRMZM2G071294
GO:0009057	P	macromolecule catabolic process 47	1805	565	25864	0.14	1	// GRMZM2G089136 // GRMZM2G033894 // GRMZM2G040843 // GRMZM2G104081 // GRMZM2G456086 // GRMZM2G097277 // GRMZM2G062974 // GRMZM2G083016 // GRMZM2G077299 // GRMZM2G440208 // GRMZM2G133969 // GRMZM2G138176 // GRMZM2G064914 // GRMZM2G032977 // GRMZM2G155253 // GRMZM2G113821 // GRMZM2G140614 // GRMZM2G059282 // GRMZM2G064302 // GRMZM2G089365 // GRMZM2G168744 // GRMZM2G061624 // GRMZM2G046284 // GRMZM…
GO:0046942	P	carboxylic acid transport	9	1805	76	25864	0.1	1	// GRMZM2G383088 // GRMZM2G142870 // GRMZM2G086258 // GRMZM2G042313 // GRMZM5G894233 // GRMZM2G099382 // GRMZM5G805732 // GRMZM5G870170 // GRMZM2G092433
GO:0051726	P	regulation of cell cycle	6	1805	111	25864	0.78	1	// GRMZM2G154229 // GRMZM2G062453 // GRMZM2G126682 // GRMZM2G005619 // GRMZM2G174971 // GRMZM2G174596
GO:0008654	P	phospholipid biosynthetic process	7	1805	91	25864	0.46	1	// GRMZM2G039385 // GRMZM2G085926 // GRMZM2G477340 // GRMZM2G145029 // GRMZM5G825110 // GRMZM2G015040 // GRMZM2G168681
GO:0080090	P	regulation of primary metabolic process 109	1805	1868	25864	0.98	1	// GRMZM5G833140 // GRMZM2G102845 // GRMZM2G057067 // GRMZM2G010929 // GRMZM2G037630 // GRMZM2G111216 // GRMZM2G071294 // GRMZM2G105834 // GRMZM2G122846 // GRMZM2G074017 // GRMZM5G895554 // GRMZM2G004641 // GRMZM5G830932 // GRMZM2G158252 // GRMZM2G040736 // GRMZM5G806839 // GRMZM2G169654 // GRMZM2G042494 // GRMZM2G445575 // GRMZM2G131961 // GRMZM2G077356 // GRMZM2G174784 // AC187157.4_FG005 // GR…
GO:0018904	P	organic ether metabolic process 9	1805	77	25864	0.11	1	// GRMZM2G159369 // GRMZM2G441144 // GRMZM2G181258 // GRMZM2G177937 // GRMZM5G825110 // GRMZM2G171435 // GRMZM5G817559 // GRMZM2G163421 // GRMZM2G033198
GO:0061024	P	membrane organization	7	1805	109	25864	0.64	1	// GRMZM2G027173 // GRMZM2G123373 // GRMZM2G012600 // GRMZM2G064732 // GRMZM2G050556 // AC210303.3_FG001 // GRMZM2G136854
GO:0009755	P	hormone-mediated signaling pathway	25	1805	275	25864	0.13	1	// GRMZM2G140355 // GRMZM2G102845 // GRMZM2G057067 // GRMZM2G374088 // GRMZM2G062974 // GRMZM2G035465 // GRMZM2G159285 // GRMZM2G064732 // GRMZM2G132568 // GRMZM2G047486 // GRMZM2G171435 // GRMZM2G077356 // GRMZM2G143352 // GRMZM2G315375 // GRMZM2G153233 // GRMZM2G128421 // GRMZM2G089106 // GRMZM2G126260 // GRMZM2G159034 // GRMZM2G149184 // GRMZM2G000158 // GRMZM2G159399 // AC210013.4_FG014 // GR…
GO:0048437	P	floral organ development	9	1805	139	25864	0.63	1	// GRMZM2G159399 // GRMZM2G153233 // GRMZM2G455085 // GRMZM2G315375 // GRMZM2G012391 // GRMZM2G027958 // GRMZM2G066578 // GRMZM2G174784 // AC187157.4_FG005
GO:0009751	P	response to salicylic acid stimulus	10	1805	100	25864	0.18	1	// GRMZM2G312997 // GRMZM2G176568 // GRMZM2G127857 // GRMZM2G089106 // GRMZM2G419239 // GRMZM2G445575 // GRMZM2G140721 // GRMZM2G131961 // GRMZM2G000818 // GRMZM2G010328
GO:0010604	P	positive regulation of macromolecule metabolic process	7	1805	95	25864	0.5	1	// GRMZM2G089812 // GRMZM2G033356 // GRMZM2G074393 // GRMZM2G134717 // GRMZM2G111216 // GRMZM2G027478 // GRMZM2G156937
GO:0009753	P	response to jasmonic acid stimulus	12	1805	131	25864	0.22	1	// GRMZM2G077356 // GRMZM2G176568 // GRMZM2G127857 // GRMZM2G159285 // GRMZM2G000818 // GRMZM2G149265 // GRMZM2G149619 // GRMZM2G119300 // GRMZM2G092174 // GRMZM2G111579 // GRMZM2G045314 // GRMZM2G419239
GO:0070727	P	cellular macromolecule localization	18	1805	391	25864	0.97	1	// GRMZM2G145175 // GRMZM2G018484 // GRMZM2G162544 // GRMZM2G157334 // GRMZM2G150791 // GRMZM2G445617 // GRMZM2G078465 // GRMZM2G322723 // GRMZM2G095348 // GRMZM2G091228 // GRMZM5G868047 // GRMZM2G389118 // GRMZM2G012600 // GRMZM2G117507 // GRMZM2G111579 // GRMZM2G127230 // GRMZM2G020982 // GRMZM2G136854
GO:0010608	P	posttranscriptional regulation of gene expression	12	1805	135	25864	0.25	1	// GRMZM2G159285 // GRMZM2G329047 // GRMZM2G128421 // GRMZM2G057067 // GRMZM2G071450 // GRMZM2G453111 // GRMZM2G111216 // GRMZM2G158462 // GRMZM2G035465 // GRMZM2G077356 // GRMZM5G878070 // GRMZM2G444034
GO:0070647	P	protein modification by small protein conjugation or removal	6	1805	178	25864	0.98	1	// GRMZM2G314412 // GRMZM2G135629 // GRMZM2G041141 // GRMZM2G027375 // GRMZM2G061624 // GRMZM2G073310
GO:0009611	P	response to wounding	15	1805	198	25864	0.42	1	// GRMZM2G167957 // GRMZM2G077356 // GRMZM2G142870 // GRMZM2G159285 // GRMZM2G151826 // GRMZM5G837822 // GRMZM2G377168 // GRMZM2G139300 // GRMZM2G068947 // GRMZM2G062974 // GRMZM2G400470 // GRMZM2G149619 // GRMZM2G088482 // GRMZM2G120574 // GRMZM2G136960
GO:0006260	P	DNA replication 7	1805	171	25864	0.95	1	// GRMZM2G302160 // GRMZM2G126682 // GRMZM2G361855 // GRMZM2G304362 // GRMZM2G057571 // GRMZM2G174971 // GRMZM2G174596
GO:0009073	P	aromatic amino acid family biosynthetic process 5	1805	61	25864	0.43	1	// GRMZM2G064732 // GRMZM2G179454 // GRMZM2G033799 // GRMZM2G145451 // GRMZM2G004590
GO:0019725	P	cellular homeostasis	23	1805	246	25864	0.11	1	// GRMZM2G110286 // GRMZM2G177937 // GRMZM2G152477 // GRMZM2G061469 // GRMZM2G033198 // GRMZM2G181258 // GRMZM5G806449 // GRMZM2G067063 // GRMZM2G085000 // GRMZM2G092174 // GRMZM2G163421 // GRMZM5G870170 // GRMZM2G152447 // GRMZM2G159369 // GRMZM5G880300 // GRMZM2G014454 // GRMZM2G178190 // GRMZM2G022866 // GRMZM2G441144 // GRMZM2G067853 // GRMZM5G860607 // GRMZM2G052796 // GRMZM2G013695
GO:0009205	P	purine ribonucleoside triphosphate metabolic process	20	1805	321	25864	0.72	1	// GRMZM2G308860 // GRMZM2G413652 // GRMZM5G825759 // GRMZM2G419806 // GRMZM2G361256 // GRMZM2G157334 // GRMZM2G127230 // GRMZM2G315375 // GRMZM2G060045 // GRMZM2G143756 // GRMZM2G067853 // GRMZM2G064732 // GRMZM2G142870 // GRMZM2G119773 // GRMZM2G048907 // GRMZM2G436981 // GRMZM2G083243 // GRMZM2G178645 // GRMZM5G856071 // GRMZM2G451231
GO:0009203	P	ribonucleoside triphosphate catabolic process	18	1805	250	25864	0.48	1	// GRMZM2G308860 // GRMZM2G413652 // GRMZM2G419806 // GRMZM2G361256 // GRMZM2G157334 // GRMZM2G127230 // GRMZM2G315375 // GRMZM2G060045 // GRMZM2G143756 // GRMZM2G067853 // GRMZM2G064732 // GRMZM2G142870 // GRMZM2G119773 // GRMZM2G436981 // GRMZM2G083243 // GRMZM2G178645 // GRMZM5G856071 // GRMZM2G451231
GO:0060255	P	regulation of macromolecule metabolic process	109	1805	1909	25864	0.99	1	// GRMZM5G833140 // GRMZM2G102845 // GRMZM2G057067 // GRMZM2G010929 // GRMZM2G037630 // GRMZM2G111216 // GRMZM2G105834 // GRMZM2G122846 // GRMZM2G004641 // GRMZM5G830932 // GRMZM2G158252 // GRMZM2G040736 // GRMZM5G806839 // GRMZM2G169654 // GRMZM2G042494 // GRMZM2G445575 // GRMZM2G131961 // GRMZM2G077356 // GRMZM2G174784 // AC187157.4_FG005 // GRMZM2G107945 // GRMZM2G133262 // GRMZM2G172621 // GR…
GO:0030163	P	protein catabolic process	8	1805	293	25864	1	1	// GRMZM2G074282 // GRMZM2G362778 // GRMZM2G059282 // GRMZM2G113821 // GRMZM2G061624 // GRMZM2G138176 // GRMZM2G122443 // AC149818.2_FG006
GO:0046128	P	purine ribonucleoside metabolic process 6	1805	56	25864	0.22	1	// GRMZM2G461159 // GRMZM5G896883 // GRMZM2G134149 // GRMZM2G407396 // GRMZM2G417072 // GRMZM2G071294
GO:0010876	P	lipid localization	5	1805	65	25864	0.48	1	// GRMZM2G060045 // GRMZM2G010868 // GRMZM2G101958 // GRMZM2G071294 // GRMZM2G107839
GO:0048507	P	meristem development	8	1805	144	25864	0.78	1	// GRMZM2G158252 // GRMZM2G469551 // GRMZM2G174784 // GRMZM2G126260 // GRMZM2G377341 // GRMZM2G162295 // AC187157.4_FG005 // GRMZM2G050997
GO:0009875	P	pollen-pistil interaction	6	1805	66	25864	0.33	1	// GRMZM2G115705 // GRMZM2G309025 // GRMZM2G322723 // GRMZM2G419290 // GRMZM2G418689 // GRMZM2G010962
GO:0019438	P	aromatic compound biosynthetic process	17	1805	201	25864	0.26	1	// GRMZM2G074097 // AC209626.2_FG013 // GRMZM2G159399 // GRMZM2G153233 // GRMZM5G810727 // GRMZM2G004590 // GRMZM2G461159 // GRMZM5G844562 // GRMZM2G033799 // GRMZM2G145451 // GRMZM2G134256 // GRMZM2G064732 // AC196475.3_FG004 // GRMZM2G179454 // GRMZM2G016241 // GRMZM2G149617 // AC210173.4_FG005
GO:0046474	P	glycerophospholipid biosynthetic process	5	1805	61	25864	0.43	1	// GRMZM2G015040 // GRMZM2G477340 // GRMZM5G825110 // GRMZM2G085926 // GRMZM2G039385
GO:0031667	P	response to nutrient levels	11	1805	108	25864	0.15	1	// GRMZM2G158147 // GRMZM2G064657 // GRMZM2G025459 // GRMZM2G141320 // GRMZM2G181505 // GRMZM2G123986 // GRMZM2G077673 // GRMZM2G001696 // GRMZM2G020002 // GRMZM2G135091 // GRMZM5G870932
GO:0032940	P	secretion by cell	10	1805	116	25864	0.31	1	// GRMZM5G830776 // GRMZM2G165301 // GRMZM2G151529 // GRMZM2G162544 // GRMZM2G162065 // GRMZM2G111657 // GRMZM2G357443 // GRMZM2G128454 // GRMZM2G052880 // GRMZM2G050997
GO:0000226	P	microtubule cytoskeleton organization	7	1805	76	25864	0.3	1	// GRMZM2G465169 // GRMZM2G116542 // GRMZM2G127386 // GRMZM2G114841 // GRMZM2G133969 // GRMZM2G436981 // GRMZM2G064613
GO:0048589	P	developmental growth	9	1805	250	25864	0.99	1	// GRMZM2G159399 // GRMZM2G153233 // GRMZM2G126260 // GRMZM2G132568 // GRMZM2G127386 // GRMZM2G047486 // GRMZM2G049693 // GRMZM2G081652 // AC187157.4_FG005
GO:0006163	P	purine nucleotide metabolic process	20	1805	369	25864	0.89	1	// GRMZM2G308860 // GRMZM2G413652 // GRMZM5G825759 // GRMZM2G419806 // GRMZM2G361256 // GRMZM2G157334 // GRMZM2G127230 // GRMZM2G315375 // GRMZM2G060045 // GRMZM2G143756 // GRMZM2G067853 // GRMZM2G064732 // GRMZM2G142870 // GRMZM2G119773 // GRMZM2G048907 // GRMZM2G436981 // GRMZM2G083243 // GRMZM2G178645 // GRMZM5G856071 // GRMZM2G451231
GO:0016049	P	cell growth	8	1805	279	25864	1	1	// GRMZM2G126260 // GRMZM2G132568 // GRMZM2G127386 // GRMZM2G047486 // GRMZM2G081652 // GRMZM2G126682 // GRMZM2G167520 // GRMZM2G049693
GO:0016044	P	cellular membrane organization	7	1805	109	25864	0.64	1	// GRMZM2G027173 // GRMZM2G123373 // GRMZM2G012600 // GRMZM2G064732 // GRMZM2G050556 // AC210303.3_FG001 // GRMZM2G136854
GO:0016043	P	cellular component organization 70	1805	1325	25864	0.99	1	// GRMZM2G465169 // GRMZM2G151826 // GRMZM5G873519 // AC215201.3_FG005 // GRMZM2G445617 // GRMZM2G134398 // GRMZM2G064613 // GRMZM2G087435 // GRMZM2G106164 // GRMZM2G463913 // GRMZM5G842058 // GRMZM2G114841 // GRMZM2G058250 // GRMZM2G133969 // GRMZM2G133844 // GRMZM2G143392 // GRMZM5G856071 // GRMZM2G049693 // GRMZM5G830932 // GRMZM2G145756 // GRMZM2G077837 // GRMZM2G081955 // GRMZM2G179703 // GR…
GO:0016042	P	lipid catabolic process 9	1805	68	25864	0.063	1	// GRMZM2G312997 // GRMZM2G445617 // GRMZM2G060045 // GRMZM2G158629 // GRMZM2G104833 // GRMZM2G374827 // GRMZM2G002959 // GRMZM2G007157 // GRMZM2G149211
GO:0065003	P	macromolecular complex assembly 21	1805	452	25864	0.98	1	// GRMZM2G143392 // GRMZM2G418258 // GRMZM2G151826 // GRMZM2G143627 // GRMZM2G159724 // GRMZM2G110277 // GRMZM2G113349 // GRMZM2G106164 // GRMZM2G087435 // GRMZM5G856071 // GRMZM2G002165 // GRMZM2G102838 // GRMZM2G033198 // GRMZM2G057852 // GRMZM2G119773 // GRMZM2G109244 // GRMZM2G133844 // GRMZM2G083243 // GRMZM2G041381 // GRMZM2G050556 // GRMZM5G830932
GO:0065007	P	biological regulation	238	1805	3697	25864	0.91	1	// GRMZM5G833140 // GRMZM2G102845 // GRMZM2G069198 // GRMZM2G057067 // GRMZM2G074317 // GRMZM2G010929 // GRMZM2G152477 // GRMZM2G037630 // GRMZM2G062974 // GRMZM2G061469 // GRMZM2G122846 // GRMZM2G074017 // GRMZM2G138349 // GRMZM5G895554 // GRMZM2G007188 // GRMZM2G004641 // GRMZM2G148925 // GRMZM5G830932 // GRMZM2G162200 // GRMZM2G158252 // GRMZM2G181258 // GRMZM2G040736 // GRMZM2G138176 // GRMZM…
GO:0065009	P	regulation of molecular function	24	1805	345	25864	0.54	1	// GRMZM2G099452 // GRMZM2G177937 // GRMZM2G005619 // GRMZM2G108849 // GRMZM2G074017 // GRMZM2G138349 // GRMZM2G128682 // GRMZM2G094452 // GRMZM2G150876 // GRMZM2G126079 // GRMZM2G414915 // GRMZM2G413652 // GRMZM2G165098 // GRMZM2G353076 // GRMZM2G163749 // GRMZM2G374971 // GRMZM2G073223 // GRMZM2G156632 // GRMZM2G062453 // GRMZM2G052365 // GRMZM2G162200 // GRMZM2G400470 // GRMZM2G131177 // GRMZM…
GO:0065008	P	regulation of biological quality	51	1805	753	25864	0.6	1	// GRMZM2G110286 // GRMZM2G069198 // GRMZM2G177937 // GRMZM2G078465 // GRMZM2G152477 // GRMZM2G336448 // GRMZM2G061469 // GRMZM2G161310 // GRMZM2G101413 // GRMZM5G878070 // GRMZM2G049693 // GRMZM2G149211 // GRMZM2G181258 // GRMZM5G860607 // AC211394.4_FG004 // GRMZM2G071450 // GRMZM2G067063 // GRMZM2G085000 // GRMZM2G132568 // GRMZM5G877788 // GRMZM2G047486 // GRMZM2G052796 // GRMZM2G092174 // GR…
GO:0016265	P	death	14	1805	129	25864	0.084	1	// GRMZM2G312997 // GRMZM2G066326 // GRMZM2G089106 // GRMZM2G140811 // GRMZM2G104081 // GRMZM2G305115 // GRMZM2G074317 // GRMZM5G881803 // GRMZM2G064732 // GRMZM2G339563 // GRMZM2G171373 // GRMZM2G140721 // GRMZM2G027958 // GRMZM2G029566
GO:0009154	P	purine ribonucleotide catabolic process 18	1805	250	25864	0.48	1	// GRMZM2G308860 // GRMZM2G413652 // GRMZM2G419806 // GRMZM2G361256 // GRMZM2G157334 // GRMZM2G127230 // GRMZM2G315375 // GRMZM2G060045 // GRMZM2G143756 // GRMZM2G067853 // GRMZM2G064732 // GRMZM2G142870 // GRMZM2G119773 // GRMZM2G436981 // GRMZM2G083243 // GRMZM2G178645 // GRMZM5G856071 // GRMZM2G451231
GO:0010015	P	root morphogenesis	7	1805	136	25864	0.83	1	// GRMZM2G159285 // GRMZM2G138410 // GRMZM2G126260 // GRMZM2G301647 // GRMZM2G138176 // GRMZM2G077356 // GRMZM2G162295
GO:0016311	P	dephosphorylation	13	1805	172	25864	0.43	1	// GRMZM2G097641 // GRMZM2G152447 // GRMZM2G422045 // GRMZM2G054936 // GRMZM2G057907 // GRMZM2G113349 // GRMZM2G152477 // GRMZM2G065225 // GRMZM2G174739 // GRMZM2G018441 // GRMZM2G300125 // GRMZM2G053722 // GRMZM2G070315
GO:0006865	P	amino acid transport	6	1805	48	25864	0.14	1	// GRMZM2G142870 // GRMZM2G086258 // GRMZM2G042313 // GRMZM5G894233 // GRMZM5G805732 // GRMZM2G092433
GO:0009791	P	post-embryonic development	58	1805	853	25864	0.6	1	// GRMZM2G117057 // GRMZM2G140355 // GRMZM2G040843 // GRMZM2G033799 // GRMZM2G106429 // GRMZM2G064732 // GRMZM5G857087 // GRMZM5G854613 // GRMZM2G062129 // GRMZM2G138176 // GRMZM2G066578 // GRMZM2G174596 // GRMZM2G430600 // GRMZM2G033356 // GRMZM2G159285 // GRMZM2G474468 // GRMZM2G081955 // GRMZM2G455085 // GRMZM5G871463 // GRMZM2G145029 // GRMZM2G054936 // GRMZM2G171435 // GRMZM2G092174 // AC210…
GO:0009790	P	embryonic development	15	1805	294	25864	0.91	1	// GRMZM2G159369 // GRMZM2G002959 // GRMZM2G040843 // GRMZM2G033799 // GRMZM2G159250 // GRMZM2G126260 // GRMZM5G857087 // GRMZM2G377341 // GRMZM2G444034 // GRMZM2G059151 // AC215201.3_FG005 // GRMZM2G388045 // GRMZM2G088356 // AC187157.4_FG005 // GRMZM2G174596
GO:0009793	P	embryonic development ending in seed dormancy	12	1805	214	25864	0.81	1	// GRMZM2G159369 // GRMZM2G059151 // GRMZM2G040843 // GRMZM2G033799 // GRMZM2G126260 // GRMZM5G857087 // GRMZM2G377341 // GRMZM2G444034 // GRMZM2G002959 // GRMZM2G088356 // AC187157.4_FG005 // GRMZM2G174596
GO:0034645	P	cellular macromolecule biosynthetic process	166	1805	3306	25864	1	1	// GRMZM2G134073 // GRMZM5G833140 // GRMZM2G102845 // GRMZM2G057067 // GRMZM5G826801 // GRMZM2G010929 // GRMZM2G037630 // GRMZM2G111216 // GRMZM2G057935 // GRMZM2G122846 // GRMZM2G361855 // GRMZM2G004641 // GRMZM2G172021 // GRMZM5G830932 // GRMZM2G158252 // GRMZM2G040736 // GRMZM5G806839 // GRMZM2G073054 // GRMZM2G169654 // AC232238.2_FG004 // GRMZM2G025855 // GRMZM2G445575 // GRMZM2G020142 // GR…
GO:0023051	P	regulation of signaling process 12	1805	158	25864	0.43	1	// GRMZM2G150876 // GRMZM2G159034 // GRMZM2G126079 // GRMZM2G171435 // GRMZM2G021784 // GRMZM2G089106 // GRMZM2G064732 // GRMZM2G047486 // GRMZM2G007466 // GRMZM2G138349 // GRMZM2G400470 // GRMZM2G045314
GO:0010646	P	regulation of cell communication	12	1805	162	25864	0.46	1	// GRMZM2G150876 // GRMZM2G159034 // GRMZM2G126079 // GRMZM2G171435 // GRMZM2G021784 // GRMZM2G089106 // GRMZM2G064732 // GRMZM2G047486 // GRMZM2G007466 // GRMZM2G138349 // GRMZM2G400470 // GRMZM2G045314
GO:0043086	P	negative regulation of catalytic activity	12	1805	139	25864	0.28	1	// GRMZM2G099452 // GRMZM2G163749 // GRMZM2G374971 // GRMZM2G177937 // GRMZM2G073223 // GRMZM2G156632 // GRMZM2G052365 // GRMZM2G414915 // GRMZM2G074017 // GRMZM2G128682 // GRMZM2G131177 // GRMZM2G148925
GO:0043085	P	positive regulation of catalytic activity	5	1805	82	25864	0.68	1	// GRMZM2G413652 // GRMZM2G177937 // GRMZM2G150876 // GRMZM2G400470 // GRMZM2G094452
GO:0009553	P	embryo sac development	8	1805	97	25864	0.38	1	// GRMZM2G159369 // GRMZM2G009323 // GRMZM2G180720 // GRMZM5G857087 // GRMZM2G133969 // GRMZM2G031572 // GRMZM2G078275 // GRMZM2G388045
GO:0009555	P	pollen development	10	1805	186	25864	0.83	1	// GRMZM2G151230 // GRMZM2G180720 // GRMZM5G833389 // GRMZM2G012391 // GRMZM2G133969 // GRMZM2G078275 // GRMZM2G174596 // GRMZM2G128865 // GRMZM2G029912 // GRMZM2G388045
GO:0006996	P	organelle organization	42	1805	799	25864	0.97	1	// GRMZM2G465169 // GRMZM2G151826 // GRMZM5G873519 // AC215201.3_FG005 // GRMZM2G445617 // GRMZM2G159250 // GRMZM2G077837 // GRMZM2G418258 // GRMZM2G463913 // GRMZM2G114841 // GRMZM2G058250 // GRMZM2G133969 // GRMZM2G012600 // GRMZM2G145756 // GRMZM2G081955 // GRMZM2G041381 // GRMZM2G111216 // GRMZM2G360873 // GRMZM2G064732 // GRMZM2G027478 // GRMZM2G092174 // GRMZM2G076771 // GRMZM2G064613 // GR…
GO:0046165	P	alcohol biosynthetic process	5	1805	63	25864	0.46	1	// GRMZM2G140614 // GRMZM5G870932 // GRMZM2G168681 // GRMZM2G123544 // GRMZM2G001696
GO:0048583	P	regulation of response to stimulus	16	1805	194	25864	0.3	1	// GRMZM2G048472 // GRMZM2G430600 // GRMZM2G140355 // GRMZM2G305115 // GRMZM2G089106 // GRMZM5G857087 // GRMZM2G075562 // GRMZM2G064732 // GRMZM2G047486 // GRMZM2G031802 // GRMZM2G148194 // GRMZM2G092174 // GRMZM2G171435 // GRMZM2G027958 // GRMZM2G045314 // GRMZM2G105770
GO:0045893	P	positive regulation of transcription, DNA-dependent	6	1805	70	25864	0.38	1	// GRMZM2G089812 // GRMZM2G033356 // GRMZM2G074393 // GRMZM2G134717 // GRMZM2G111216 // GRMZM2G027478
GO:0030003	P	cellular cation homeostasis	5	1805	41	25864	0.18	1	// GRMZM2G092174 // GRMZM2G014454 // GRMZM2G067853 // GRMZM5G870170 // GRMZM2G178190
GO:0008202	P	steroid metabolic process	7	1805	52	25864	0.088	1	// GRMZM2G127067 // GRMZM5G850019 // GRMZM2G168681 // GRMZM2G180922 // GRMZM2G126682 // GRMZM2G012391 // GRMZM2G149617
GO:0006084	P	acetyl-CoA metabolic process	6	1805	49	25864	0.15	1	// GRMZM2G083841 // GRMZM2G064799 // GRMZM5G829778 // GRMZM2G010823 // GRMZM2G043198 // GRMZM2G102183
GO:0032268	P	regulation of cellular protein metabolic process	9	1805	85	25864	0.16	1	// GRMZM2G159285 // GRMZM2G128421 // GRMZM2G057067 // GRMZM2G071450 // GRMZM2G111216 // GRMZM2G035465 // GRMZM2G077356 // GRMZM2G053722 // GRMZM2G113349
GO:0007568	P	aging	8	1805	61	25864	0.079	1	// GRMZM2G094712 // GRMZM2G156127 // GRMZM2G165098 // GRMZM2G178958 // GRMZM2G134149 // GRMZM2G062129 // GRMZM2G363926 // GRMZM2G168744
GO:0051094	P	positive regulation of developmental process	8	1805	67	25864	0.11	1	// GRMZM2G117057 // GRMZM2G067789 // GRMZM2G474468 // GRMZM2G107945 // GRMZM5G871463 // GRMZM2G060045 // GRMZM2G012391 // AC187157.4_FG005
GO:0005991	P	trehalose metabolic process	7	1805	51	25864	0.082	1	// GRMZM2G178546 // GRMZM2G347280 // GRMZM2G099860 // GRMZM2G068943 // GRMZM2G174396 // GRMZM2G118462 // GRMZM2G055150
GO:0043170	P	macromolecule metabolic process 453	1805	7592	25864	1	1	// GRMZM5G833140 // GRMZM2G097277 // GRMZM2G139300 // GRMZM2G077299 // GRMZM2G122846 // GRMZM2G361855 // GRMZM2G028004 // GRMZM5G806839 // GRMZM2G020146 // GRMZM2G025855 // GRMZM2G020142 // GRMZM2G021416 // GRMZM5G826801 // GRMZM2G149265 // GRMZM2G042639 // GRMZM2G038833 // GRMZM2G168412 // GRMZM2G362778 // GRMZM2G165972 // GRMZM2G122443 // GRMZM2G171373 // GRMZM2G304362 // GRMZM2G411771 // AC189…
GO:0045941	P	positive regulation of transcription	6	1805	70	25864	0.38	1	// GRMZM2G089812 // GRMZM2G033356 // GRMZM2G074393 // GRMZM2G134717 // GRMZM2G111216 // GRMZM2G027478
GO:0010628	P	positive regulation of gene expression	6	1805	75	25864	0.44	1	// GRMZM2G089812 // GRMZM2G033356 // GRMZM2G074393 // GRMZM2G134717 // GRMZM2G111216 // GRMZM2G027478
GO:0032502	P	developmental process	114	1805	1671	25864	0.61	1	// GRMZM2G040843 // GRMZM2G159250 // GRMZM2G138410 // GRMZM2G133969 // GRMZM2G388045 // GRMZM2G145756 // GRMZM2G158252 // GRMZM2G474468 // GRMZM2G455085 // GRMZM2G178645 // GRMZM2G145029 // GRMZM2G047486 // GRMZM2G077356 // GRMZM2G174784 // AC187157.4_FG005 // GRMZM2G318780 // GRMZM2G107945 // GRMZM2G089106 // GRMZM2G152686 // GRMZM2G126682 // GRMZM2G353076 // GRMZM2G347766 // GRMZM2G159399 // GR…
GO:0006650	P	glycerophospholipid metabolic process	12	1805	150	25864	0.37	1	// GRMZM2G174739 // GRMZM2G039385 // GRMZM2G422045 // GRMZM2G140811 // GRMZM2G054936 // GRMZM2G085926 // GRMZM2G477340 // GRMZM2G312438 // GRMZM5G825110 // GRMZM2G179792 // GRMZM2G065225 // GRMZM2G015040
GO:0031328	P	positive regulation of cellular biosynthetic process	6	1805	89	25864	0.59	1	// GRMZM2G089812 // GRMZM2G033356 // GRMZM2G074393 // GRMZM2G134717 // GRMZM2G111216 // GRMZM2G027478
GO:0031327	P	negative regulation of cellular biosynthetic process	5	1805	108	25864	0.87	1	// GRMZM2G071450 // GRMZM2G033962 // GRMZM2G159643 // GRMZM2G126682 // GRMZM2G057571
GO:0031326	P	regulation of cellular biosynthetic process	104	1805	1823	25864	0.98	1	// GRMZM5G833140 // GRMZM2G102845 // GRMZM2G057067 // GRMZM2G010929 // GRMZM2G037630 // GRMZM2G111216 // GRMZM2G071294 // GRMZM2G105834 // GRMZM2G122846 // GRMZM5G895554 // GRMZM2G004641 // GRMZM5G830932 // GRMZM2G158252 // GRMZM2G040736 // GRMZM5G806839 // GRMZM2G169654 // GRMZM2G042494 // GRMZM2G445575 // GRMZM2G131961 // GRMZM2G077356 // GRMZM2G174784 // AC187157.4_FG005 // GRMZM2G107945 // GR…
GO:0031325	P	positive regulation of cellular metabolic process	9	1805	107	25864	0.35	1	// GRMZM2G089812 // GRMZM2G033356 // GRMZM2G140355 // GRMZM2G074393 // GRMZM2G134717 // GRMZM2G111216 // GRMZM2G027478 // GRMZM2G156937 // GRMZM2G382106
GO:0031324	P	negative regulation of cellular metabolic process	9	1805	133	25864	0.58	1	// GRMZM2G033962 // GRMZM2G113349 // GRMZM2G071450 // GRMZM5G870446 // GRMZM2G159643 // GRMZM2G126682 // GRMZM2G074017 // GRMZM2G057571 // GRMZM2G064914
GO:0031323	P	regulation of cellular metabolic process	119	1805	1976	25864	0.95	1	// GRMZM5G833140 // GRMZM2G102845 // GRMZM2G057067 // GRMZM2G010929 // GRMZM2G037630 // GRMZM2G111216 // GRMZM2G071294 // GRMZM2G105834 // GRMZM2G122846 // GRMZM2G074017 // GRMZM5G895554 // GRMZM2G004641 // GRMZM5G830932 // GRMZM2G158252 // GRMZM2G040736 // GRMZM5G806839 // GRMZM5G870446 // GRMZM2G169654 // GRMZM2G042494 // GRMZM2G445575 // GRMZM2G131961 // GRMZM2G077356 // GRMZM2G174784 // AC187…
GO:0009627	P	systemic acquired resistance	6	1805	43	25864	0.098	1	// GRMZM2G312997 // GRMZM2G063258 // GRMZM2G089106 // GRMZM2G445575 // GRMZM2G131961 // GRMZM2G010328
GO:0015893	P	drug transport	5	1805	58	25864	0.39	1	// GRMZM2G161809 // GRMZM2G166459 // GRMZM2G154845 // GRMZM5G870170 // GRMZM2G000593
GO:0040007	P	growth	16	1805	355	25864	0.97	1	// GRMZM2G154229 // GRMZM2G158252 // GRMZM2G159399 // GRMZM2G153233 // GRMZM2G049693 // GRMZM2G171435 // GRMZM2G126260 // GRMZM2G132568 // GRMZM2G127386 // GRMZM2G047486 // GRMZM2G071294 // GRMZM2G081652 // GRMZM2G126682 // GRMZM2G167520 // AC187157.4_FG005 // GRMZM5G877838
GO:0071554	P	cell wall organization or biogenesis	19	1805	289	25864	0.63	1	// GRMZM2G048472 // GRMZM2G078465 // GRMZM2G015654 // GRMZM2G136800 // GRMZM2G076394 // GRMZM2G339122 // GRMZM2G097277 // GRMZM2G138410 // GRMZM2G011912 // GRMZM2G062974 // GRMZM2G022645 // GRMZM2G026218 // GRMZM2G167637 // GRMZM2G077299 // GRMZM2G128682 // GRMZM2G111579 // GRMZM2G167520 // GRMZM2G091228 // GRMZM2G118312
GO:0071555	P	cell wall organization	10	1805	137	25864	0.49	1	// GRMZM2G048472 // GRMZM2G339122 // GRMZM2G078465 // GRMZM2G011912 // GRMZM2G026218 // GRMZM2G167637 // GRMZM2G128682 // GRMZM2G111579 // GRMZM2G167520 // GRMZM2G091228
GO:0010467	P	gene expression 151	1805	3342	25864	1	1	// GRMZM2G134073 // GRMZM5G833140 // GRMZM2G102845 // GRMZM2G057067 // GRMZM5G826801 // GRMZM2G010929 // GRMZM2G037630 // GRMZM2G111216 // GRMZM2G100349 // GRMZM2G057935 // GRMZM2G122846 // GRMZM2G172365 // GRMZM2G004641 // GRMZM2G172021 // GRMZM5G830932 // GRMZM2G158252 // GRMZM2G040736 // GRMZM5G806839 // GRMZM2G169654 // AC232238.2_FG004 // GRMZM2G042492 // GRMZM2G445575 // GRMZM2G020142 // GR…
GO:0009908	P	flower development	19	1805	313	25864	0.75	1	// GRMZM2G158252 // GRMZM2G159399 // GRMZM2G153233 // GRMZM2G067789 // GRMZM2G474468 // GRMZM2G455085 // GRMZM2G174784 // GRMZM5G871463 // GRMZM2G145029 // GRMZM2G064613 // GRMZM5G854613 // GRMZM2G339563 // GRMZM2G012391 // GRMZM2G315375 // GRMZM2G107945 // GRMZM2G027958 // GRMZM2G066578 // GRMZM2G111579 // AC187157.4_FG005
GO:0010468	P	regulation of gene expression	104	1805	1863	25864	0.99	1	// GRMZM5G833140 // GRMZM2G102845 // GRMZM2G057067 // GRMZM2G010929 // GRMZM2G037630 // GRMZM2G111216 // GRMZM2G105834 // GRMZM2G122846 // GRMZM2G004641 // GRMZM5G830932 // GRMZM2G158252 // GRMZM2G040736 // GRMZM5G806839 // GRMZM2G169654 // GRMZM2G042494 // GRMZM2G445575 // GRMZM2G131961 // GRMZM2G077356 // GRMZM2G174784 // AC187157.4_FG005 // GRMZM2G107945 // GRMZM2G133262 // GRMZM2G172621 // GR…
GO:0048438	P	floral whorl development	7	1805	123	25864	0.75	1	// GRMZM2G159399 // GRMZM2G153233 // GRMZM2G455085 // GRMZM2G315375 // GRMZM2G012391 // GRMZM2G066578 // AC187157.4_FG005
GO:0019941	P	modification-dependent protein catabolic process	8	1805	217	25864	0.98	1	// GRMZM2G074282 // GRMZM2G362778 // GRMZM2G059282 // GRMZM2G113821 // GRMZM2G061624 // GRMZM2G138176 // GRMZM2G122443 // AC149818.2_FG006
GO:0044265	P	cellular macromolecule catabolic process	42	1805	480	25864	0.094	1	// GRMZM2G089136 // GRMZM2G033894 // GRMZM2G040843 // GRMZM2G104081 // GRMZM2G456086 // GRMZM2G083016 // GRMZM2G440208 // GRMZM2G133969 // GRMZM2G138176 // GRMZM2G064914 // GRMZM2G032977 // GRMZM2G155253 // GRMZM2G113821 // GRMZM2G140614 // GRMZM2G059282 // GRMZM2G064302 // GRMZM2G089365 // GRMZM2G168744 // GRMZM2G061624 // GRMZM2G046284 // GRMZM2G091228 // GRMZM2G090747 // GRMZM2G076537 // GRMZM…
GO:0007017	P	microtubule-based process	17	1805	210	25864	0.31	1	// GRMZM2G472231 // GRMZM2G093391 // GRMZM2G064613 // GRMZM2G465169 // GRMZM2G575566 // GRMZM2G105770 // GRMZM2G119773 // GRMZM2G116542 // GRMZM2G103116 // GRMZM2G026218 // GRMZM2G127386 // GRMZM2G114841 // GRMZM5G837018 // GRMZM2G133969 // GRMZM2G436981 // GRMZM2G083243 // GRMZM2G451231
GO:0007010	P	cytoskeleton organization	10	1805	199	25864	0.88	1	// GRMZM2G145756 // GRMZM2G015645 // GRMZM2G465169 // GRMZM2G111201 // GRMZM2G116542 // GRMZM2G127386 // GRMZM2G114841 // GRMZM2G133969 // GRMZM2G436981 // GRMZM2G064613
GO:0006412	P	translation	45	1805	980	25864	1	1	// GRMZM2G050561 // GRMZM2G145962 // GRMZM2G057067 // GRMZM5G826801 // GRMZM2G463913 // GRMZM2G058250 // GRMZM2G035465 // GRMZM2G101675 // GRMZM2G153476 // GRMZM2G164965 // GRMZM2G028216 // GRMZM2G159285 // GRMZM2G081955 // GRMZM2G455085 // GRMZM2G071450 // GRMZM2G111216 // GRMZM2G020433 // GRMZM2G170870 // GRMZM2G025855 // GRMZM2G176820 // GRMZM2G042492 // GRMZM2G077356 // GRMZM2G108643 // GRMZM…
GO:0007398	P	ectoderm development	5	1805	136	25864	0.96	1	// GRMZM2G179703 // GRMZM2G138410 // GRMZM5G842058 // GRMZM2G126260 // GRMZM2G301647
GO:0007018	P	microtubule-based movement	7	1805	95	25864	0.5	1	// GRMZM2G093391 // GRMZM2G575566 // GRMZM2G026218 // GRMZM5G837018 // GRMZM2G436981 // GRMZM2G451231 // GRMZM2G105770
GO:0016036	P	cellular response to phosphate starvation	5	1805	56	25864	0.37	1	// GRMZM5G870932 // GRMZM2G135091 // GRMZM2G064657 // GRMZM2G141320 // GRMZM2G001696
GO:0044085	P	cellular component biogenesis	36	1805	725	25864	0.99	1	// GRMZM2G015654 // GRMZM2G151826 // GRMZM2G159724 // GRMZM2G113349 // GRMZM2G138410 // GRMZM2G011912 // GRMZM2G087435 // GRMZM2G418258 // GRMZM2G133969 // GRMZM2G133844 // GRMZM2G143392 // GRMZM5G856071 // GRMZM2G033198 // GRMZM2G145756 // GRMZM2G076394 // GRMZM2G041381 // GRMZM2G109244 // GRMZM5G830932 // GRMZM2G050556 // GRMZM2G118312 // GRMZM2G102838 // GRMZM2G136800 // GRMZM2G143627 // GRMZM…
GO:0015031	P	protein transport	22	1805	511	25864	0.99	1	// GRMZM2G124918 // GRMZM2G157334 // GRMZM2G445617 // GRMZM2G031802 // GRMZM2G128454 // GRMZM2G101413 // GRMZM2G127230 // GRMZM2G075051 // GRMZM2G012600 // GRMZM2G018484 // GRMZM2G109582 // GRMZM2G389118 // GRMZM2G173682 // GRMZM2G095348 // GRMZM2G162544 // GRMZM2G151529 // GRMZM2G150791 // GRMZM5G868047 // GRMZM2G117507 // GRMZM2G020544 // GRMZM2G145175 // GRMZM2G136455
GO:0003824	F	catalytic activity	943	1805	11519	25864	1.3e-10 1.9e-07 // GRMZM5G833140 // GRMZM2G162537 // GRMZM2G025459 // GRMZM2G059151 // GRMZM2G033799 // GRMZM2G445617 // GRMZM2G097277 // GRMZM2G312438 // GRMZM2G139300 // GRMZM2G077299 // GRMZM5G895554 // GRMZM2G135091 // GRMZM2G173682 // GRMZM2G178546 // GRMZM2G137151 // GRMZM2G064936 // GRMZM2G455085 // GRMZM2G099860 // GRMZM2G043154 // GRMZM2G057910 // GRMZM2G135586 // GRMZM2G119482 // GRMZM2…
GO:0016491	F	oxidoreductase activity 204	1805	2055	25864	9.2e-07 0.00068 // GRMZM2G098520 // GRMZM2G110369 // GRMZM2G032282 // GRMZM2G172491 // GRMZM2G017593 // GRMZM2G703582 // GRMZM2G141600 // GRMZM2G133844 // GRMZM2G028004 // GRMZM2G158629 // GRMZM2G181258 // GRMZM2G016189 // GRMZM2G057910 // GRMZM2G063756 // GRMZM2G119482 // GRMZM2G124972 // GRMZM2G053315 // GRMZM2G349709 // GRMZM2G143235 // GRMZM2G351023 // GRMZM2G090747 // GRMZM2G013357 // GRMZM2…
GO:0030246	F	carbohydrate binding	35	1805	220	25864	2.5e-05 0.011	// GRMZM2G134205 // GRMZM2G062974 // GRMZM2G145045 // GRMZM2G145109 // GRMZM2G073584 // GRMZM5G824405 // GRMZM2G074462 // GRMZM2G474153 // GRMZM2G093072 // GRMZM2G093210 // GRMZM2G497710 // GRMZM2G056109 // GRMZM2G075884 // GRMZM2G143747 // GRMZM5G832149 // GRMZM2G034243 // GRMZM2G355233 // GRMZM2G137861 // GRMZM2G028568 // GRMZM2G124671 // GRMZM2G050536 // GRMZM2G095209 // GRMZM2G059012 // GRMZM…
GO:0016903	F	oxidoreductase activity, acting on the aldehyde or oxo group of donors	18	1805	77	25864	3.8e-05 0.011	// GRMZM2G337113 // GRMZM2G001898 // GRMZM2G480516 // GRMZM2G103546 // GRMZM2G035268 // GRMZM2G016189 // GRMZM2G135470 // GRMZM2G095519 // GRMZM5G845611 // GRMZM2G119482 // GRMZM2G043198 // GRMZM2G033894 // GRMZM2G125268 // GRMZM2G169458 // GRMZM2G130440 // GRMZM2G128114 // GRMZM2G146754 // GRMZM2G177412
GO:0016620	F	oxidoreductase activity, acting on the aldehyde or oxo group of donors, NAD or NADP as acceptor 16	1805	62	25864	3.6e-05 0.011	// GRMZM2G337113 // GRMZM2G001898 // GRMZM2G480516 // GRMZM2G103546 // GRMZM2G035268 // GRMZM2G016189 // GRMZM2G135470 // GRMZM2G095519 // GRMZM5G845611 // GRMZM2G119482 // GRMZM2G125268 // GRMZM2G169458 // GRMZM2G130440 // GRMZM2G128114 // GRMZM2G146754 // GRMZM2G177412
GO:0004497	F	monooxygenase activity	36	1805	255	25864	0.00017 0.042	// GRMZM2G098520 // GRMZM2G124972 // GRMZM2G114988 // GRMZM2G172491 // GRMZM2G140448 // GRMZM2G459563 // GRMZM2G010221 // GRMZM2G126505 // GRMZM2G018484 // GRMZM2G066441 // GRMZM2G020761 // GRMZM2G063756 // GRMZM2G139467 // GRMZM2G138074 // GRMZM2G053315 // GRMZM2G143235 // GRMZM2G093286 // GRMZM2G113033 // GRMZM2G089121 // GRMZM2G370745 // GRMZM2G084407 // GRMZM2G127067 // GRMZM2G351259 // GRMZM…
GO:0046915	F	transition metal ion transmembrane transporter activity 12	1805	44	25864	0.00022 0.045	// GRMZM2G067853 // GRMZM2G014454 // GRMZM2G069198 // GRMZM2G064382 // GRMZM2G111300 // GRMZM2G036908 // GRMZM2G151406 // AC233878.1_FG004 // GRMZM2G051179 // GRMZM2G015955 // GRMZM2G315931 // GRMZM2G404702
GO:0008081	F	phosphoric diester hydrolase activity	13	1805	54	25864	0.00034 0.05	// GRMZM2G058227 // GRMZM2G140811 // GRMZM2G081955 // GRMZM2G401664 // GRMZM2G129238 // GRMZM2G045753 // GRMZM2G312438 // GRMZM2G179792 // GRMZM2G059129 // GRMZM2G078650 // GRMZM2G153274 // GRMZM2G018820 // GRMZM2G109286
GO:0008483	F	transaminase activity	14	1805	62	25864	0.00036 0.05	// GRMZM2G006480 // GRMZM2G094712 // GRMZM2G018006 // GRMZM2G033799 // GRMZM2G047347 // GRMZM2G412604 // GRMZM2G108125 // GRMZM2G119583 // GRMZM2G116258 // GRMZM2G010328 // GRMZM5G876898 // GRMZM2G080828 // GRMZM2G093900 // GRMZM2G124353
GO:0051287	F	NAD or NADH binding	18	1805	95	25864	0.00037 0.05	// GRMZM2G074282 // GRMZM2G063258 // GRMZM2G176977 // GRMZM2G043602 // GRMZM2G159724 // GRMZM2G040090 // GRMZM5G829778 // GRMZM2G009323 // GRMZM2G106250 // GRMZM5G845611 // GRMZM2G098423 // GRMZM2G119482 // GRMZM2G159587 // GRMZM2G337113 // GRMZM2G014813 // GRMZM2G136072 // GRMZM2G128114 // GRMZM2G090747
GO:0016769	F	transferase activity, transferring nitrogenous groups	14	1805	62	25864	0.00036 0.05	// GRMZM2G006480 // GRMZM2G094712 // GRMZM2G018006 // GRMZM2G033799 // GRMZM2G047347 // GRMZM2G412604 // GRMZM2G108125 // GRMZM2G119583 // GRMZM2G116258 // GRMZM2G010328 // GRMZM5G876898 // GRMZM2G080828 // GRMZM2G093900 // GRMZM2G124353
GO:0016628	F	oxidoreductase activity, acting on the CH-CH group of donors, NAD or NADP as acceptor	9	1805	28	25864	0.00049 0.055	// GRMZM2G105644 // GRMZM2G090241 // GRMZM2G036455 // GRMZM2G181505 // GRMZM2G339563 // GRMZM2G073351 // GRMZM2G419111 // GRMZM2G084958 // GRMZM2G044247
GO:0050661	F	NADP or NADPH binding	16	1805	80	25864	0.00046 0.055	// GRMZM2G337113 // GRMZM2G178533 // GRMZM2G090241 // GRMZM2G314652 // GRMZM2G089121 // GRMZM2G425719 // GRMZM5G845611 // GRMZM5G806449 // GRMZM2G053315 // GRMZM2G426964 // GRMZM2G104546 // GRMZM2G440208 // GRMZM2G044247 // GRMZM2G113844 // GRMZM2G437977 // GRMZM2G177412
GO:0005215	F	transporter activity	117	1805	1225	25864	0.0008	0.059	// GRMZM2G069198 // GRMZM2G074317 // GRMZM5G825515 // GRMZM2G113470 // AC207347.3_FG005 // GRMZM5G825759 // GRMZM2G153920 // GRMZM2G086258 // GRMZM2G414813 // GRMZM2G086730 // AC234203.1_FG004 // GRMZM2G391042 // GRMZM2G153704 // AC235543.1_FG002 // GRMZM2G136032 // GRMZM5G862325 // GRMZM2G111300 // GRMZM2G170577 // GRMZM2G092780 // AC233878.1_FG004 // GRMZM2G046681 // GRMZM2G038365 // GRMZM2G432…
GO:0030247	F	polysaccharide binding	15	1805	76	25864	0.00077 0.059	// GRMZM2G433579 // GRMZM2G050536 // GRMZM2G134205 // GRMZM2G062974 // GRMZM5G832149 // GRMZM2G145045 // GRMZM2G145109 // GRMZM2G355233 // GRMZM2G095209 // GRMZM2G137861 // GRMZM2G059012 // GRMZM2G028568 // GRMZM2G145075 // GRMZM2G093072 // GRMZM2G497710
GO:0008266	F	poly(U) RNA binding	7	1805	18	25864	0.00084 0.059	// GRMZM2G074282 // GRMZM2G042683 // GRMZM2G158835 // GRMZM2G113349 // GRMZM2G111216 // GRMZM2G068715 // GRMZM2G158462
GO:0015082	F	di-, tri-valent inorganic cation transmembrane transporter activity	16	1805	83	25864	0.00066 0.059	// GRMZM2G067853 // GRMZM2G018971 // GRMZM2G014454 // GRMZM2G069198 // AC233878.1_FG004 // GRMZM2G064382 // GRMZM2G111300 // GRMZM2G315931 // GRMZM2G036908 // GRMZM2G151406 // GRMZM2G064467 // GRMZM2G391042 // GRMZM2G051179 // GRMZM2G015955 // GRMZM2G140328 // GRMZM2G404702
GO:0001871	F	pattern binding 15	1805	76	25864	0.00077 0.059	// GRMZM2G433579 // GRMZM2G050536 // GRMZM2G134205 // GRMZM2G062974 // GRMZM5G832149 // GRMZM2G145045 // GRMZM2G145109 // GRMZM2G355233 // GRMZM2G095209 // GRMZM2G137861 // GRMZM2G059012 // GRMZM2G028568 // GRMZM2G145075 // GRMZM2G093072 // GRMZM2G497710
GO:0016627	F	oxidoreductase activity, acting on the CH-CH group of donors	15	1805	75	25864	0.00069 0.059	// GRMZM2G469969 // GRMZM2G105644 // GRMZM2G032282 // GRMZM5G870342 // GRMZM2G090241 // GRMZM2G036455 // GRMZM2G084958 // GRMZM2G181505 // GRMZM2G339563 // GRMZM2G073351 // GRMZM2G419111 // GRMZM2G002959 // GRMZM2G052630 // GRMZM2G064799 // GRMZM2G044247
GO:0008187	F	poly-pyrimidine tract binding	7	1805	18	25864	0.00084 0.059	// GRMZM2G074282 // GRMZM2G042683 // GRMZM2G158835 // GRMZM2G113349 // GRMZM2G111216 // GRMZM2G068715 // GRMZM2G158462
GO:0050662	F	coenzyme binding	54	1805	477	25864	0.00084 0.059	// GRMZM2G429118 // GRMZM2G178533 // GRMZM2G176977 // GRMZM2G090241 // GRMZM2G159724 // GRMZM2G159587 // GRMZM2G143883 // GRMZM2G138410 // GRMZM2G107076 // GRMZM2G104294 // GRMZM5G854613 // GRMZM2G423831 // GRMZM2G104546 // GRMZM2G440208 // GRMZM2G038821 // GRMZM2G136072 // GRMZM2G469969 // GRMZM2G337113 // GRMZM2G314652 // GRMZM2G113844 // GRMZM2G009323 // GRMZM2G111216 // GRMZM2G119482 // GRMZM…
GO:0046527	F	glucosyltransferase activity	21	1805	131	25864	0.0009	0.06	// GRMZM2G008263 // GRMZM2G373124 // GRMZM2G024993 // GRMZM2G084802 // GRMZM2G156127 // GRMZM2G318780 // GRMZM2G122431 // GRMZM2G126988 // GRMZM2G078465 // GRMZM2G089713 // GRMZM2G168474 // GRMZM2G014558 // GRMZM2G141399 // GRMZM2G068943 // GRMZM2G111529 // GRMZM5G875238 // GRMZM2G009125 // GRMZM2G134149 // GRMZM2G156026 // GRMZM2G099860 // GRMZM2G149617
GO:0016705	F	oxidoreductase activity, acting on paired donors, with incorporation or reduction of molecular oxygen	59	1805	539	25864	0.001	0.066	// GRMZM2G431288 // GRMZM5G850019 // GRMZM2G124972 // GRMZM2G110369 // GRMZM2G382569 // AC215690.3_FG002 // GRMZM2G114988 // GRMZM2G140448 // GRMZM2G172491 // GRMZM2G703582 // GRMZM2G459563 // GRMZM2G145914 // GRMZM2G010221 // GRMZM2G028004 // GRMZM2G069722 // GRMZM2G126505 // GRMZM2G171118 // AC210173.4_FG005 // GRMZM2G020761 // GRMZM2G063756 // GRMZM5G849107 // GRMZM2G138074 // GRMZM2G053315 //…
GO:0008509	F	anion transmembrane transporter activity	15	1805	83	25864	0.0017	0.1	// GRMZM2G096365 // GRMZM2G161459 // GRMZM2G046681 // GRMZM5G873519 // GRMZM2G137985 // GRMZM2G009223 // GRMZM2G066413 // GRMZM2G170577 // GRMZM2G395114 // GRMZM2G042171 // GRMZM2G092780 // GRMZM2G068212 // AC235543.1_FG002 // GRMZM2G091228 // GRMZM2G084181
GO:0015291	F	secondary active transmembrane transporter activity	26	1805	192	25864	0.0022	0.13	// GRMZM2G130049 // GRMZM2G154845 // GRMZM2G160069 // GRMZM2G084181 // GRMZM2G042171 // GRMZM2G142063 // GRMZM5G870170 // GRMZM2G093643 // GRMZM2G084779 // GRMZM2G014454 // GRMZM2G395114 // GRMZM2G000593 // GRMZM2G068212 // AC235543.1_FG002 // GRMZM5G894029 // GRMZM2G075229 // GRMZM2G091228 // GRMZM2G161809 // GRMZM2G166459 // GRMZM2G149619 // GRMZM2G163476 // GRMZM2G092780 // GRMZM2G046681 // GR…
GO:0005342	F	organic acid transmembrane transporter activity 12	1805	60	25864	0.0023	0.13	// GRMZM2G383088 // GRMZM2G086258 // GRMZM2G066413 // GRMZM2G042313 // GRMZM5G894233 // GRMZM2G163476 // GRMZM2G009223 // GRMZM2G099382 // GRMZM5G805732 // GRMZM2G149619 // GRMZM5G870170 // GRMZM2G092433
GO:0048037	F	cofactor binding	70	1805	691	25864	0.0024	0.13	// GRMZM2G429118 // GRMZM2G178533 // GRMZM2G176977 // GRMZM2G090241 // GRMZM2G159724 // GRMZM2G159587 // GRMZM2G143883 // GRMZM2G138410 // GRMZM2G107076 // GRMZM2G108125 // GRMZM2G104294 // GRMZM5G854613 // GRMZM2G423831 // GRMZM2G104546 // GRMZM2G440208 // GRMZM2G038821 // GRMZM2G018006 // GRMZM2G116258 // GRMZM2G010328 // GRMZM2G469969 // GRMZM2G337113 // GRMZM2G006480 // GRMZM2G314652 // GRMZM…
GO:0022892	F	substrate-specific transporter activity 82	1805	842	25864	0.0029	0.14	// GRMZM2G068212 // GRMZM2G088964 // GRMZM5G873519 // GRMZM2G069198 // GRMZM2G137985 // GRMZM2G074317 // GRMZM5G825515 // GRMZM2G113470 // GRMZM2G383088 // GRMZM2G066413 // GRMZM2G149211 // GRMZM2G099382 // GRMZM2G130049 // GRMZM2G018971 // GRMZM2G160069 // GRMZM2G175818 // GRMZM2G064382 // GRMZM2G128454 // GRMZM2G087901 // GRMZM2G153704 // GRMZM5G867390 // GRMZM2G404702 // GRMZM2G084181 // GRMZM…
GO:0022857	F	transmembrane transporter activity	91	1805	951	25864	0.0028	0.14	// GRMZM2G069198 // GRMZM2G074317 // GRMZM2G113470 // AC207347.3_FG005 // GRMZM5G825759 // GRMZM2G153920 // GRMZM2G086258 // GRMZM2G086730 // AC234203.1_FG004 // GRMZM2G391042 // GRMZM2G153704 // AC235543.1_FG002 // GRMZM5G862325 // GRMZM2G111300 // GRMZM2G170577 // GRMZM2G092780 // AC233878.1_FG004 // GRMZM2G046681 // GRMZM2G038365 // GRMZM2G432390 // GRMZM2G013695 // GRMZM2G137985 // GRMZM2G130…
GO:0016758	F	transferase activity, transferring hexosyl groups	59	1805	566	25864	0.0029	0.14	// GRMZM2G162755 // GRMZM2G015654 // GRMZM2G063133 // GRMZM2G337048 // GRMZM2G008539 // GRMZM2G078465 // GRMZM2G018869 // GRMZM5G832805 // GRMZM2G111529 // GRMZM5G875238 // GRMZM2G089713 // GRMZM2G325023 // GRMZM2G363554 // GRMZM2G024993 // GRMZM2G084802 // GRMZM2G070271 // GRMZM2G179063 // GRMZM2G122431 // GRMZM2G099860 // GRMZM2G073054 // GRMZM2G318780 // GRMZM2G141399 // GRMZM2G068943 // GRMZM…
GO:0016301	F	kinase activity 176	1805	2034	25864	0.003	0.14	// GRMZM5G833140 // GRMZM2G139223 // GRMZM2G025459 // GRMZM2G140231 // GRMZM2G458075 // GRMZM2G134205 // GRMZM5G895554 // GRMZM2G145109 // GRMZM2G426156 // GRMZM2G474153 // GRMZM2G074015 // GRMZM2G145756 // GRMZM2G158252 // GRMZM2G379780 // GRMZM2G321153 // GRMZM2G054663 // GRMZM2G150952 // GRMZM2G023110 // GRMZM2G070252 // GRMZM2G463574 // GRMZM2G135586 // GRMZM2G047486 // GRMZM2G028568 // GRMZM…
GO:0022891	F	substrate-specific transmembrane transporter activity	75	1805	758	25864	0.003	0.14	// GRMZM2G088964 // GRMZM5G873519 // GRMZM2G069198 // GRMZM2G137985 // GRMZM2G074317 // GRMZM2G113470 // GRMZM2G383088 // GRMZM2G066413 // GRMZM2G099382 // GRMZM2G130049 // GRMZM2G018971 // GRMZM2G160069 // GRMZM2G064382 // GRMZM2G087901 // GRMZM2G153704 // GRMZM2G068212 // GRMZM2G404702 // GRMZM2G084181 // GRMZM5G870170 // GRMZM5G825759 // GRMZM2G046681 // GRMZM2G153920 // GRMZM2G086258 // GRMZM…
GO:0016740	F	transferase activity	351	1805	4374	25864	0.0035	0.16	// GRMZM5G833140 // GRMZM2G158147 // GRMZM2G025459 // GRMZM2G155911 // GRMZM2G036409 // GRMZM5G895554 // GRMZM2G137151 // GRMZM2G099860 // GRMZM2G043154 // GRMZM2G135586 // GRMZM2G036708 // GRMZM2G355233 // GRMZM2G020142 // GRMZM2G021416 // GRMZM2G386971 // GRMZM2G094712 // GRMZM2G149265 // AC194970.5_FG001 // GRMZM2G347766 // GRMZM2G097283 // GRMZM2G168412 // GRMZM2G171373 // GRMZM2G063133 // GR…
GO:0022804	F	active transmembrane transporter activity	49	1805	456	25864	0.0037	0.16	// GRMZM2G361256 // GRMZM2G130049 // GRMZM2G142870 // GRMZM2G154845 // GRMZM2G160069 // GRMZM2G404702 // GRMZM2G084181 // GRMZM2G067853 // GRMZM2G086258 // GRMZM2G060045 // GRMZM2G042313 // GRMZM2G315931 // GRMZM2G151406 // GRMZM2G042171 // GRMZM2G142063 // GRMZM2G091228 // GRMZM2G315375 // GRMZM2G093643 // GRMZM2G086730 // GRMZM2G084779 // AC234203.1_FG004 // GRMZM2G391042 // GRMZM2G014240 // GR…
GO:0009055	F	electron carrier activity	63	1805	628	25864	0.0046	0.19	// GRMZM2G431288 // GRMZM2G110286 // GRMZM2G124972 // GRMZM2G177937 // GRMZM5G880300 // GRMZM2G114988 // GRMZM2G093286 // GRMZM2G069722 // GRMZM2G140448 // GRMZM2G459563 // GRMZM2G010221 // GRMZM2G008864 // GRMZM2G033198 // GRMZM2G126505 // AC210173.4_FG005 // GRMZM2G181258 // GRMZM2G020761 // GRMZM2G071450 // GRMZM2G063756 // GRMZM2G436986 // GRMZM2G085000 // GRMZM2G086628 // GRMZM2G161169 // GR…
GO:0005385	F	zinc ion transmembrane transporter activity	5	1805	13	25864	0.0049	0.2	// GRMZM2G064382 // GRMZM2G067853 // GRMZM2G015955 // GRMZM2G111300 // GRMZM2G036908
GO:0008238	F	exopeptidase activity	16	1805	104	25864	0.005	0.2	// GRMZM2G072240 // GRMZM2G043893 // GRMZM2G070271 // GRMZM2G033630 // GRMZM2G035517 // GRMZM2G049041 // GRMZM2G025154 // GRMZM2G020146 // GRMZM2G178958 // GRMZM2G176396 // GRMZM2G126541 // GRMZM2G031572 // GRMZM2G022659 // GRMZM2G120587 // GRMZM2G173682 // GRMZM2G179528
GO:0016757	F	transferase activity, transferring glycosyl groups	71	1805	729	25864	0.0053	0.2	// GRMZM2G162755 // GRMZM2G015654 // GRMZM2G063133 // GRMZM2G337048 // GRMZM2G008539 // GRMZM2G078465 // GRMZM2G018869 // GRMZM5G832805 // GRMZM2G111529 // GRMZM5G875238 // GRMZM2G089713 // GRMZM2G136580 // GRMZM2G325023 // GRMZM2G129620 // GRMZM2G363554 // GRMZM2G024993 // GRMZM2G084802 // GRMZM2G070271 // GRMZM5G834303 // GRMZM2G122431 // GRMZM2G099860 // GRMZM5G875864 // GRMZM2G073054 // GRMZM…
GO:0046873	F	metal ion transmembrane transporter activity	22	1805	167	25864	0.0061	0.22	// GRMZM2G069198 // GRMZM2G074317 // GRMZM2G064382 // GRMZM2G404702 // GRMZM2G140328 // GRMZM2G151406 // GRMZM2G064467 // GRMZM2G021725 // GRMZM2G015955 // GRMZM2G088964 // GRMZM2G018971 // GRMZM2G084779 // GRMZM2G391042 // GRMZM2G014454 // GRMZM2G051179 // GRMZM2G315931 // GRMZM2G111300 // GRMZM2G036908 // GRMZM2G067853 // AC233878.1_FG004 // GRMZM2G327234 // GRMZM2G063492
GO:0016765	F	transferase activity, transferring alkyl or aryl (other than methyl) groups	18	1805	126	25864	0.006	0.22	// GRMZM2G048472 // GRMZM2G054803 // GRMZM2G097283 // GRMZM2G335618 // GRMZM2G098569 // GRMZM2G475059 // GRMZM2G168510 // GRMZM2G028556 // GRMZM2G330635 // GRMZM2G028821 // GRMZM2G066369 // GRMZM2G060896 // GRMZM2G300348 // AC194970.5_FG001 // GRMZM2G016241 // GRMZM2G149317 // GRMZM2G168681 // GRMZM2G043291
GO:0003993	F	acid phosphatase activity	8	1805	36	25864	0.007	0.25	// GRMZM2G152447 // GRMZM2G025882 // AC211394.4_FG004 // GRMZM2G157027 // GRMZM2G057140 // GRMZM2G152477 // GRMZM2G315848 // GRMZM2G386998
GO:0004180	F	carboxypeptidase activity	12	1805	71	25864	0.0074	0.25	// GRMZM2G072240 // GRMZM2G035517 // GRMZM2G070271 // GRMZM2G033630 // GRMZM2G025154 // GRMZM2G020146 // GRMZM2G126541 // GRMZM2G031572 // GRMZM2G022659 // GRMZM2G120587 // GRMZM2G173682 // GRMZM2G179528
GO:0004674	F	protein serine/threonine kinase activity	103	1805	1139	25864	0.0071	0.25	// GRMZM2G139223 // GRMZM2G134205 // GRMZM2G145109 // GRMZM2G474153 // GRMZM2G145756 // GRMZM2G379780 // GRMZM2G321153 // GRMZM2G463574 // GRMZM2G047486 // GRMZM2G028568 // GRMZM2G021416 // GRMZM2G076943 // GRMZM2G120951 // GRMZM2G419290 // GRMZM2G040964 // GRMZM2G030673 // GRMZM2G312970 // GRMZM5G848733 // GRMZM2G362303 // GRMZM2G171507 // GRMZM2G175164 // GRMZM2G400470 // GRMZM2G015889 // GRMZM…
GO:0035251	F	UDP-glucosyltransferase activity	17	1805	119	25864	0.0074	0.25	// GRMZM2G099860 // GRMZM2G373124 // GRMZM2G024993 // GRMZM2G084802 // GRMZM2G318780 // GRMZM2G122431 // GRMZM2G078465 // GRMZM2G089713 // GRMZM2G168474 // GRMZM2G014558 // GRMZM2G068943 // GRMZM2G111529 // GRMZM5G875238 // GRMZM2G009125 // GRMZM2G134149 // GRMZM2G156026 // GRMZM2G149617
GO:0051537	F	2 iron, 2 sulfur cluster binding	8	1805	37	25864	0.008	0.25	// GRMZM2G018484 // GRMZM2G162748 // GRMZM2G106190 // GRMZM2G122337 // GRMZM2G038365 // GRMZM2G339563 // GRMZM2G048313 // GRMZM2G053458
GO:0008889	F	glycerophosphodiester phosphodiesterase activity	5	1805	15	25864	0.008	0.25	// GRMZM2G018820 // GRMZM2G058227 // GRMZM2G153274 // GRMZM2G045753 // GRMZM2G059129
GO:0015103	F	inorganic anion transmembrane transporter activity	9	1805	45	25864	0.0078	0.25	// GRMZM2G161459 // GRMZM2G046681 // GRMZM2G395114 // GRMZM2G042171 // GRMZM2G092780 // GRMZM2G068212 // AC235543.1_FG002 // GRMZM2G091228 // GRMZM2G084181
GO:0004364	F	glutathione transferase activity	8	1805	38	25864	0.0091	0.27	// GRMZM2G475059 // GRMZM2G335618 // GRMZM2G028556 // GRMZM2G028821 // GRMZM2G066369 // GRMZM2G016241 // GRMZM2G330635 // GRMZM2G043291
GO:0003727	F	single-stranded RNA binding	7	1805	30	25864	0.0091	0.27	// GRMZM2G074282 // GRMZM2G042683 // GRMZM2G158835 // GRMZM2G113349 // GRMZM2G111216 // GRMZM2G068715 // GRMZM2G158462
GO:0016616	F	oxidoreductase activity, acting on the CH-OH group of donors, NAD or NADP as acceptor	27	1805	229	25864	0.0096	0.28	// GRMZM2G176977 // GRMZM2G159724 // GRMZM2G159587 // GRMZM5G854613 // GRMZM2G104546 // GRMZM2G440208 // GRMZM2G136072 // GRMZM2G469969 // GRMZM2G314652 // GRMZM2G009323 // GRMZM2G090747 // GRMZM2G050997 // GRMZM2G106250 // GRMZM2G043602 // GRMZM5G844562 // GRMZM2G180922 // GRMZM2G426964 // GRMZM2G437977 // GRMZM2G074282 // GRMZM2G063258 // GRMZM2G040090 // GRMZM5G829778 // GRMZM2G098423 // GRMZM…
GO:0016597	F	amino acid binding	10	1805	56	25864	0.01	0.28	// GRMZM2G109785 // GRMZM2G389303 // GRMZM2G145451 // GRMZM2G009323 // GRMZM2G365423 // GRMZM2G135617 // GRMZM2G089102 // GRMZM2G129304 // GRMZM2G104546 // GRMZM2G098423
GO:0046943	F	carboxylic acid transmembrane transporter activity	10	1805	56	25864	0.01	0.28	// GRMZM2G383088 // GRMZM2G086258 // GRMZM2G042313 // GRMZM5G894233 // GRMZM2G163476 // GRMZM2G099382 // GRMZM5G805732 // GRMZM2G149619 // GRMZM5G870170 // GRMZM2G092433
GO:0042578	F	phosphoric ester hydrolase activity	34	1805	312	25864	0.011	0.32	// GRMZM2G152447 // GRMZM2G440459 // GRMZM2G347280 // GRMZM2G312438 // GRMZM2G152477 // GRMZM2G300125 // GRMZM2G315848 // GRMZM2G135586 // GRMZM2G053722 // GRMZM2G109286 // GRMZM2G140811 // GRMZM2G081955 // AC211394.4_FG004 // GRMZM2G129238 // GRMZM2G045753 // GRMZM2G059129 // GRMZM2G018441 // GRMZM2G078650 // GRMZM2G070315 // GRMZM2G306732 // GRMZM2G157027 // GRMZM2G179792 // GRMZM2G153274 // GR…
GO:0043176	F	amine binding	10	1805	58	25864	0.012	0.34	// GRMZM2G109785 // GRMZM2G389303 // GRMZM2G145451 // GRMZM2G009323 // GRMZM2G365423 // GRMZM2G135617 // GRMZM2G089102 // GRMZM2G129304 // GRMZM2G104546 // GRMZM2G098423
GO:0016830	F	carbon-carbon lyase activity	19	1805	149	25864	0.014	0.36	// GRMZM2G090722 // GRMZM2G145870 // GRMZM2G083841 // GRMZM2G155253 // GRMZM2G113033 // GRMZM2G396451 // GRMZM2G089365 // GRMZM2G461159 // GRMZM2G098520 // GRMZM2G038821 // GRMZM2G001696 // GRMZM5G870932 // GRMZM2G175071 // GRMZM2G044074 // GRMZM2G407396 // GRMZM2G046284 // GRMZM2G367026 // GRMZM2G336908 // GRMZM2G359234
GO:0015662	F	ATPase activity, coupled to transmembrane movement of ions, phosphorylative mechanism	6	1805	25	25864	0.014	0.36	// GRMZM2G067853 // GRMZM2G391042 // GRMZM2G151406 // AC233878.1_FG004 // GRMZM2G140328 // GRMZM2G404702
GO:0005375	F	copper ion transmembrane transporter activity	5	1805	18	25864	0.015	0.38	// GRMZM2G151406 // GRMZM2G064382 // GRMZM2G015955 // GRMZM2G315931 // GRMZM2G404702
GO:0051536	F	iron-sulfur cluster binding	19	1805	151	25864	0.015	0.38	// GRMZM2G452523 // GRMZM2G018484 // GRMZM2G162748 // GRMZM2G106190 // GRMZM2G122337 // GRMZM2G168412 // GRMZM2G038365 // GRMZM2G010044 // GRMZM2G339563 // GRMZM2G071996 // GRMZM2G048313 // GRMZM2G467338 // GRMZM2G154499 // GRMZM2G020801 // GRMZM2G032253 // GRMZM2G079381 // GRMZM2G053458 // GRMZM2G029546 // GRMZM2G100976
GO:0051540	F	metal cluster binding	19	1805	151	25864	0.015	0.38	// GRMZM2G452523 // GRMZM2G018484 // GRMZM2G162748 // GRMZM2G106190 // GRMZM2G122337 // GRMZM2G168412 // GRMZM2G038365 // GRMZM2G010044 // GRMZM2G339563 // GRMZM2G071996 // GRMZM2G048313 // GRMZM2G467338 // GRMZM2G154499 // GRMZM2G020801 // GRMZM2G032253 // GRMZM2G079381 // GRMZM2G053458 // GRMZM2G029546 // GRMZM2G100976
GO:0016773	F	phosphotransferase activity, alcohol group as acceptor	157	1805	1884	25864	0.016	0.39	// GRMZM5G833140 // GRMZM2G139223 // GRMZM2G140231 // GRMZM2G134205 // GRMZM5G895554 // GRMZM2G145109 // GRMZM2G426156 // GRMZM2G474153 // GRMZM2G074015 // GRMZM2G145756 // GRMZM2G158252 // GRMZM2G379780 // GRMZM2G321153 // GRMZM2G150952 // GRMZM2G023110 // GRMZM2G463574 // GRMZM2G135586 // GRMZM2G047486 // GRMZM2G028568 // GRMZM2G021416 // GRMZM2G124555 // GRMZM2G076943 // GRMZM2G151567 // GRMZM…
GO:0016854	F	racemase and epimerase activity 6	1805	26	25864	0.016	0.39	// GRMZM2G429118 // GRMZM2G026807 // GRMZM2G138410 // AC182617.3_FG001 // GRMZM2G178960 // GRMZM2G171556
GO:0016831	F	carboxy-lyase activity	14	1805	100	25864	0.016	0.39	// GRMZM2G090722 // GRMZM2G145870 // GRMZM2G083841 // GRMZM2G098520 // GRMZM2G113033 // GRMZM2G396451 // GRMZM2G461159 // GRMZM2G001696 // GRMZM5G870932 // GRMZM2G407396 // GRMZM2G038821 // GRMZM2G367026 // GRMZM2G044074 // GRMZM2G359234
GO:0004185	F	serine-type carboxypeptidase activity	10	1805	62	25864	0.018	0.42	// GRMZM2G072240 // GRMZM2G035517 // GRMZM2G070271 // GRMZM2G033630 // GRMZM2G025154 // GRMZM2G020146 // GRMZM2G126541 // GRMZM2G022659 // GRMZM2G120587 // GRMZM2G179528
GO:0016614	F	oxidoreductase activity, acting on CH-OH group of donors	28	1805	255	25864	0.019	0.43	// GRMZM2G176977 // GRMZM2G159724 // GRMZM2G159587 // GRMZM2G143883 // GRMZM5G854613 // GRMZM2G104546 // GRMZM2G440208 // GRMZM2G136072 // GRMZM2G469969 // GRMZM2G314652 // GRMZM2G009323 // GRMZM2G090747 // GRMZM2G050997 // GRMZM2G106250 // GRMZM2G043602 // GRMZM5G844562 // GRMZM2G180922 // GRMZM2G426964 // GRMZM2G437977 // GRMZM2G074282 // GRMZM2G063258 // GRMZM2G040090 // GRMZM5G829778 // GRMZM…
GO:0008194	F	UDP-glycosyltransferase activity	25	1805	222	25864	0.02	0.44	// GRMZM2G063133 // GRMZM2G078465 // GRMZM2G018869 // GRMZM2G111529 // GRMZM5G875238 // GRMZM2G373124 // GRMZM2G084802 // GRMZM2G122431 // GRMZM2G099860 // GRMZM2G318780 // GRMZM2G068943 // GRMZM2G009125 // GRMZM2G089713 // GRMZM2G356579 // GRMZM2G014558 // GRMZM2G168474 // GRMZM2G134149 // GRMZM2G156026 // GRMZM2G024993 // GRMZM2G141320 // GRMZM2G038898 // GRMZM2G110395 // GRMZM2G062453 // GRMZM…
GO:0004672	F	protein kinase activity 139	1805	1661	25864	0.021	0.46	// GRMZM5G833140 // GRMZM2G139223 // GRMZM2G140231 // GRMZM2G134205 // GRMZM2G145109 // GRMZM2G426156 // GRMZM2G474153 // GRMZM2G145756 // GRMZM2G158252 // GRMZM2G379780 // GRMZM2G321153 // GRMZM2G150952 // GRMZM2G023110 // GRMZM2G463574 // GRMZM2G433684 // GRMZM2G047486 // GRMZM2G028568 // GRMZM2G021416 // GRMZM2G124555 // GRMZM2G076943 // GRMZM2G151567 // GRMZM2G120951 // GRMZM2G419290 // GRMZM…
GO:0070008	F	serine-type exopeptidase activity	10	1805	65	25864	0.023	0.51	// GRMZM2G072240 // GRMZM2G035517 // GRMZM2G070271 // GRMZM2G033630 // GRMZM2G025154 // GRMZM2G020146 // GRMZM2G126541 // GRMZM2G022659 // GRMZM2G120587 // GRMZM2G179528
GO:0016798	F	hydrolase activity, acting on glycosyl bonds	50	1805	526	25864	0.024	0.53	// GRMZM2G040843 // GRMZM2G110735 // GRMZM2G097277 // GRMZM5G858249 // GRMZM2G158043 // GRMZM2G107815 // GRMZM2G139300 // GRMZM2G073584 // GRMZM2G077299 // GRMZM2G005082 // GRMZM2G089836 // GRMZM2G042870 // GRMZM5G810727 // GRMZM2G070271 // GRMZM2G181259 // GRMZM2G143747 // GRMZM2G073054 // GRMZM5G837822 // GRMZM2G104833 // GRMZM2G374827 // GRMZM2G046459 // GRMZM2G148176 // GRMZM2G431039 // GRMZM…
GO:0004620	F	phospholipase activity	7	1805	38	25864	0.026	0.53	// GRMZM2G140811 // GRMZM2G081955 // GRMZM2G129238 // GRMZM2G312438 // GRMZM2G179792 // GRMZM2G029756 // GRMZM2G007157
GO:0015293	F	symporter activity	7	1805	38	25864	0.026	0.53	// GRMZM2G075229 // GRMZM2G084779 // GRMZM2G149619 // GRMZM2G163476 // GRMZM2G160069 // GRMZM2G142063 // GRMZM2G135739
GO:0015075	F	ion transmembrane transporter activity	53	1805	566	25864	0.026	0.54	// GRMZM2G088964 // GRMZM5G873519 // GRMZM2G069198 // GRMZM2G137985 // GRMZM2G074317 // GRMZM2G066413 // GRMZM2G130049 // GRMZM2G018971 // GRMZM2G160069 // GRMZM2G064382 // GRMZM2G404702 // GRMZM2G084181 // GRMZM2G067853 // GRMZM5G825759 // GRMZM2G046681 // GRMZM2G315931 // GRMZM2G151406 // GRMZM2G042171 // GRMZM2G064467 // GRMZM2G021725 // GRMZM2G142063 // GRMZM2G015955 // GRMZM2G091228 // GRMZM…
GO:0004659	F	prenyltransferase activity	6	1805	30	25864	0.028	0.56	// GRMZM2G048472 // GRMZM2G097283 // GRMZM2G098569 // GRMZM2G300348 // AC194970.5_FG001 // GRMZM2G168681
GO:0000166	F	nucleotide binding	353	1805	4586	25864	0.028	0.56	// GRMZM5G833140 // GRMZM2G148194 // GRMZM2G445617 // GRMZM5G895554 // GRMZM2G455085 // GRMZM2G057910 // GRMZM2G119482 // GRMZM2G355233 // GRMZM2G021416 // GRMZM2G308860 // GRMZM2G151567 // GRMZM2G090271 // GRMZM2G143139 // GRMZM2G458095 // GRMZM2G171373 // GRMZM2G304362 // GRMZM2G143883 // GRMZM2G106429 // GRMZM2G093072 // GRMZM2G404702 // GRMZM2G097457 // GRMZM2G150248 // GRMZM2G022777 // GRMZM…
GO:0031406	F	carboxylic acid binding 12	1805	88	25864	0.029	0.58	// GRMZM2G109785 // GRMZM2G389303 // GRMZM2G145451 // GRMZM2G009323 // GRMZM2G365423 // GRMZM2G135617 // GRMZM2G089102 // GRMZM2G129304 // GRMZM2G104546 // GRMZM2G098423 // GRMZM2G028004 // GRMZM2G348578
GO:0003755	F	peptidyl-prolyl cis-trans isomerase activity	10	1805	69	25864	0.032	0.63	// GRMZM2G015967 // GRMZM2G132811 // GRMZM2G001956 // GRMZM2G063244 // GRMZM2G095333 // GRMZM2G117968 // GRMZM2G041060 // GRMZM2G035708 // GRMZM2G057374 // GRMZM2G085885
GO:0004197	F	cysteine-type endopeptidase activity	5	1805	23	25864	0.033	0.63	// GRMZM2G093032 // GRMZM2G108849 // GRMZM2G083016 // AC203862.4_FG001 // GRMZM2G132238
GO:0004553	F	hydrolase activity, hydrolyzing O-glycosyl compounds	45	1805	477	25864	0.035	0.66	// GRMZM2G040843 // GRMZM2G110735 // GRMZM2G097277 // GRMZM5G858249 // GRMZM2G158043 // GRMZM2G062974 // GRMZM2G139300 // GRMZM2G073584 // GRMZM2G077299 // GRMZM2G005082 // GRMZM2G089836 // GRMZM2G042870 // GRMZM5G810727 // GRMZM2G070271 // GRMZM2G181259 // GRMZM2G143747 // GRMZM2G073054 // GRMZM5G837822 // GRMZM2G104833 // GRMZM2G374827 // GRMZM2G046459 // GRMZM2G148176 // GRMZM2G431039 // GRMZM…
GO:0016709	F	oxidoreductase activity, acting on paired donors, with incorporation or reduction of molecular oxygen, NADH or NADPH as one donor, and incorporation of one atom of oxygen	7	1805	41	25864	0.035	0.66	// GRMZM2G127067 // GRMZM2G089121 // GRMZM2G127139 // GRMZM2G043109 // GRMZM2G053315 // GRMZM2G425719 // GRMZM2G113844
GO:0016835	F	carbon-oxygen lyase activity	17	1805	145	25864	0.036	0.66	// GRMZM2G158629 // GRMZM2G011151 // AC209626.2_FG013 // GRMZM2G314652 // GRMZM2G145451 // GRMZM2G010044 // GRMZM2G179797 // GRMZM2G068808 // GRMZM5G840928 // GRMZM2G328893 // GRMZM2G036708 // AC217050.4_FG007 // GRMZM2G010823 // GRMZM2G020801 // GRMZM2G556131 // GRMZM2G093197 // GRMZM2G064302
GO:0016787	F	hydrolase activity	287	1805	3710	25864	0.038	0.67	// GRMZM2G045135 // GRMZM2G093391 // GRMZM2G162537 // GRMZM2G440459 // GRMZM2G040843 // GRMZM2G006377 // GRMZM2G445617 // GRMZM2G097277 // GRMZM2G312438 // GRMZM2G152477 // AC231745.1_FG003 // GRMZM2G107815 // GRMZM5G816582 // GRMZM2G139300 // GRMZM2G073584 // GRMZM2G077299 // GRMZM2G003246 // GRMZM2G026371 // GRMZM2G128682 // AC198418.3_FG005 // GRMZM2G109070 // GRMZM2G073959 // GRMZM2G064936 //…
GO:0016853	F	isomerase activity	34	1805	347	25864	0.04	0.67	// GRMZM2G429118 // GRMZM2G015967 // GRMZM2G106344 // GRMZM2G456086 // GRMZM2G138410 // GRMZM2G095333 // GRMZM2G063244 // GRMZM2G035708 // GRMZM2G067908 // GRMZM2G026807 // GRMZM2G179454 // GRMZM2G156748 // GRMZM2G140614 // GRMZM2G145029 // GRMZM2G067063 // GRMZM2G041060 // GRMZM5G849107 // GRMZM2G117968 // GRMZM2G171556 // GRMZM2G163421 // GRMZM2G069708 // GRMZM2G159369 // GRMZM2G057374 // GRMZM…
GO:0015926	F	glucosidase activity	5	1805	24	25864	0.038	0.67	// GRMZM2G139300 // GRMZM2G040843 // GRMZM2G125032 // GRMZM2G089836 // AC155376.2_FG005
GO:0016859	F	cis-trans isomerase activity	10	1805	71	25864	0.038	0.67	// GRMZM2G015967 // GRMZM2G132811 // GRMZM2G001956 // GRMZM2G063244 // GRMZM2G095333 // GRMZM2G117968 // GRMZM2G041060 // GRMZM2G035708 // GRMZM2G057374 // GRMZM2G085885
GO:0060089	F	molecular transducer activity	20	1805	181	25864	0.04	0.67	// GRMZM2G107196 // GRMZM2G158252 // GRMZM5G833140 // GRMZM2G040736 // GRMZM2G098301 // GRMZM2G030139 // GRMZM2G133262 // GRMZM2G084491 // GRMZM2G057935 // GRMZM2G374088 // GRMZM2G064732 // GRMZM2G177220 // GRMZM2G389118 // GRMZM2G107945 // GRMZM2G092174 // GRMZM2G033962 // GRMZM2G124890 // GRMZM2G045314 // GRMZM2G181028 // GRMZM2G120574
GO:0016836	F	hydro-lyase activity	11	1805	82	25864	0.04	0.67	// AC209626.2_FG013 // GRMZM2G314652 // GRMZM2G010044 // GRMZM2G064302 // GRMZM5G840928 // GRMZM2G145451 // GRMZM2G158629 // GRMZM2G010823 // GRMZM2G020801 // GRMZM2G556131 // GRMZM2G093197
GO:0016829	F	lyase activity	38	1805	395	25864	0.039	0.67	// GRMZM2G098520 // GRMZM2G461159 // GRMZM2G328893 // GRMZM2G093197 // GRMZM2G038821 // GRMZM2G044074 // GRMZM2G064302 // GRMZM2G011151 // GRMZM2G155253 // GRMZM2G314652 // GRMZM2G145451 // GRMZM2G158629 // GRMZM2G036708 // AC217050.4_FG007 // GRMZM2G175071 // GRMZM2G407396 // GRMZM2G046284 // GRMZM2G336908 // GRMZM2G090722 // GRMZM2G145870 // GRMZM2G083841 // GRMZM2G113033 // GRMZM2G089365 // GR…
GO:0004871	F	signal transducer activity	20	1805	181	25864	0.04	0.67	// GRMZM2G107196 // GRMZM2G158252 // GRMZM5G833140 // GRMZM2G040736 // GRMZM2G098301 // GRMZM2G030139 // GRMZM2G133262 // GRMZM2G084491 // GRMZM2G057935 // GRMZM2G374088 // GRMZM2G064732 // GRMZM2G177220 // GRMZM2G389118 // GRMZM2G107945 // GRMZM2G092174 // GRMZM2G033962 // GRMZM2G124890 // GRMZM2G045314 // GRMZM2G181028 // GRMZM2G120574
GO:0016775	F	phosphotransferase activity, nitrogenous group as acceptor	5	1805	25	25864	0.043	0.69	// GRMZM2G092174 // GRMZM5G833140 // GRMZM2G158252 // GRMZM2G181028 // GRMZM2G057935
GO:0000155	F	two-component sensor activity	5	1805	25	25864	0.043	0.69	// GRMZM2G092174 // GRMZM5G833140 // GRMZM2G158252 // GRMZM2G181028 // GRMZM2G057935
GO:0016298	F	lipase activity 13	1805	104	25864	0.042	0.69	// GRMZM2G140811 // GRMZM2G081955 // GRMZM2G312438 // GRMZM2G129238 // GRMZM2G064594 // GRMZM5G897749 // GRMZM2G179792 // GRMZM2G148913 // GRMZM2G029756 // GRMZM2G047995 // GRMZM5G882821 // GRMZM2G165179 // GRMZM2G007157
GO:0004673	F	protein histidine kinase activity	5	1805	25	25864	0.043	0.69	// GRMZM2G092174 // GRMZM5G833140 // GRMZM2G158252 // GRMZM2G181028 // GRMZM2G057935
GO:0015294	F	solute:cation symporter activity	6	1805	35	25864	0.048	0.77	// GRMZM2G075229 // GRMZM2G149619 // GRMZM2G163476 // GRMZM2G160069 // GRMZM2G142063 // GRMZM2G135739
GO:0017171	F	serine hydrolase activity	25	1805	248	25864	0.055	0.85	// GRMZM2G099452 // GRMZM2G073959 // GRMZM2G092379 // GRMZM2G322819 // GRMZM2G126541 // GRMZM2G072240 // GRMZM2G055698 // GRMZM2G070271 // GRMZM2G093855 // GRMZM2G414915 // GRMZM2G020146 // GRMZM2G379540 // GRMZM2G035517 // GRMZM5G800751 // GRMZM2G025154 // GRMZM2G179528 // GRMZM2G163749 // GRMZM2G033630 // GRMZM2G052365 // GRMZM2G031572 // GRMZM2G411771 // GRMZM2G131177 // GRMZM2G120587 // GRMZM…
GO:0005506	F	iron ion binding	62	1805	712	25864	0.055	0.85	// GRMZM2G431288 // GRMZM5G850019 // GRMZM2G108123 // GRMZM2G133434 // GRMZM2G114988 // GRMZM2G172491 // GRMZM2G017593 // GRMZM2G079381 // GRMZM2G140448 // GRMZM2G459563 // GRMZM2G066578 // GRMZM2G028004 // GRMZM2G126505 // GRMZM2G171118 // GRMZM2G010221 // GRMZM2G136042 // GRMZM2G044175 // GRMZM2G471357 // GRMZM2G020761 // GRMZM2G063756 // GRMZM2G139467 // GRMZM2G138074 // GRMZM2G124972 // GRMZM…
GO:0008236	F	serine-type peptidase activity	25	1805	248	25864	0.055	0.85	// GRMZM2G099452 // GRMZM2G073959 // GRMZM2G092379 // GRMZM2G322819 // GRMZM2G126541 // GRMZM2G072240 // GRMZM2G055698 // GRMZM2G070271 // GRMZM2G093855 // GRMZM2G414915 // GRMZM2G020146 // GRMZM2G379540 // GRMZM2G035517 // GRMZM5G800751 // GRMZM2G025154 // GRMZM2G179528 // GRMZM2G163749 // GRMZM2G033630 // GRMZM2G052365 // GRMZM2G031572 // GRMZM2G411771 // GRMZM2G131177 // GRMZM2G120587 // GRMZM…
GO:0016772	F	transferase activity, transferring phosphorus-containing groups 198	1805	2533	25864	0.059	0.89	// GRMZM5G833140 // GRMZM2G139223 // GRMZM2G025459 // GRMZM2G140231 // GRMZM2G458075 // GRMZM2G134205 // GRMZM5G895554 // GRMZM2G145109 // GRMZM2G301647 // GRMZM2G426156 // GRMZM2G474153 // GRMZM2G074015 // GRMZM5G830932 // GRMZM2G145756 // GRMZM2G158252 // GRMZM2G379780 // GRMZM2G321153 // GRMZM2G054663 // GRMZM2G150952 // GRMZM2G023110 // GRMZM2G070252 // GRMZM2G463574 // GRMZM5G825110 // GRMZM…
GO:0042626	F	ATPase activity, coupled to transmembrane movement of substances	19	1805	179	25864	0.059	0.89	// GRMZM2G067853 // GRMZM2G315375 // GRMZM2G361256 // GRMZM2G032218 // GRMZM2G315931 // GRMZM2G086730 // GRMZM2G060045 // AC234203.1_FG004 // GRMZM2G404702 // GRMZM2G091228 // GRMZM2G151406 // GRMZM2G142870 // GRMZM2G099191 // AC233878.1_FG004 // GRMZM2G048907 // GRMZM2G391042 // GRMZM2G140328 // GRMZM2G432390 // GRMZM2G084181
GO:0015036	F	disulfide oxidoreductase activity	15	1805	133	25864	0.06	0.89	// GRMZM2G110286 // GRMZM2G159369 // GRMZM2G022866 // GRMZM2G441144 // GRMZM2G181258 // GRMZM5G860607 // GRMZM2G177937 // GRMZM5G880300 // GRMZM2G085000 // GRMZM5G806449 // GRMZM2G052796 // GRMZM2G045192 // GRMZM2G013695 // GRMZM2G163421 // GRMZM2G033198
GO:0010181	F	FMN binding	7	1805	47	25864	0.06	0.89	// GRMZM2G141600 // GRMZM2G104294 // GRMZM5G853854 // GRMZM2G159643 // GRMZM2G423831 // GRMZM2G148194 // GRMZM2G068947
GO:0016706	F	oxidoreductase activity, acting on paired donors, with incorporation or reduction of molecular oxygen, 2-oxoglutarate as one donor, and incorporation of one atom each of oxygen into both donors	14	1805	123	25864	0.064	0.93	// GRMZM2G145914 // GRMZM2G149800 // GRMZM2G110369 // GRMZM2G382569 // GRMZM2G072529 // GRMZM2G031724 // GRMZM2G099467 // GRMZM5G844096 // GRMZM2G348578 // GRMZM2G703582 // GRMZM2G000423 // GRMZM2G144668 // GRMZM2G028004 // GRMZM2G162158
GO:0046906	F	tetrapyrrole binding	52	1805	591	25864	0.065	0.93	// GRMZM2G431288 // GRMZM2G108123 // GRMZM2G133434 // GRMZM2G114988 // GRMZM2G172491 // GRMZM2G017593 // GRMZM2G079381 // GRMZM2G140448 // GRMZM2G459563 // GRMZM2G010221 // GRMZM2G126505 // GRMZM2G136042 // GRMZM2G464328 // AC210173.4_FG005 // GRMZM2G120619 // GRMZM2G471357 // GRMZM2G020761 // GRMZM2G063756 // GRMZM2G139467 // GRMZM2G124972 // GRMZM2G161169 // GRMZM2G155216 // GRMZM2G026322 // GR…
GO:0043492	F	ATPase activity, coupled to movement of substances	19	1805	181	25864	0.064	0.93	// GRMZM2G067853 // GRMZM2G315375 // GRMZM2G361256 // GRMZM2G032218 // GRMZM2G315931 // GRMZM2G086730 // GRMZM2G060045 // AC234203.1_FG004 // GRMZM2G404702 // GRMZM2G091228 // GRMZM2G151406 // GRMZM2G142870 // GRMZM2G099191 // AC233878.1_FG004 // GRMZM2G048907 // GRMZM2G391042 // GRMZM2G140328 // GRMZM2G432390 // GRMZM2G084181
GO:0005509	F	calcium ion binding	35	1805	379	25864	0.07	1	// GRMZM2G064993 // GRMZM2G095209 // GRMZM2G063220 // GRMZM2G113349 // GRMZM2G134205 // GRMZM2G145045 // GRMZM2G145109 // GRMZM2G061950 // GRMZM2G441888 // GRMZM2G430600 // GRMZM2G140811 // GRMZM2G016677 // GRMZM2G116584 // GRMZM2G072052 // GRMZM2G355233 // GRMZM2G090609 // GRMZM2G047486 // GRMZM2G448185 // GRMZM2G173424 // GRMZM2G021256 // GRMZM2G084935 // GRMZM2G176840 // GRMZM2G048549 // GRMZM…
GO:0004252	F	serine-type endopeptidase activity	12	1805	142	25864	0.3	1	// GRMZM2G099452 // GRMZM2G055698 // GRMZM2G379540 // GRMZM2G163749 // GRMZM2G073959 // GRMZM2G093855 // GRMZM2G073223 // GRMZM2G322819 // GRMZM2G052365 // GRMZM2G414915 // GRMZM2G411771 // GRMZM2G131177
GO:0016866	F	intramolecular transferase activity	7	1805	97	25864	0.52	1	// GRMZM2G067908 // GRMZM2G179454 // GRMZM2G156748 // GRMZM2G010044 // GRMZM2G459702 // GRMZM5G833389 // GRMZM2G116258
GO:0016860	F	intramolecular oxidoreductase activity	5	1805	61	25864	0.43	1	// GRMZM2G005493 // GRMZM2G140614 // GRMZM2G456086 // GRMZM2G145029 // GRMZM5G849107
GO:0003924	F	GTPase activity 9	1805	172	25864	0.84	1	// GRMZM2G413652 // GRMZM2G321413 // GRMZM2G157334 // GRMZM2G084252 // GRMZM2G064732 // GRMZM2G119773 // GRMZM2G083243 // GRMZM2G127230 // GRMZM5G856071
GO:0016818	F	hydrolase activity, acting on acid anhydrides, in phosphorus-containing anhydrides	67	1805	1092	25864	0.87	1	// GRMZM2G093391 // GRMZM2G041223 // GRMZM2G361256 // GRMZM2G105770 // GRMZM2G157334 // GRMZM2G000371 // GRMZM2G445617 // GRMZM2G128434 // GRMZM2G090718 // GRMZM2G142870 // GRMZM5G837018 // GRMZM2G026371 // AC198418.3_FG005 // GRMZM2G014240 // GRMZM5G856071 // GRMZM2G404702 // GRMZM2G084181 // GRMZM2G096952 // GRMZM2G302160 // GRMZM2G127230 // GRMZM5G861603 // GRMZM2G060045 // GRMZM2G026218 // GR…
GO:0016684	F	oxidoreductase activity, acting on peroxide as acceptor 12	1805	216	25864	0.82	1	// GRMZM2G312997 // GRMZM2G136042 // GRMZM2G102238 // GRMZM2G108123 // GRMZM2G450233 // GRMZM2G133434 // GRMZM2G471357 // GRMZM2G427815 // GRMZM2G061950 // GRMZM2G017593 // GRMZM2G103342 // GRMZM2G448185
GO:0016810	F	hydrolase activity, acting on carbon-nitrogen (but not peptide) bonds	9	1805	88	25864	0.18	1	// GRMZM2G145578 // GRMZM2G174671 // GRMZM2G077673 // GRMZM2G104833 // GRMZM2G020002 // GRMZM2G374827 // GRMZM2G336908 // GRMZM2G130034 // GRMZM2G380088
GO:0016817	F	hydrolase activity, acting on acid anhydrides	71	1805	1115	25864	0.79	1	// GRMZM2G093391 // GRMZM2G041223 // GRMZM2G361256 // GRMZM2G119773 // GRMZM2G157334 // GRMZM2G000371 // GRMZM2G445617 // GRMZM2G128434 // GRMZM2G302160 // GRMZM2G090718 // GRMZM2G142870 // GRMZM2G001160 // GRMZM5G837018 // GRMZM2G026371 // AC198418.3_FG005 // GRMZM2G014240 // GRMZM5G856071 // GRMZM2G404702 // GRMZM2G084181 // GRMZM2G032218 // GRMZM2G096952 // GRMZM2G105770 // GRMZM2G127230 // GR…
GO:0016887	F	ATPase activity 36	1805	481	25864	0.37	1	// GRMZM2G361256 // GRMZM2G142870 // GRMZM2G026371 // AC198418.3_FG005 // GRMZM2G404702 // GRMZM2G084181 // GRMZM2G096952 // GRMZM2G060045 // GRMZM2G013283 // GRMZM2G315931 // GRMZM2G151406 // GRMZM2G078275 // GRMZM2G091228 // GRMZM2G001160 // GRMZM2G143139 // GRMZM2G315375 // GRMZM2G086730 // AC234203.1_FG004 // GRMZM2G391042 // GRMZM2G479906 // GRMZM2G477872 // GRMZM2G436981 // GRMZM2G178645 //…
GO:0015144	F	carbohydrate transmembrane transporter activity 5	1805	46	25864	0.24	1	// GRMZM2G040033 // GRMZM2G075229 // GRMZM2G087901 // GRMZM2G067789 // GRMZM2G135739
GO:0004091	F	carboxylesterase activity	12	1805	210	25864	0.79	1	// GRMZM2G128682 // GRMZM2G064594 // GRMZM5G897749 // GRMZM2G148913 // GRMZM2G473976 // GRMZM2G029756 // GRMZM2G047995 // GRMZM5G882821 // GRMZM2G165179 // GRMZM2G109070 // AC233850.1_FG003 // GRMZM2G167637
GO:0015078	F	hydrogen ion transmembrane transporter activity 5	1805	143	25864	0.97	1	// GRMZM2G048907 // GRMZM5G825759 // GRMZM2G162748 // GRMZM2G038365 // GRMZM2G063492
GO:0016874	F	ligase activity 27	1805	521	25864	0.95	1	// GRMZM2G050561 // GRMZM2G041141 // GRMZM2G443495 // GRMZM2G138176 // GRMZM2G314412 // GRMZM2G455085 // GRMZM2G135629 // GRMZM2G092813 // GRMZM2G055037 // GRMZM2G466265 // GRMZM2G323024 // GRMZM2G135337 // GRMZM2G098290 // GRMZM2G061624 // GRMZM2G111579 // GRMZM2G472376 // GRMZM2G111309 // GRMZM2G043453 // GRMZM2G174732 // GRMZM2G460078 // GRMZM2G377341 // GRMZM2G027375 // GRMZM5G812228 // GRMZM…
GO:0005488	F	binding 968	1805	15311	25864	1	1	// GRMZM2G074097 // GRMZM5G833140 // GRMZM2G162537 // GRMZM2G025459 // GRMZM2G059151 // GRMZM2G098520 // GRMZM2G400281 // GRMZM2G445617 // GRMZM2G124540 // GRMZM2G312438 // GRMZM2G469371 // GRMZM2G368765 // GRMZM2G035821 // GRMZM2G103270 // GRMZM2G122846 // GRMZM2G019260 // GRMZM2G122848 // GRMZM2G138349 // GRMZM5G895554 // GRMZM2G028004 // GRMZM2G145175 // GRMZM2G036880 // GRMZM2G064936 // GRMZM…
GO:0015399	F	primary active transmembrane transporter activity	20	1805	224	25864	0.17	1	// GRMZM2G014240 // GRMZM2G315375 // GRMZM2G361256 // GRMZM2G032218 // GRMZM2G315931 // GRMZM2G086730 // GRMZM2G060045 // AC234203.1_FG004 // GRMZM2G404702 // GRMZM2G091228 // GRMZM2G151406 // GRMZM2G391042 // GRMZM2G142870 // GRMZM2G099191 // AC233878.1_FG004 // GRMZM2G048907 // GRMZM2G067853 // GRMZM2G140328 // GRMZM2G432390 // GRMZM2G084181
GO:0017076	F	purine nucleotide binding	268	1805	3780	25864	0.4	1	// GRMZM5G833140 // GRMZM2G093391 // GRMZM2G139223 // GRMZM2G140231 // GRMZM2G458075 // GRMZM2G445617 // GRMZM2G704285 // GRMZM2G134205 // GRMZM2G145109 // GRMZM2G301647 // GRMZM2G426156 // GRMZM2G474153 // GRMZM2G074015 // AC198418.3_FG005 // GRMZM2G145756 // GRMZM2G158252 // GRMZM2G379780 // GRMZM2G321153 // GRMZM2G054663 // GRMZM2G455085 // GRMZM2G150952 // GRMZM2G023110 // GRMZM2G070252 // GR…
GO:0003774	F	motor activity	7	1805	118	25864	0.71	1	// GRMZM2G093391 // GRMZM2G575566 // GRMZM2G026218 // GRMZM5G837018 // GRMZM2G436981 // GRMZM2G451231 // GRMZM2G105770
GO:0003777	F	microtubule motor activity	7	1805	95	25864	0.5	1	// GRMZM2G093391 // GRMZM2G575566 // GRMZM2G026218 // GRMZM5G837018 // GRMZM2G436981 // GRMZM2G451231 // GRMZM2G105770
GO:0016788	F	hydrolase activity, acting on ester bonds	75	1805	951	25864	0.16	1	// GRMZM2G306732 // GRMZM2G162537 // GRMZM2G440459 // GRMZM2G347280 // GRMZM2G096548 // GRMZM2G312438 // GRMZM2G152477 // AC231745.1_FG003 // GRMZM2G479112 // GRMZM2G106427 // GRMZM2G300125 // GRMZM2G064594 // GRMZM2G386998 // GRMZM2G315848 // GRMZM2G128682 // GRMZM2G059129 // GRMZM2G053722 // GRMZM2G109070 // GRMZM2G109286 // GRMZM2G585025 // GRMZM2G112968 // GRMZM2G047139 // GRMZM2G140811 // GR…
GO:0030145	F	manganese ion binding	9	1805	70	25864	0.071	1	// GRMZM2G090245 // GRMZM2G151249 // GRMZM2G075925 // GRMZM2G012530 // GRMZM5G833389 // GRMZM2G134130 // GRMZM2G149714 // GRMZM2G178958 // GRMZM2G030772
GO:0004842	F	ubiquitin-protein ligase activity	8	1805	167	25864	0.89	1	// GRMZM2G314412 // GRMZM2G135629 // GRMZM2G041141 // GRMZM2G073310 // GRMZM2G027375 // GRMZM2G061624 // GRMZM2G138176 // GRMZM2G135337
GO:0016779	F	nucleotidyltransferase activity 16	1805	311	25864	0.91	1	// GRMZM2G158147 // GRMZM2G011608 // GRMZM2G051270 // GRMZM2G085926 // GRMZM2G149265 // GRMZM2G302160 // GRMZM5G825110 // GRMZM2G146331 // GRMZM2G119300 // GRMZM2G020142 // GRMZM2G027955 // GRMZM2G163437 // GRMZM2G143392 // GRMZM2G106213 // GRMZM2G071294 // GRMZM5G830932
GO:0008415	F	acyltransferase activity	8	1805	162	25864	0.87	1	// GRMZM2G169548 // GRMZM2G152895 // GRMZM2G043602 // GRMZM2G063024 // AC234154.1_FG008 // GRMZM5G817559 // GRMZM2G082633 // GRMZM2G007157
GO:0032559	F	adenyl ribonucleotide binding	240	1805	3266	25864	0.21	1	// GRMZM5G833140 // GRMZM2G093391 // GRMZM2G139223 // GRMZM2G140231 // GRMZM2G458075 // GRMZM2G445617 // GRMZM2G134205 // GRMZM2G145109 // GRMZM2G426156 // GRMZM2G474153 // GRMZM2G074015 // AC198418.3_FG005 // GRMZM2G145756 // GRMZM2G158252 // GRMZM2G379780 // GRMZM2G321153 // GRMZM2G054663 // GRMZM2G455085 // GRMZM2G150952 // GRMZM2G023110 // GRMZM2G070252 // GRMZM2G463574 // GRMZM2G013283 // GR…
GO:0032555	F	purine ribonucleotide binding	258	1805	3607	25864	0.35	1	// GRMZM5G833140 // GRMZM2G093391 // GRMZM2G139223 // GRMZM2G140231 // GRMZM2G458075 // GRMZM2G445617 // GRMZM2G134205 // GRMZM2G145109 // GRMZM2G301647 // GRMZM2G426156 // GRMZM2G474153 // GRMZM2G074015 // AC198418.3_FG005 // GRMZM2G145756 // GRMZM2G158252 // GRMZM2G379780 // GRMZM2G321153 // GRMZM2G054663 // GRMZM2G455085 // GRMZM2G150952 // GRMZM2G023110 // GRMZM2G070252 // GRMZM2G463574 // GR…
GO:0015079	F	potassium ion transmembrane transporter activity	5	1805	52	25864	0.31	1	// GRMZM2G088964 // GRMZM2G327234 // GRMZM2G084779 // GRMZM2G063492 // GRMZM2G021725
GO:0032553	F	ribonucleotide binding	258	1805	3607	25864	0.35	1	// GRMZM5G833140 // GRMZM2G093391 // GRMZM2G139223 // GRMZM2G140231 // GRMZM2G458075 // GRMZM2G445617 // GRMZM2G134205 // GRMZM2G145109 // GRMZM2G301647 // GRMZM2G426156 // GRMZM2G474153 // GRMZM2G074015 // AC198418.3_FG005 // GRMZM2G145756 // GRMZM2G158252 // GRMZM2G379780 // GRMZM2G321153 // GRMZM2G054663 // GRMZM2G455085 // GRMZM2G150952 // GRMZM2G023110 // GRMZM2G070252 // GRMZM2G463574 // GR…
GO:0008026	F	ATP-dependent helicase activity 7	1805	155	25864	0.91	1	// GRMZM2G026371 // GRMZM2G013283 // GRMZM2G001160 // GRMZM2G078275 // AC198418.3_FG005 // GRMZM2G100067 // GRMZM2G415491
GO:0043565	F	sequence-specific DNA binding	32	1805	571	25864	0.91	1	// GRMZM2G008166 // GRMZM2G444073 // GRMZM2G125243 // GRMZM2G010929 // GRMZM2G002915 // GRMZM2G122846 // GRMZM2G004641 // GRMZM2G140355 // GRMZM2G089812 // GRMZM2G469551 // GRMZM2G073427 // GRMZM2G105834 // AC232238.2_FG004 // GRMZM2G057116 // GRMZM2G445575 // GRMZM2G099319 // GRMZM2G131961 // AC187157.4_FG005 // GRMZM2G336909 // GRMZM2G163054 // GRMZM2G004060 // GRMZM2G041462 // GRMZM2G407631 //…
GO:0000287	F	magnesium ion binding	11	1805	162	25864	0.58	1	// GRMZM2G097641 // GRMZM2G167957 // GRMZM5G829778 // GRMZM2G068808 // GRMZM2G090718 // GRMZM2G152686 // GRMZM2G064302 // AC217050.4_FG007 // GRMZM2G046587 // GRMZM2G104918 // GRMZM2G038821
GO:0022890	F	inorganic cation transmembrane transporter activity	25	1805	289	25864	0.18	1	// GRMZM2G069198 // GRMZM2G018971 // GRMZM2G064382 // GRMZM2G404702 // GRMZM5G825759 // GRMZM2G140328 // GRMZM2G151406 // GRMZM2G064467 // GRMZM2G021725 // GRMZM2G015955 // GRMZM2G088964 // GRMZM2G162748 // GRMZM2G084779 // GRMZM2G391042 // GRMZM2G014454 // GRMZM2G051179 // GRMZM2G315931 // GRMZM2G111300 // GRMZM2G036908 // GRMZM2G067853 // AC233878.1_FG004 // GRMZM2G048907 // GRMZM2G327234 // GR…
GO:0008324	F	cation transmembrane transporter activity	39	1805	454	25864	0.12	1	// GRMZM2G069198 // GRMZM2G074317 // GRMZM2G130049 // GRMZM2G018971 // GRMZM2G160069 // GRMZM2G064382 // GRMZM2G404702 // GRMZM2G084181 // GRMZM5G825759 // GRMZM2G315931 // GRMZM2G151406 // GRMZM2G064467 // GRMZM2G021725 // GRMZM2G142063 // GRMZM2G015955 // GRMZM2G091228 // GRMZM2G088964 // GRMZM2G162748 // GRMZM2G093643 // GRMZM2G084779 // GRMZM2G391042 // GRMZM2G014454 // GRMZM5G805732 // GRMZM…
GO:0008289	F	lipid binding	14	1805	195	25864	0.5	1	// GRMZM2G150656 // GRMZM2G064993 // GRMZM5G875564 // GRMZM2G161377 // GRMZM2G107839 // GRMZM2G312438 // GRMZM2G340359 // GRMZM2G010868 // GRMZM2G138349 // GRMZM2G061950 // GRMZM2G154565 // GRMZM2G101958 // GRMZM2G050556 // GRMZM2G004516
GO:0004190	F	aspartic-type endopeptidase activity	7	1805	130	25864	0.8	1	// GRMZM2G096343 // GRMZM2G335978 // GRMZM2G124684 // GRMZM2G153977 // GRMZM2G123029 // GRMZM2G102933 // GRMZM2G053206
GO:0016645	F	oxidoreductase activity, acting on the CH-NH group of donors	5	1805	45	25864	0.23	1	// GRMZM2G181362 // GRMZM2G150248 // GRMZM2G016189 // GRMZM2G135470 // GRMZM2G050997
GO:0003735	F	structural constituent of ribosome	31	1805	649	25864	0.99	1	// GRMZM2G145962 // GRMZM5G826801 // GRMZM2G463913 // GRMZM2G101675 // GRMZM2G153476 // GRMZM2G164965 // GRMZM2G028216 // GRMZM2G020433 // GRMZM2G042492 // GRMZM2G176820 // GRMZM2G025855 // GRMZM2G108643 // GRMZM2G145496 // GRMZM2G361049 // GRMZM2G130358 // GRMZM2G100349 // GRMZM2G038013 // GRMZM2G038833 // GRMZM2G099466 // GRMZM2G170870 // AC234157.1_FG002 // GRMZM2G163988 // GRMZM2G047513 // GR…
GO:0015267	F	channel activity	6	1805	90	25864	0.6	1	// GRMZM2G096365 // GRMZM2G098301 // GRMZM2G137985 // GRMZM2G074317 // GRMZM2G113470 // GRMZM2G170577
GO:0001883	F	purine nucleoside binding	250	1805	3434	25864	0.25	1	// GRMZM5G833140 // GRMZM2G093391 // GRMZM2G139223 // GRMZM2G140231 // GRMZM2G458075 // GRMZM2G445617 // GRMZM2G704285 // GRMZM2G134205 // GRMZM2G145109 // GRMZM2G426156 // GRMZM2G474153 // GRMZM2G074015 // AC198418.3_FG005 // GRMZM2G145756 // GRMZM2G158252 // GRMZM2G379780 // GRMZM2G321153 // GRMZM2G054663 // GRMZM2G455085 // GRMZM2G150952 // GRMZM2G023110 // GRMZM2G070252 // GRMZM2G463574 // GR…
GO:0001882	F	nucleoside binding	251	1805	3443	25864	0.25	1	// GRMZM5G833140 // GRMZM2G093391 // GRMZM2G139223 // GRMZM2G140231 // GRMZM2G458075 // GRMZM2G445617 // GRMZM2G704285 // GRMZM2G134205 // GRMZM2G145109 // GRMZM2G426156 // GRMZM2G474153 // GRMZM2G074015 // AC198418.3_FG005 // GRMZM2G145756 // GRMZM2G158252 // GRMZM2G379780 // GRMZM2G321153 // GRMZM2G054663 // GRMZM2G455085 // GRMZM2G150952 // GRMZM2G023110 // GRMZM2G070252 // GRMZM2G463574 // GR…
GO:0045735	F	nutrient reservoir activity	7	1805	100	25864	0.55	1	// GRMZM2G090245 // GRMZM2G151249 // GRMZM2G075925 // GRMZM2G012530 // GRMZM2G149714 // AF546188.1_FG005 // GRMZM2G030772
GO:0046982	F	protein heterodimerization activity	7	1805	167	25864	0.94	1	// GRMZM2G089812 // GRMZM2G444073 // GRMZM2G151826 // GRMZM2G041381 // GRMZM2G418258 // GRMZM2G120652 // GRMZM2G057852
GO:0070566	F	adenylyltransferase activity	6	1805	44	25864	0.11	1	// GRMZM2G158147 // GRMZM2G071294 // GRMZM2G027955 // GRMZM2G163437 // GRMZM2G106213 // GRMZM2G051270
GO:0070011	F	peptidase activity, acting on L-amino acid peptides	57	1805	767	25864	0.34	1	// GRMZM2G099452 // GRMZM2G335978 // GRMZM2G177324 // GRMZM2G073959 // GRMZM2G006377 // GRMZM2G173682 // GRMZM2G092379 // GRMZM2G322819 // GRMZM2G035517 // GRMZM2G054905 // GRMZM2G093032 // GRMZM2G083016 // GRMZM2G126541 // GRMZM2G108849 // GRMZM2G072240 // GRMZM2G110220 // GRMZM2G066326 // AC203862.4_FG001 // GRMZM2G070271 // GRMZM2G093855 // GRMZM2G123029 // GRMZM2G020433 // GRMZM2G414915 // GR…
GO:0008047	F	enzyme activator activity	5	1805	88	25864	0.73	1	// GRMZM2G177937 // GRMZM2G150876 // GRMZM2G126079 // GRMZM2G162200 // GRMZM2G138349
GO:0016791	F	phosphatase activity	21	1805	242	25864	0.2	1	// GRMZM2G097641 // GRMZM2G306732 // GRMZM2G300125 // GRMZM2G025882 // GRMZM2G440459 // GRMZM2G152447 // AC211394.4_FG004 // GRMZM2G347280 // GRMZM2G057140 // GRMZM2G152477 // GRMZM2G157027 // GRMZM2G135586 // GRMZM2G018441 // GRMZM5G898740 // GRMZM2G326270 // GRMZM2G057907 // GRMZM2G315848 // GRMZM5G824405 // GRMZM2G386998 // GRMZM2G053722 // GRMZM2G070315
GO:0022838	F	substrate-specific channel activity	6	1805	90	25864	0.6	1	// GRMZM2G096365 // GRMZM2G098301 // GRMZM2G137985 // GRMZM2G074317 // GRMZM2G113470 // GRMZM2G170577
GO:0005543	F	phospholipid binding	9	1805	134	25864	0.59	1	// GRMZM2G064993 // GRMZM5G875564 // GRMZM2G312438 // GRMZM2G340359 // GRMZM2G061950 // GRMZM2G138349 // GRMZM2G154565 // GRMZM2G050556 // GRMZM2G004516
GO:0016741	F	transferase activity, transferring one-carbon groups	24	1805	393	25864	0.77	1	// GRMZM2G114706 // GRMZM2G112242 // GRMZM2G050307 // GRMZM2G151887 // GRMZM2G150248 // GRMZM2G172365 // GRMZM5G876898 // GRMZM2G318803 // GRMZM2G336909 // GRMZM2G033952 // GRMZM2G156904 // GRMZM2G144155 // GRMZM2G004138 // GRMZM2G126682 // GRMZM2G010596 // GRMZM2G068158 // GRMZM2G035594 // GRMZM2G042295 // GRMZM2G349791 // GRMZM2G168412 // GRMZM2G005260 // GRMZM2G161673 // GRMZM2G114570 // AC196…
GO:0016746	F	transferase activity, transferring acyl groups	24	1805	412	25864	0.83	1	// GRMZM2G156816 // GRMZM2G102183 // GRMZM5G878139 // GRMZM5G817559 // GRMZM2G082633 // GRMZM2G130062 // GRMZM2G152895 // GRMZM5G860137 // GRMZM2G179703 // GRMZM2G043154 // GRMZM2G091228 // GRMZM2G043602 // GRMZM2G063024 // GRMZM5G844562 // GRMZM5G866758 // GRMZM2G094017 // GRMZM2G007157 // GRMZM2G169548 // GRMZM2G059012 // AC199782.5_FG002 // AC234154.1_FG008 // GRMZM2G050641 // GRMZM2G175082 //…
GO:0016747	F	transferase activity, transferring acyl groups other than amino-acyl groups	19	1805	344	25864	0.87	1	// GRMZM2G169548 // GRMZM2G156816 // GRMZM2G059012 // GRMZM2G152895 // GRMZM2G043602 // GRMZM5G860137 // GRMZM2G179703 // GRMZM2G063024 // GRMZM5G844562 // GRMZM2G043154 // AC234154.1_FG008 // GRMZM2G082633 // GRMZM2G094017 // GRMZM5G866758 // GRMZM5G817559 // GRMZM2G175082 // GRMZM2G042356 // GRMZM2G050641 // GRMZM2G007157
GO:0016209	F	antioxidant activity	14	1805	250	25864	0.82	1	// GRMZM2G312997 // GRMZM2G136042 // GRMZM2G102238 // GRMZM2G108123 // GRMZM2G471357 // GRMZM2G450233 // GRMZM2G133434 // GRMZM5G806449 // GRMZM2G427815 // GRMZM2G061950 // GRMZM2G017593 // GRMZM2G103342 // GRMZM2G012276 // GRMZM2G448185
GO:0008171	F	O-methyltransferase activity	5	1805	47	25864	0.25	1	// GRMZM2G033952 // GRMZM2G004138 // GRMZM2G349791 // GRMZM2G161673 // AC196475.3_FG004
GO:0000156	F	two-component response regulator activity	6	1805	56	25864	0.22	1	// GRMZM5G833140 // GRMZM2G158252 // GRMZM2G033962 // GRMZM2G040736 // GRMZM2G133262 // GRMZM2G177220
GO:0019829	F	cation-transporting ATPase activity	11	1805	113	25864	0.19	1	// GRMZM2G067853 // GRMZM2G315931 // GRMZM2G391042 // GRMZM2G091228 // GRMZM2G151406 // GRMZM2G404702 // AC233878.1_FG004 // GRMZM2G048907 // GRMZM2G140328 // GRMZM2G099191 // GRMZM2G084181
GO:0020037	F	heme binding	47	1805	575	25864	0.16	1	// GRMZM2G431288 // GRMZM2G108123 // GRMZM2G133434 // GRMZM2G114988 // GRMZM2G172491 // GRMZM2G017593 // GRMZM2G079381 // GRMZM2G140448 // GRMZM2G459563 // GRMZM2G010221 // GRMZM2G126505 // GRMZM2G136042 // AC210173.4_FG005 // GRMZM2G471357 // GRMZM2G020761 // GRMZM2G063756 // GRMZM2G139467 // GRMZM2G124972 // GRMZM2G026322 // GRMZM2G143235 // GRMZM2G100412 // GRMZM2G370745 // GRMZM2G312997 // GR…
GO:0050897	F	cobalt ion binding	5	1805	67	25864	0.51	1	// GRMZM2G159724 // GRMZM2G064799 // GRMZM2G174671 // GRMZM2G010596 // GRMZM2G024303
GO:0019001	F	guanyl nucleotide binding	18	1805	352	25864	0.93	1	// GRMZM2G084252 // GRMZM2G321413 // GRMZM2G020544 // GRMZM2G111228 // GRMZM2G157334 // GRMZM2G119773 // GRMZM5G856071 // GRMZM2G007188 // GRMZM2G064732 // GRMZM2G389118 // GRMZM2G418160 // GRMZM2G136455 // GRMZM2G326272 // GRMZM2G083243 // GRMZM2G127230 // GRMZM2G075051 // GRMZM2G351125 // GRMZM2G152929
GO:0046983	F	protein dimerization activity	46	1805	759	25864	0.85	1	// GRMZM2G444073 // GRMZM2G151826 // GRMZM2G102845 // GRMZM2G128807 // GRMZM2G057067 // GRMZM2G138410 // GRMZM2G418258 // GRMZM2G035465 // GRMZM2G101350 // GRMZM2G061950 // GRMZM2G472671 // GRMZM2G089812 // GRMZM2G033356 // GRMZM2G030123 // GRMZM2G159285 // GRMZM2G041381 // GRMZM2G159724 // GRMZM2G057935 // GRMZM2G000158 // GRMZM2G088443 // GRMZM2G144097 // GRMZM2G128421 // GRMZM2G092174 // GRMZM…
GO:0019899	F	enzyme binding	7	1805	134	25864	0.82	1	// GRMZM2G158252 // GRMZM2G464328 // GRMZM2G106429 // GRMZM2G062453 // GRMZM2G064732 // GRMZM2G033641 // GRMZM2G005619
GO:0004857	F	enzyme inhibitor activity	12	1805	180	25864	0.6	1	// GRMZM2G075315 // GRMZM2G374971 // GRMZM2G177937 // GRMZM2G148925 // GRMZM2G007928 // GRMZM2G156632 // GRMZM2G064732 // GRMZM2G167637 // GRMZM2G157510 // GRMZM2G074017 // GRMZM2G128682 // AC233850.1_FG003
GO:0016701	F	oxidoreductase activity, acting on single donors with incorporation of molecular oxygen 8	1805	71	25864	0.14	1	// GRMZM2G312997 // GRMZM2G018484 // GRMZM2G154093 // GRMZM2G339563 // GRMZM5G822593 // GRMZM2G000423 // GRMZM2G048616 // GRMZM2G162158
GO:0004527	F	exonuclease activity	6	1805	79	25864	0.48	1	// GRMZM2G585025 // GRMZM2G162537 // GRMZM2G076537 // GRMZM2G143525 // GRMZM2G306094 // GRMZM2G096548
GO:0032561	F	guanyl ribonucleotide binding	18	1805	351	25864	0.92	1	// GRMZM2G084252 // GRMZM2G321413 // GRMZM2G020544 // GRMZM2G111228 // GRMZM2G157334 // GRMZM2G119773 // GRMZM5G856071 // GRMZM2G007188 // GRMZM2G064732 // GRMZM2G389118 // GRMZM2G418160 // GRMZM2G136455 // GRMZM2G326272 // GRMZM2G083243 // GRMZM2G127230 // GRMZM2G075051 // GRMZM2G351125 // GRMZM2G152929
GO:0016667	F	oxidoreductase activity, acting on sulfur group of donors	16	1805	169	25864	0.15	1	// GRMZM2G110286 // GRMZM2G159369 // GRMZM2G022866 // GRMZM2G441144 // GRMZM2G181258 // GRMZM5G860607 // GRMZM2G177937 // GRMZM5G880300 // GRMZM2G085000 // GRMZM5G806449 // GRMZM2G052796 // GRMZM2G045192 // GRMZM2G091233 // GRMZM2G013695 // GRMZM2G163421 // GRMZM2G033198
GO:0005216	F	ion channel activity	5	1805	79	25864	0.65	1	// GRMZM2G096365 // GRMZM2G170577 // GRMZM2G137985 // GRMZM2G074317 // GRMZM2G098301
GO:0016881	F	acid-amino acid ligase activity 12	1805	292	25864	0.98	1	// GRMZM2G314412 // GRMZM2G466265 // GRMZM2G135629 // GRMZM2G041141 // GRMZM2G135337 // GRMZM2G027375 // GRMZM2G061624 // GRMZM2G138176 // GRMZM2G411771 // GRMZM2G111579 // GRMZM2G073310 // AC149818.2_FG006
GO:0005516	F	calmodulin binding	8	1805	92	25864	0.33	1	// GRMZM2G113423 // GRMZM2G062412 // GRMZM2G451882 // GRMZM5G881803 // GRMZM2G140328 // GRMZM2G391042 // GRMZM2G131961 // GRMZM2G101958
GO:0005515	F	protein binding 303	1805	5187	25864	1	1	// GRMZM2G163240 // GRMZM2G159399 // GRMZM2G025459 // GRMZM2G102845 // GRMZM2G057067 // GRMZM2G312438 // GRMZM2G469371 // GRMZM2G077837 // GRMZM2G368765 // GRMZM2G145109 // GRMZM2G114841 // GRMZM2G103270 // GRMZM2G079759 // GRMZM2G426156 // GRMZM2G122848 // GRMZM2G138349 // GRMZM2G077356 // GRMZM2G071996 // GRMZM2G082199 // GRMZM2G138410 // GRMZM2G388045 // GRMZM2G022627 // GRMZM2G145756 // GRMZM…
GO:0030170	F	pyridoxal phosphate binding	16	1805	157	25864	0.1	1	// GRMZM2G006480 // GRMZM2G094712 // GRMZM2G179797 // GRMZM2G033799 // GRMZM2G108125 // GRMZM2G174145 // GRMZM2G155323 // GRMZM2G313162 // GRMZM2G412604 // GRMZM2G119583 // GRMZM2G116258 // GRMZM2G010328 // GRMZM2G018006 // GRMZM2G080828 // GRMZM2G093900 // GRMZM2G124353
GO:0004175	F	endopeptidase activity	30	1805	406	25864	0.41	1	// GRMZM2G099452 // GRMZM2G335978 // GRMZM2G073959 // GRMZM2G322819 // GRMZM2G054905 // GRMZM2G093032 // GRMZM2G083016 // GRMZM2G108849 // GRMZM2G110220 // AC203862.4_FG001 // GRMZM2G093855 // GRMZM2G123029 // GRMZM2G414915 // GRMZM2G379540 // GRMZM2G132238 // GRMZM2G096343 // GRMZM2G090981 // GRMZM2G055698 // GRMZM2G450659 // GRMZM2G163749 // GRMZM2G124684 // GRMZM2G073223 // GRMZM2G153977 // GR…
GO:0003676	F	nucleic acid binding	177	1805	4480	25864	1	1	// GRMZM2G162537 // GRMZM2G010920 // GRMZM2G102845 // GRMZM2G156956 // GRMZM2G010929 // GRMZM2G037630 // GRMZM2G111216 // GRMZM2G122846 // GRMZM2G361855 // AC198418.3_FG005 // GRMZM2G004641 // GRMZM5G830932 // GRMZM2G124476 // GRMZM2G064936 // GRMZM5G806839 // GRMZM2G079458 // GRMZM2G013283 // GRMZM2G169654 // AC232238.2_FG004 // GRMZM2G025855 // GRMZM2G445575 // GRMZM2G020142 // GRMZM2G104390 //…
GO:0003677	F	DNA binding	117	1805	2665	25864	1	1	// GRMZM2G010920 // GRMZM2G102845 // GRMZM2G124540 // GRMZM2G010929 // GRMZM2G037630 // GRMZM2G122846 // GRMZM2G361855 // GRMZM2G004641 // GRMZM5G830932 // GRMZM2G302160 // GRMZM5G806839 // GRMZM2G079458 // GRMZM2G169654 // GRMZM2G042494 // GRMZM2G445575 // GRMZM2G020142 // GRMZM2G131961 // GRMZM2G306094 // GRMZM2G174784 // AC187157.4_FG005 // GRMZM2G063203 // GRMZM2G063522 // GRMZM2G056407 // GR…
GO:0016651	F	oxidoreductase activity, acting on NADH or NADPH	13	1805	153	25864	0.29	1	// AC210173.4_FG005 // GRMZM2G036455 // GRMZM2G110277 // GRMZM2G104294 // GRMZM2G073351 // GRMZM5G806449 // GRMZM2G159643 // GRMZM2G091233 // GRMZM2G084958 // GRMZM2G109244 // GRMZM2G133844 // GRMZM2G035708 // GRMZM2G448185
GO:0070279	F	vitamin B6 binding	16	1805	157	25864	0.1	1	// GRMZM2G006480 // GRMZM2G094712 // GRMZM2G179797 // GRMZM2G033799 // GRMZM2G108125 // GRMZM2G174145 // GRMZM2G155323 // GRMZM2G313162 // GRMZM2G412604 // GRMZM2G119583 // GRMZM2G116258 // GRMZM2G010328 // GRMZM2G018006 // GRMZM2G080828 // GRMZM2G093900 // GRMZM2G124353
GO:0015299	F	solute:hydrogen antiporter activity	5	1805	44	25864	0.21	1	// GRMZM2G014454 // GRMZM2G130049 // GRMZM5G894029 // GRMZM2G063492 // GRMZM2G093643
GO:0017111	F	nucleoside-triphosphatase activity	60	1805	1012	25864	0.91	1	// GRMZM2G093391 // GRMZM2G361256 // GRMZM2G105770 // GRMZM2G157334 // GRMZM2G000371 // GRMZM2G445617 // GRMZM2G128434 // GRMZM2G142870 // GRMZM5G837018 // GRMZM2G026371 // AC198418.3_FG005 // GRMZM2G127230 // GRMZM5G856071 // GRMZM2G404702 // GRMZM2G084181 // GRMZM2G096952 // GRMZM2G302160 // GRMZM5G861603 // GRMZM2G060045 // GRMZM2G026218 // GRMZM2G013283 // GRMZM2G315931 // GRMZM2G151406 // GR…
GO:0003700	F	transcription factor activity	47	1805	891	25864	0.98	1	// GRMZM2G008166 // GRMZM2G149756 // GRMZM2G125243 // GRMZM2G010929 // GRMZM2G148333 // GRMZM2G037630 // GRMZM2G336766 // GRMZM2G446515 // GRMZM2G122846 // GRMZM2G040349 // GRMZM2G143392 // GRMZM2G004641 // GRMZM5G830932 // GRMZM2G089812 // GRMZM2G469551 // GRMZM5G806839 // GRMZM2G105834 // GRMZM2G169654 // AC232238.2_FG004 // GRMZM2G057116 // GRMZM2G445575 // GRMZM2G099319 // GRMZM2G131961 // GR…
GO:0042623	F	ATPase activity, coupled	26	1805	375	25864	0.54	1	// GRMZM2G361256 // GRMZM2G142870 // GRMZM2G026371 // AC198418.3_FG005 // GRMZM2G404702 // GRMZM2G084181 // GRMZM2G060045 // GRMZM2G013283 // GRMZM2G140328 // GRMZM2G151406 // GRMZM2G078275 // GRMZM2G091228 // GRMZM2G086730 // GRMZM2G315375 // AC234203.1_FG004 // GRMZM2G391042 // GRMZM2G315931 // GRMZM2G032218 // GRMZM2G100067 // GRMZM2G001160 // GRMZM2G067853 // GRMZM2G099191 // AC233878.1_FG004…
GO:0030414	F	peptidase inhibitor activity	5	1805	82	25864	0.68	1	// GRMZM2G374971 // GRMZM2G156632 // GRMZM2G148925 // GRMZM2G007928 // GRMZM2G075315
GO:0070001	F	aspartic-type peptidase activity	7	1805	130	25864	0.8	1	// GRMZM2G096343 // GRMZM2G335978 // GRMZM2G124684 // GRMZM2G153977 // GRMZM2G123029 // GRMZM2G102933 // GRMZM2G053206
GO:0046872	F	metal ion binding	297	1805	4124	25864	0.29	1	// GRMZM2G074097 // GRMZM2G098520 // GRMZM2G351977 // GRMZM2G151249 // GRMZM2G156956 // GRMZM2G312438 // GRMZM2G469371 // GRMZM2G054905 // GRMZM2G368765 // GRMZM2G130379 // GRMZM2G145109 // GRMZM2G103270 // GRMZM2G017593 // GRMZM2G079381 // GRMZM2G122848 // GRMZM5G882364 // AC198418.3_FG005 // GRMZM2G028004 // GRMZM2G149428 // GRMZM2G124476 // GRMZM2G167957 // GRMZM2G026807 // GRMZM2G036880 // GR…
GO:0043531	F	ADP binding	9	1805	169	25864	0.83	1	// AC199068.2_FG017 // AC203972.3_FG001 // GRMZM2G327659 // GRMZM2G026083 // GRMZM2G162200 // GRMZM2G038388 // GRMZM2G333659 // GRMZM2G178704 // GRMZM2G180254
GO:0005524	F	ATP binding	232	1805	3105	25864	0.15	1	// GRMZM5G833140 // GRMZM2G093391 // GRMZM2G139223 // GRMZM2G140231 // GRMZM2G458075 // GRMZM2G445617 // GRMZM2G134205 // GRMZM2G145109 // GRMZM2G426156 // GRMZM2G474153 // GRMZM2G074015 // AC198418.3_FG005 // GRMZM2G145756 // GRMZM2G158252 // GRMZM2G379780 // GRMZM2G321153 // GRMZM2G054663 // GRMZM2G455085 // GRMZM2G150952 // GRMZM2G023110 // GRMZM2G070252 // GRMZM2G463574 // GRMZM2G013283 // GR…
GO:0005525	F	GTP binding	18	1805	351	25864	0.92	1	// GRMZM2G084252 // GRMZM2G321413 // GRMZM2G020544 // GRMZM2G111228 // GRMZM2G157334 // GRMZM2G119773 // GRMZM5G856071 // GRMZM2G007188 // GRMZM2G064732 // GRMZM2G389118 // GRMZM2G418160 // GRMZM2G136455 // GRMZM2G326272 // GRMZM2G083243 // GRMZM2G127230 // GRMZM2G075051 // GRMZM2G351125 // GRMZM2G152929
GO:0015405	F	P-P-bond-hydrolysis-driven transmembrane transporter activity	20	1805	224	25864	0.17	1	// GRMZM2G014240 // GRMZM2G315375 // GRMZM2G361256 // GRMZM2G032218 // GRMZM2G315931 // GRMZM2G086730 // GRMZM2G060045 // AC234203.1_FG004 // GRMZM2G404702 // GRMZM2G091228 // GRMZM2G151406 // GRMZM2G391042 // GRMZM2G142870 // GRMZM2G099191 // AC233878.1_FG004 // GRMZM2G048907 // GRMZM2G067853 // GRMZM2G140328 // GRMZM2G432390 // GRMZM2G084181
GO:0042625	F	ATPase activity, coupled to transmembrane movement of ions	11	1805	114	25864	0.19	1	// GRMZM2G067853 // GRMZM2G315931 // GRMZM2G391042 // GRMZM2G091228 // GRMZM2G151406 // GRMZM2G404702 // AC233878.1_FG004 // GRMZM2G048907 // GRMZM2G140328 // GRMZM2G099191 // GRMZM2G084181
GO:0015238	F	drug transmembrane transporter activity 5	1805	59	25864	0.41	1	// GRMZM2G161809 // GRMZM2G166459 // GRMZM2G154845 // GRMZM5G870170 // GRMZM2G000593
GO:0004601	F	peroxidase activity	12	1805	216	25864	0.82	1	// GRMZM2G312997 // GRMZM2G136042 // GRMZM2G102238 // GRMZM2G108123 // GRMZM2G450233 // GRMZM2G133434 // GRMZM2G471357 // GRMZM2G427815 // GRMZM2G061950 // GRMZM2G017593 // GRMZM2G103342 // GRMZM2G448185
GO:0015300	F	solute:solute antiporter activity	5	1805	60	25864	0.42	1	// GRMZM2G014454 // GRMZM2G130049 // GRMZM5G894029 // GRMZM2G063492 // GRMZM2G093643
GO:0008233	F	peptidase activity	60	1805	812	25864	0.35	1	// GRMZM2G099452 // GRMZM2G335978 // GRMZM2G177324 // GRMZM2G073959 // GRMZM2G006377 // GRMZM2G173682 // GRMZM2G092379 // GRMZM2G322819 // GRMZM2G035517 // GRMZM2G054905 // GRMZM2G070271 // GRMZM2G093032 // GRMZM2G083016 // GRMZM2G126541 // GRMZM2G108849 // GRMZM2G072240 // GRMZM2G110220 // GRMZM2G066326 // AC203862.4_FG001 // GRMZM2G075315 // GRMZM2G093855 // GRMZM5G861603 // GRMZM2G123029 // GR…
GO:0008237	F	metallopeptidase activity	8	1805	86	25864	0.27	1	// GRMZM2G090542 // GRMZM2G090981 // GRMZM2G110220 // GRMZM2G054905 // GRMZM2G178958 // GRMZM2G450659 // GRMZM2G033671 // GRMZM2G702159
GO:0051082	F	unfolded protein binding	8	1805	153	25864	0.83	1	// GRMZM2G056988 // GRMZM2G143627 // GRMZM5G835677 // GRMZM2G307368 // GRMZM2G071996 // GRMZM2G305115 // GRMZM2G146673 // GRMZM5G861603
GO:0043167	F	ion binding	300	1805	4136	25864	0.25	1	// GRMZM2G074097 // GRMZM2G098520 // GRMZM2G351977 // GRMZM2G151249 // GRMZM2G156956 // GRMZM2G312438 // GRMZM2G469371 // GRMZM2G054905 // GRMZM2G368765 // GRMZM2G130379 // GRMZM2G145109 // GRMZM2G103270 // GRMZM2G017593 // GRMZM2G079381 // GRMZM2G122848 // GRMZM5G882364 // AC198418.3_FG005 // GRMZM2G028004 // GRMZM2G149428 // GRMZM2G124476 // GRMZM2G167957 // GRMZM2G026807 // GRMZM2G036880 // GR…
GO:0042802	F	identical protein binding	20	1805	204	25864	0.096	1	// GRMZM2G413652 // GRMZM2G099452 // GRMZM2G158252 // GRMZM2G007441 // GRMZM2G163749 // GRMZM2G077837 // GRMZM2G159724 // GRMZM2G073223 // GRMZM5G896082 // GRMZM2G057935 // GRMZM2G052365 // GRMZM2G414915 // GRMZM5G842058 // GRMZM2G061950 // GRMZM2G171507 // GRMZM2G092174 // GRMZM2G120652 // GRMZM2G131177 // GRMZM2G181028 // GRMZM2G388045
GO:0042803	F	protein homodimerization activity	7	1805	82	25864	0.36	1	// GRMZM2G413652 // GRMZM2G159724 // GRMZM2G057935 // GRMZM2G061950 // GRMZM2G092174 // GRMZM2G120652 // GRMZM2G181028
GO:0004866	F	endopeptidase inhibitor activity	5	1805	82	25864	0.68	1	// GRMZM2G374971 // GRMZM2G156632 // GRMZM2G148925 // GRMZM2G007928 // GRMZM2G075315
GO:0030554	F	adenyl nucleotide binding	250	1805	3432	25864	0.25	1	// GRMZM5G833140 // GRMZM2G093391 // GRMZM2G139223 // GRMZM2G140231 // GRMZM2G458075 // GRMZM2G445617 // GRMZM2G704285 // GRMZM2G134205 // GRMZM2G145109 // GRMZM2G426156 // GRMZM2G474153 // GRMZM2G074015 // AC198418.3_FG005 // GRMZM2G145756 // GRMZM2G158252 // GRMZM2G379780 // GRMZM2G321153 // GRMZM2G054663 // GRMZM2G455085 // GRMZM2G150952 // GRMZM2G023110 // GRMZM2G070252 // GRMZM2G463574 // GR…
GO:0004518	F	nuclease activity	14	1805	187	25864	0.44	1	// GRMZM2G585025 // GRMZM2G306094 // GRMZM2G162537 // GRMZM5G894029 // GRMZM2G076537 // GRMZM2G064936 // GRMZM2G096548 // GRMZM2G112968 // GRMZM2G143525 // GRMZM2G144843 // GRMZM2G168744 // GRMZM2G449197 // GRMZM2G064914 // GRMZM2G032977
GO:0004519	F	endonuclease activity	8	1805	83	25864	0.24	1	// GRMZM2G112968 // GRMZM5G894029 // GRMZM2G032977 // GRMZM2G064936 // GRMZM2G144843 // GRMZM2G168744 // GRMZM2G449197 // GRMZM2G064914
GO:0016655	F	oxidoreductase activity, acting on NADH or NADPH, quinone or similar compound as acceptor	5	1805	83	25864	0.69	1	// GRMZM2G109244 // GRMZM2G133844 // GRMZM2G159643 // GRMZM2G035708 // GRMZM2G110277
GO:0022836	F	gated channel activity	5	1805	59	25864	0.41	1	// GRMZM2G096365 // GRMZM2G170577 // GRMZM2G137985 // GRMZM2G074317 // GRMZM2G098301
GO:0008234	F	cysteine-type peptidase activity	14	1805	223	25864	0.69	1	// GRMZM2G066326 // GRMZM2G173682 // AC203862.4_FG001 // GRMZM2G070011 // GRMZM2G177324 // GRMZM2G006377 // GRMZM2G113821 // GRMZM2G093032 // GRMZM2G083016 // GRMZM2G108849 // GRMZM2G020433 // GRMZM2G363926 // GRMZM2G045706 // GRMZM2G132238
GO:0004222	F	metalloendopeptidase activity	6	1805	56	25864	0.22	1	// GRMZM2G110220 // GRMZM2G090981 // GRMZM2G054905 // GRMZM2G450659 // GRMZM2G033671 // GRMZM2G702159
GO:0015077	F	monovalent inorganic cation transmembrane transporter activity	9	1805	195	25864	0.92	1	// GRMZM2G088964 // GRMZM5G825759 // GRMZM2G162748 // GRMZM2G084779 // GRMZM2G021725 // GRMZM2G048907 // GRMZM2G327234 // GRMZM2G038365 // GRMZM2G063492
GO:0008757	F	S-adenosylmethionine-dependent methyltransferase activity	6	1805	95	25864	0.65	1	// GRMZM2G318803 // GRMZM2G336909 // GRMZM2G126682 // GRMZM2G172365 // AC196475.3_FG004 // GRMZM2G161673
GO:0030234	F	enzyme regulator activity	21	1805	368	25864	0.84	1	// GRMZM2G150876 // GRMZM2G462803 // GRMZM2G075315 // GRMZM2G374971 // GRMZM2G177937 // GRMZM2G148925 // GRMZM2G117507 // GRMZM2G007928 // GRMZM2G165098 // GRMZM2G110406 // GRMZM2G064732 // GRMZM2G162200 // GRMZM2G167637 // GRMZM2G157510 // GRMZM2G156632 // GRMZM2G138349 // GRMZM2G074017 // GRMZM2G126079 // GRMZM2G128682 // GRMZM2G053722 // AC233850.1_FG003
GO:0004386	F	helicase activity	8	1805	252	25864	1	1	// GRMZM2G026371 // GRMZM2G000371 // GRMZM2G013283 // GRMZM2G001160 // GRMZM2G078275 // AC198418.3_FG005 // GRMZM2G100067 // GRMZM2G415491
GO:0019842	F	vitamin binding 19	1805	189	25864	0.087	1	// GRMZM2G038821 // GRMZM2G006480 // GRMZM2G094712 // GRMZM2G028004 // GRMZM2G179797 // GRMZM2G033799 // GRMZM2G108125 // GRMZM2G174145 // GRMZM2G155323 // GRMZM2G313162 // GRMZM2G412604 // GRMZM2G119583 // GRMZM2G348578 // GRMZM2G116258 // GRMZM2G010328 // GRMZM2G018006 // GRMZM2G080828 // GRMZM2G093900 // GRMZM2G124353
GO:0015171	F	amino acid transmembrane transporter activity	5	1805	38	25864	0.15	1	// GRMZM2G086258 // GRMZM5G805732 // GRMZM2G042313 // GRMZM5G894233 // GRMZM2G092433
GO:0008270	F	zinc ion binding	100	1805	2002	25864	1	1	// GRMZM2G165063 // GRMZM2G469371 // GRMZM2G368765 // GRMZM2G390436 // GRMZM2G138349 // AC198418.3_FG005 // GRMZM2G124476 // GRMZM2G052034 // AC233979.1_FG011 // GRMZM2G172621 // GRMZM5G844562 // GRMZM2G159724 // GRMZM2G004157 // GRMZM2G124701 // GRMZM2G006973 // GRMZM2G035821 // GRMZM2G017470 // GRMZM2G441029 // GRMZM2G327189 // GRMZM2G171373 // GRMZM2G057571 // GRMZM2G473250 // GRMZM2G090269 //…
GO:0008374	F	O-acyltransferase activity	6	1805	48	25864	0.14	1	// GRMZM2G169548 // GRMZM2G152895 // AC234154.1_FG008 // GRMZM5G817559 // GRMZM2G082633 // GRMZM2G007157
GO:0008375	F	acetylglucosaminyltransferase activity	5	1805	58	25864	0.39	1	// GRMZM2G110395 // GRMZM2G063133 // GRMZM2G018869 // GRMZM2G038898 // GRMZM2G062453
GO:0008092	F	cytoskeletal protein binding	9	1805	164	25864	0.8	1	// GRMZM2G145756 // GRMZM2G015645 // GRMZM2G465169 // GRMZM2G111201 // GRMZM2G127115 // GRMZM2G147221 // GRMZM2G114841 // GRMZM2G436981 // GRMZM2G075051
GO:0030695	F	GTPase regulator activity	7	1805	118	25864	0.71	1	// GRMZM2G150876 // GRMZM2G126079 // GRMZM2G110406 // GRMZM2G064732 // GRMZM2G138349 // GRMZM2G462803 // GRMZM2G117507
GO:0051213	F	dioxygenase activity	6	1805	63	25864	0.29	1	// GRMZM2G312997 // GRMZM2G154093 // GRMZM5G822593 // GRMZM2G000423 // GRMZM2G048616 // GRMZM2G162158
GO:0016702	F	oxidoreductase activity, acting on single donors with incorporation of molecular oxygen, incorporation of two atoms of oxygen	6	1805	62	25864	0.28	1	// GRMZM2G312997 // GRMZM2G154093 // GRMZM5G822593 // GRMZM2G000423 // GRMZM2G048616 // GRMZM2G162158
GO:0070035	F	purine NTP-dependent helicase activity	7	1805	155	25864	0.91	1	// GRMZM2G026371 // GRMZM2G013283 // GRMZM2G001160 // GRMZM2G078275 // AC198418.3_FG005 // GRMZM2G100067 // GRMZM2G415491
GO:0022803	F	passive transmembrane transporter activity	6	1805	90	25864	0.6	1	// GRMZM2G096365 // GRMZM2G098301 // GRMZM2G137985 // GRMZM2G074317 // GRMZM2G113470 // GRMZM2G170577
GO:0019787	F	small conjugating protein ligase activity	8	1805	173	25864	0.91	1	// GRMZM2G314412 // GRMZM2G135629 // GRMZM2G041141 // GRMZM2G073310 // GRMZM2G027375 // GRMZM2G061624 // GRMZM2G138176 // GRMZM2G135337
GO:0043169	F	cation binding	300	1805	4135	25864	0.25	1	// GRMZM2G074097 // GRMZM2G098520 // GRMZM2G351977 // GRMZM2G151249 // GRMZM2G156956 // GRMZM2G312438 // GRMZM2G469371 // GRMZM2G054905 // GRMZM2G368765 // GRMZM2G130379 // GRMZM2G145109 // GRMZM2G103270 // GRMZM2G017593 // GRMZM2G079381 // GRMZM2G122848 // GRMZM5G882364 // AC198418.3_FG005 // GRMZM2G028004 // GRMZM2G149428 // GRMZM2G124476 // GRMZM2G167957 // GRMZM2G026807 // GRMZM2G036880 // GR…
GO:0016462	F	pyrophosphatase activity	65	1805	1068	25864	0.88	1	// GRMZM2G093391 // GRMZM2G361256 // GRMZM2G105770 // GRMZM2G157334 // GRMZM2G000371 // GRMZM2G445617 // GRMZM2G128434 // GRMZM2G090718 // GRMZM2G142870 // GRMZM5G837018 // GRMZM2G026371 // AC198418.3_FG005 // GRMZM2G014240 // GRMZM5G856071 // GRMZM2G404702 // GRMZM2G084181 // GRMZM2G096952 // GRMZM2G302160 // GRMZM2G127230 // GRMZM5G861603 // GRMZM2G060045 // GRMZM2G026218 // GRMZM2G013283 // GR…
GO:0005507	F	copper ion binding	21	1805	304	25864	0.55	1	// GRMZM2G159250 // GRMZM2G098520 // GRMZM2G145870 // GRMZM2G001898 // GRMZM2G107562 // GRMZM2G113033 // GRMZM2G086628 // GRMZM2G094712 // GRMZM2G108076 // GRMZM2G071450 // GRMZM2G091228 // GRMZM2G119482 // GRMZM2G036708 // GRMZM2G061950 // GRMZM2G404702 // GRMZM2G020801 // GRMZM2G119583 // GRMZM2G128114 // GRMZM2G351023 // GRMZM2G049693 // GRMZM2G010328
GO:0016820	F	hydrolase activity, acting on acid anhydrides, catalyzing transmembrane movement of substances	19	1805	192	25864	0.097	1	// GRMZM2G067853 // GRMZM2G315375 // GRMZM2G361256 // GRMZM2G032218 // GRMZM2G315931 // GRMZM2G086730 // GRMZM2G060045 // AC234203.1_FG004 // GRMZM2G404702 // GRMZM2G091228 // GRMZM2G151406 // GRMZM2G142870 // GRMZM2G099191 // AC233878.1_FG004 // GRMZM2G048907 // GRMZM2G391042 // GRMZM2G140328 // GRMZM2G432390 // GRMZM2G084181
GO:0016879	F	ligase activity, forming carbon-nitrogen bonds	16	1805	360	25864	0.98	1	// GRMZM2G314412 // GRMZM2G111309 // GRMZM2G466265 // GRMZM2G135629 // GRMZM2G041141 // GRMZM2G135337 // GRMZM2G098290 // GRMZM2G377341 // GRMZM2G027375 // GRMZM2G443495 // GRMZM2G061624 // GRMZM2G138176 // GRMZM2G411771 // GRMZM2G111579 // GRMZM2G073310 // AC149818.2_FG006
GO:0015297	F	antiporter activity	11	1805	119	25864	0.23	1	// GRMZM5G894029 // GRMZM2G093643 // GRMZM2G130049 // GRMZM5G870170 // GRMZM2G161809 // GRMZM2G014454 // GRMZM2G166459 // GRMZM2G154845 // GRMZM2G000593 // GRMZM2G063492 // GRMZM2G013695
GO:0015298	F	solute:cation antiporter activity	5	1805	46	25864	0.24	1	// GRMZM2G014454 // GRMZM2G130049 // GRMZM5G894029 // GRMZM2G063492 // GRMZM2G093643
GO:0004806	F	triglyceride lipase activity	7	1805	63	25864	0.17	1	// GRMZM2G064594 // GRMZM5G897749 // GRMZM2G148913 // GRMZM2G029756 // GRMZM2G047995 // GRMZM5G882821 // GRMZM2G165179
GO:0060589	F	nucleoside-triphosphatase regulator activity	7	1805	127	25864	0.78	1	// GRMZM2G150876 // GRMZM2G126079 // GRMZM2G110406 // GRMZM2G064732 // GRMZM2G138349 // GRMZM2G462803 // GRMZM2G117507
GO:0008168	F	methyltransferase activity	24	1805	385	25864	0.73	1	// GRMZM2G114706 // GRMZM2G112242 // GRMZM2G050307 // GRMZM2G151887 // GRMZM2G150248 // GRMZM2G172365 // GRMZM5G876898 // GRMZM2G318803 // GRMZM2G336909 // GRMZM2G033952 // GRMZM2G156904 // GRMZM2G144155 // GRMZM2G004138 // GRMZM2G126682 // GRMZM2G010596 // GRMZM2G068158 // GRMZM2G035594 // GRMZM2G042295 // GRMZM2G349791 // GRMZM2G168412 // GRMZM2G005260 // GRMZM2G161673 // GRMZM2G114570 // AC196…
GO:0003723	F	RNA binding	30	1805	606	25864	0.98	1	// GRMZM2G142740 // GRMZM2G459702 // GRMZM2G113349 // GRMZM2G068715 // AC198418.3_FG005 // GRMZM2G127230 // GRMZM2G153476 // GRMZM2G124476 // GRMZM2G064914 // GRMZM2G064936 // GRMZM2G173923 // GRMZM2G111216 // GRMZM2G025855 // GRMZM2G158462 // GRMZM2G158835 // GRMZM2G091419 // GRMZM2G134398 // GRMZM2G042683 // GRMZM2G170870 // GRMZM2G163988 // GRMZM2G047513 // GRMZM2G074282 // GRMZM5G837626 // GR…
GO:0003682	F	chromatin binding	26	1805	434	25864	0.8	1	// GRMZM2G127857 // GRMZM2G010920 // GRMZM2G124540 // GRMZM2G419239 // GRMZM2G113742 // GRMZM2G079458 // GRMZM2G143046 // GRMZM2G063203 // GRMZM2G000818 // GRMZM2G135052 // GRMZM2G056407 // GRMZM2G124495 // GRMZM2G414159 // GRMZM2G049378 // GRMZM2G133262 // GRMZM2G169580 // GRMZM2G168002 // GRMZM2G176568 // GRMZM2G173882 // GRMZM2G126148 // GRMZM2G121753 // GRMZM2G405094 // GRMZM2G398055 // GRMZM…
GO:0050660	F	FAD binding	11	1805	172	25864	0.65	1	// GRMZM2G469969 // GRMZM2G064799 // GRMZM2G143883 // GRMZM2G425719 // GRMZM5G806449 // GRMZM2G053315 // GRMZM2G002959 // GRMZM2G052630 // GRMZM2G113844 // GRMZM2G089121 // GRMZM2G050997
GO:0030528	F	transcription regulator activity	53	1805	974	25864	0.97	1	// GRMZM5G833140 // GRMZM2G008166 // GRMZM2G033962 // GRMZM2G149756 // GRMZM2G125243 // GRMZM2G010929 // GRMZM2G148333 // GRMZM2G037630 // GRMZM2G336766 // GRMZM2G446515 // GRMZM2G122846 // GRMZM2G040349 // GRMZM2G143392 // GRMZM2G004641 // GRMZM5G830932 // GRMZM2G089812 // GRMZM2G158252 // GRMZM2G469551 // GRMZM2G040736 // GRMZM5G806839 // GRMZM2G159134 // GRMZM2G105834 // GRMZM2G169654 // AC232…
GO:0005198	F	structural molecule activity	42	1805	767	25864	0.95	1	// GRMZM2G101675 // GRMZM2G145962 // GRMZM5G826801 // GRMZM2G095348 // GRMZM2G463913 // GRMZM2G154499 // GRMZM5G870446 // GRMZM2G038833 // GRMZM2G153476 // GRMZM2G164965 // GRMZM2G028216 // GRMZM2G083243 // GRMZM2G124473 // GRMZM2G074173 // GRMZM2G150952 // GRMZM2G006219 // GRMZM2G020433 // GRMZM2G170870 // GRMZM2G025855 // GRMZM2G176820 // GRMZM2G042492 // GRMZM2G108643 // GRMZM2G145496 // GRMZM…
GO:0004872	F	receptor activity	8	1805	64	25864	0.096	1	// GRMZM2G158252 // GRMZM2G098301 // GRMZM2G084491 // GRMZM2G057935 // GRMZM2G389118 // GRMZM2G092174 // GRMZM2G181028 // GRMZM2G120574
GO:0005275	F	amine transmembrane transporter activity	5	1805	44	25864	0.21	1	// GRMZM2G086258 // GRMZM5G805732 // GRMZM2G042313 // GRMZM5G894233 // GRMZM2G092433
GO:0046914	F	transition metal ion binding	196	1805	3109	25864	0.94	1	// GRMZM2G098520 // GRMZM2G090245 // GRMZM2G400281 // GRMZM2G159250 // GRMZM2G165063 // GRMZM2G469371 // GRMZM2G368765 // GRMZM2G172491 // GRMZM2G017593 // GRMZM2G079381 // GRMZM2G122848 // GRMZM2G138349 // AC198418.3_FG005 // GRMZM2G028004 // GRMZM2G124476 // GRMZM2G052034 // GRMZM2G063756 // GRMZM2G119482 // GRMZM2G036708 // GRMZM2G178038 // GRMZM2G020801 // GRMZM2G143235 // GRMZM2G351023 // GR…
GO:0015035	F	protein disulfide oxidoreductase activity	14	1805	130	25864	0.088	1	// GRMZM2G110286 // GRMZM2G159369 // GRMZM2G022866 // GRMZM2G441144 // GRMZM2G181258 // GRMZM2G177937 // GRMZM5G880300 // GRMZM2G085000 // GRMZM5G860607 // GRMZM2G052796 // GRMZM2G045192 // GRMZM2G013695 // GRMZM2G163421 // GRMZM2G033198
GO:0044435	C	plastid part	249	1805	1192	25864	1.6e-47 4.9e-45 // GRMZM2G450659 // GRMZM2G449496 // GRMZM2G102838 // GRMZM2G015967 // GRMZM2G351977 // GRMZM2G071450 // GRMZM2G017290 // GRMZM5G826801 // GRMZM2G010929 // GRMZM2G440208 // GRMZM2G032282 // GRMZM2G079759 // GRMZM2G052812 // GRMZM2G133844 // AC198418.3_FG005 // GRMZM2G116258 // GRMZM2G130062 // GRMZM5G825759 // GRMZM2G026807 // GRMZM2G046681 // GRMZM2G036880 // GRMZM2G034243 // GRM…
GO:0044434	C	chloroplast part	247	1805	1174	25864	1.4e-47 4.9e-45 // GRMZM2G450659 // GRMZM2G449496 // GRMZM2G102838 // GRMZM2G015967 // GRMZM2G351977 // GRMZM2G071450 // GRMZM2G017290 // GRMZM5G826801 // GRMZM2G010929 // GRMZM2G440208 // GRMZM2G032282 // GRMZM2G079759 // GRMZM2G052812 // GRMZM2G133844 // AC198418.3_FG005 // GRMZM2G116258 // GRMZM2G130062 // GRMZM5G825759 // GRMZM2G026807 // GRMZM2G046681 // GRMZM2G036880 // GRMZM2G034243 // GRM…
GO:0009536	C	plastid 356	1805	2254	25864	1e-43	2e-41	// GRMZM2G074097 // GRMZM2G109785 // GRMZM2G449496 // GRMZM2G017290 // GRMZM5G826801 // GRMZM2G312438 // GRMZM5G895554 // GRMZM2G137151 // GRMZM2G036880 // GRMZM2G086258 // GRMZM2G119482 // GRMZM2G036708 // GRMZM2G025855 // GRMZM2G020801 // GRMZM2G094712 // GRMZM2G042639 // GRMZM2G090271 // AC194970.5_FG001 // GRMZM2G155962 // GRMZM2G097283 // GRMZM2G103101 // GRMZM2G102912 // GRMZM2G171373 // GR…
GO:0009507	C	chloroplast	341	1805	2136	25864	1.3e-42 2e-40	// GRMZM2G074097 // GRMZM2G045135 // GRMZM2G102838 // GRMZM2G119773 // GRMZM2G351977 // GRMZM2G040843 // GRMZM2G033799 // GRMZM2G017290 // GRMZM5G826801 // GRMZM2G312438 // GRMZM2G084958 // GRMZM2G440208 // GRMZM2G032282 // GRMZM2G079759 // GRMZM2G062129 // GRMZM2G052812 // GRMZM2G133844 // AC198418.3_FG005 // GRMZM2G149317 // AC194970.5_FG001 // GRMZM2G130062 // GRMZM2G057374 // GRMZM2G337113 //…
GO:0009579	C	thylakoid	147	1805	546	25864	3.7e-38 4.5e-36 // GRMZM2G449496 // GRMZM2G102838 // GRMZM2G015967 // GRMZM2G351977 // GRMZM2G017290 // GRMZM5G826801 // GRMZM2G010929 // GRMZM2G079759 // GRMZM2G092427 // GRMZM2G133844 // GRMZM5G825759 // GRMZM2G026807 // GRMZM5G832229 // GRMZM2G034243 // GRMZM2G086258 // GRMZM2G162233 // GRMZM5G870446 // GRMZM2G085000 // GRMZM2G031057 // GRMZM2G025855 // GRMZM2G155216 // GRMZM2G085646 // GRMZM2…
GO:0031976	C	plastid thylakoid	122	1805	407	25864	1.7e-35 1.3e-33 // GRMZM2G449496 // GRMZM2G102838 // GRMZM2G015967 // GRMZM2G351977 // GRMZM2G017290 // GRMZM5G826801 // GRMZM2G010929 // GRMZM2G079759 // GRMZM2G092427 // GRMZM2G133844 // GRMZM5G825759 // GRMZM2G036880 // GRMZM2G013781 // GRMZM2G086258 // GRMZM2G162233 // GRMZM5G870446 // GRMZM2G085000 // GRMZM2G025855 // GRMZM2G155216 // GRMZM2G021256 // GRMZM2G031057 // GRMZM2G072280 // GRMZM2…
GO:0009534	C	chloroplast thylakoid	122	1805	406	25864	1.4e-35 1.3e-33 // GRMZM2G449496 // GRMZM2G102838 // GRMZM2G015967 // GRMZM2G351977 // GRMZM2G017290 // GRMZM5G826801 // GRMZM2G010929 // GRMZM2G079759 // GRMZM2G092427 // GRMZM2G133844 // GRMZM5G825759 // GRMZM2G036880 // GRMZM2G013781 // GRMZM2G086258 // GRMZM2G162233 // GRMZM5G870446 // GRMZM2G085000 // GRMZM2G025855 // GRMZM2G155216 // GRMZM2G021256 // GRMZM2G031057 // GRMZM2G072280 // GRMZM2…
GO:0031984	C	organelle subcompartment	123	1805	413	25864	1.5e-35 1.3e-33 // GRMZM2G449496 // GRMZM2G102838 // GRMZM2G015967 // GRMZM2G351977 // GRMZM2G017290 // GRMZM5G826801 // GRMZM2G010929 // GRMZM2G079759 // GRMZM2G092427 // GRMZM2G133844 // GRMZM5G825759 // GRMZM2G036880 // GRMZM2G013781 // GRMZM2G086258 // GRMZM2G162233 // GRMZM5G870446 // GRMZM2G085000 // GRMZM2G025855 // GRMZM2G155216 // GRMZM2G021256 // GRMZM2G031057 // GRMZM2G072280 // GRMZM2…
GO:0044436	C	thylakoid part	115	1805	400	25864	3.9e-32 2.6e-30 // GRMZM2G449496 // GRMZM2G102838 // GRMZM2G015967 // GRMZM2G351977 // GRMZM2G017290 // GRMZM5G826801 // GRMZM2G010929 // GRMZM2G079759 // GRMZM2G092427 // GRMZM2G133844 // GRMZM5G825759 // GRMZM2G036880 // GRMZM2G013781 // GRMZM2G162233 // GRMZM5G870446 // GRMZM2G085000 // GRMZM2G025855 // GRMZM2G155216 // GRMZM2G021256 // GRMZM2G031057 // GRMZM2G072280 // GRMZM2G057374 // GRMZM2…
GO:0034357	C	photosynthetic membrane 114	1805	404	25864	3e-31	1.8e-29 // GRMZM2G449496 // GRMZM2G102838 // GRMZM2G015967 // GRMZM2G351977 // GRMZM2G017290 // GRMZM5G826801 // GRMZM2G010929 // GRMZM2G079759 // GRMZM2G092427 // GRMZM2G133844 // GRMZM5G825759 // GRMZM2G036880 // GRMZM2G013781 // GRMZM2G162233 // GRMZM5G870446 // GRMZM2G085000 // GRMZM2G025855 // GRMZM2G155216 // GRMZM2G085646 // GRMZM2G021256 // GRMZM2G026015 // GRMZM2G031057 // GRMZM2G072280 …
GO:0055035	C	plastid thylakoid membrane	103	1805	339	25864	1.7e-30 9e-29	// GRMZM2G449496 // GRMZM2G015967 // GRMZM2G351977 // GRMZM2G017290 // GRMZM5G826801 // GRMZM2G010929 // GRMZM2G079759 // GRMZM2G092427 // GRMZM2G133844 // GRMZM5G825759 // GRMZM2G036880 // GRMZM2G013781 // GRMZM2G162233 // GRMZM5G870446 // GRMZM2G085000 // GRMZM2G025855 // GRMZM2G155216 // GRMZM2G021256 // GRMZM2G031057 // GRMZM2G072280 // GRMZM2G057374 // GRMZM2G098290 // GRMZM2G016622 // GRMZM…
GO:0009535	C	chloroplast thylakoid membrane	102	1805	337	25864	4.1e-30 2.1e-28 // GRMZM2G449496 // GRMZM2G015967 // GRMZM2G351977 // GRMZM2G017290 // GRMZM5G826801 // GRMZM2G010929 // GRMZM2G079759 // GRMZM2G092427 // GRMZM2G133844 // GRMZM5G825759 // GRMZM2G036880 // GRMZM2G013781 // GRMZM2G162233 // GRMZM5G870446 // GRMZM2G085000 // GRMZM2G025855 // GRMZM2G155216 // GRMZM2G021256 // GRMZM2G031057 // GRMZM2G072280 // GRMZM2G057374 // GRMZM2G098290 // GRMZM2…
GO:0042651	C	thylakoid membrane	105	1805	363	25864	1.3e-29 6.1e-28 // GRMZM2G449496 // GRMZM2G102838 // GRMZM2G015967 // GRMZM2G351977 // GRMZM2G017290 // GRMZM5G826801 // GRMZM2G010929 // GRMZM2G079759 // GRMZM2G092427 // GRMZM2G133844 // GRMZM5G825759 // GRMZM2G036880 // GRMZM2G013781 // GRMZM2G162233 // GRMZM5G870446 // GRMZM2G085000 // GRMZM2G025855 // GRMZM2G155216 // GRMZM2G021256 // GRMZM2G031057 // GRMZM2G072280 // GRMZM2G057374 // GRMZM2…
GO:0044444	C	cytoplasmic part	645	1805	6103	25864	4.3e-29 1.9e-27 // GRMZM2G074097 // GRMZM2G064563 // GRMZM2G158147 // GRMZM2G148194 // GRMZM2G098520 // GRMZM2G017290 // GRMZM2G097277 // GRMZM2G312438 // GRMZM2G440208 // GRMZM2G139300 // GRMZM2G077299 // GRMZM2G062129 // GRMZM2G138349 // GRMZM5G895554 // GRMZM2G149184 // AC182617.3_FG001 // GRMZM2G137151 // GRMZM2G036880 // GRMZM2G086258 // GRMZM2G006219 // GRMZM2G119482 // GRMZM2G036708 // GRM…
GO:0009570	C	chloroplast stroma	133	1805	582	25864	1.6e-28 6.2e-27 // GRMZM2G098520 // GRMZM2G015967 // GRMZM2G109785 // GRMZM2G466780 // GRMZM2G102838 // GRMZM5G826801 // GRMZM2G032282 // AC198418.3_FG005 // GRMZM2G130062 // GRMZM2G026807 // GRMZM2G455085 // GRMZM2G073054 // GRMZM5G870446 // GRMZM2G077214 // GRMZM2G052036 // GRMZM2G025855 // GRMZM2G351023 // GRMZM2G159250 // GRMZM2G122337 // GRMZM2G042639 // GRMZM2G090271 // GRMZM2G152686 // GRM…
GO:0009532	C	plastid stroma	135	1805	598	25864	1.7e-28 6.2e-27 // GRMZM2G449496 // GRMZM2G015967 // GRMZM2G098520 // GRMZM2G071450 // GRMZM2G102838 // GRMZM5G826801 // GRMZM2G032282 // AC198418.3_FG005 // GRMZM2G130062 // GRMZM2G026807 // GRMZM2G455085 // GRMZM2G073054 // GRMZM5G870446 // GRMZM2G077214 // GRMZM2G052036 // GRMZM2G025855 // GRMZM2G351023 // GRMZM2G159250 // GRMZM2G122337 // GRMZM2G042639 // GRMZM2G090271 // GRMZM2G152686 // GRM…
GO:0005737	C	cytoplasm	671	1805	6663	25864	5.7e-25 2e-23	// GRMZM2G074097 // GRMZM2G064563 // GRMZM2G158147 // GRMZM2G148194 // GRMZM2G098520 // GRMZM2G017290 // GRMZM2G097277 // GRMZM2G312438 // GRMZM2G440208 // GRMZM2G139300 // GRMZM2G077299 // GRMZM2G062129 // GRMZM2G138349 // GRMZM5G895554 // GRMZM2G149184 // AC182617.3_FG001 // GRMZM2G137151 // GRMZM2G036880 // GRMZM2G086258 // GRMZM2G006219 // GRMZM2G119482 // GRMZM2G036708 // GRMZM2G020146 // GR…
GO:0009941	C	chloroplast envelope	121	1805	560	25864	3.2e-24 1.1e-22 // GRMZM2G449496 // GRMZM2G102838 // GRMZM2G351977 // GRMZM2G017290 // GRMZM2G133684 // GRMZM2G079759 // GRMZM2G052812 // AC198418.3_FG005 // GRMZM2G130062 // GRMZM5G825759 // GRMZM2G026807 // GRMZM2G046681 // GRMZM2G036880 // GRMZM2G086258 // GRMZM2G077214 // GRMZM2G016066 // GRMZM2G155216 // GRMZM2G351023 // GRMZM2G116258 // AC234157.1_FG002 // GRMZM2G127139 // GRMZM2G143870 // …
GO:0009526	C	plastid envelope	123	1805	584	25864	8.9e-24 2.8e-22 // GRMZM2G449496 // GRMZM2G102838 // GRMZM2G351977 // GRMZM2G017290 // GRMZM2G133684 // GRMZM2G079759 // GRMZM2G052812 // AC198418.3_FG005 // GRMZM2G130062 // GRMZM5G825759 // GRMZM2G026807 // GRMZM2G046681 // GRMZM2G036880 // GRMZM2G086258 // GRMZM5G870446 // GRMZM2G077214 // GRMZM2G016066 // GRMZM2G155216 // GRMZM2G351023 // GRMZM2G116258 // AC234157.1_FG002 // GRMZM2G127139 // …
GO:0016020	C	membrane	558	1805	5709	25864	3.1e-17 9.4e-16 // GRMZM2G064563 // GRMZM2G181018 // GRMZM5G833140 // GRMZM2G017290 // GRMZM5G826801 // GRMZM2G312438 // GRMZM2G075229 // GRMZM2G061469 // GRMZM2G138349 // GRMZM2G036880 // GRMZM2G086258 // GRMZM2G151425 // GRMZM2G306851 // GRMZM2G006219 // GRMZM2G025855 // GRMZM2G020142 // GRMZM2G157168 // GRMZM2G168108 // GRMZM2G094712 // GRMZM2G164470 // GRMZM5G868047 // GRMZM2G108228 // AC1949…
GO:0043231	C	intracellular membrane-bounded organelle	647	1805	6999	25864	2.1e-15 5.9e-14 // GRMZM2G074097 // GRMZM2G064563 // GRMZM2G098520 // GRMZM2G017290 // GRMZM2G097277 // GRMZM2G312438 // GRMZM2G440208 // GRMZM2G139300 // GRMZM2G077299 // GRMZM2G062129 // GRMZM2G138349 // GRMZM5G895554 // GRMZM2G149184 // AC182617.3_FG001 // GRMZM2G137151 // GRMZM2G036880 // GRMZM2G086258 // GRMZM2G006219 // GRMZM2G119482 // GRMZM2G036708 // GRMZM2G020146 // GRMZM2G025855 // GRM…
GO:0043227	C	membrane-bounded organelle	647	1805	7016	25864	3.4e-15 9.3e-14 // GRMZM2G074097 // GRMZM2G064563 // GRMZM2G098520 // GRMZM2G017290 // GRMZM2G097277 // GRMZM2G312438 // GRMZM2G440208 // GRMZM2G139300 // GRMZM2G077299 // GRMZM2G062129 // GRMZM2G138349 // GRMZM5G895554 // GRMZM2G149184 // AC182617.3_FG001 // GRMZM2G137151 // GRMZM2G036880 // GRMZM2G086258 // GRMZM2G006219 // GRMZM2G119482 // GRMZM2G036708 // GRMZM2G020146 // GRMZM2G025855 // GRM…
GO:0044422	C	organelle part	360	1805	3457	25864	5.4e-14 1.4e-12 // GRMZM2G109785 // GRMZM2G098520 // GRMZM2G017290 // GRMZM5G826801 // GRMZM2G036880 // GRMZM2G086258 // GRMZM2G006219 // GRMZM2G119482 // GRMZM2G025855 // GRMZM2G020142 // GRMZM2G042639 // GRMZM2G116542 // GRMZM2G016622 // GRMZM2G347766 // GRMZM2G103101 // GRMZM2G172410 // GRMZM2G113349 // GRMZM2G106429 // GRMZM2G134130 // GRMZM2G101413 // GRMZM2G040559 // GRMZM2G404702 // GRMZM2…
GO:0044464	C	cell part	1019	1805	12261	25864	6e-14	1.4e-12 // GRMZM2G074097 // GRMZM5G833140 // GRMZM2G162537 // GRMZM2G181018 // GRMZM2G059151 // GRMZM2G064563 // GRMZM2G400281 // GRMZM2G017290 // GRMZM2G097277 // GRMZM2G312438 // GRMZM2G440208 // GRMZM2G075229 // GRMZM2G139300 // GRMZM2G061469 // GRMZM2G062129 // GRMZM2G138349 // GRMZM5G895554 // GRMZM2G107956 // GRMZM2G074173 // GRMZM2G145175 // AC182617.3_FG001 // GRMZM2G137151 // GRMZM2G0368…
GO:0005623	C	cell	1019	1805	12261	25864	6e-14	1.4e-12 // GRMZM2G074097 // GRMZM5G833140 // GRMZM2G162537 // GRMZM2G181018 // GRMZM2G059151 // GRMZM2G064563 // GRMZM2G400281 // GRMZM2G017290 // GRMZM2G097277 // GRMZM2G312438 // GRMZM2G440208 // GRMZM2G075229 // GRMZM2G139300 // GRMZM2G061469 // GRMZM2G062129 // GRMZM2G138349 // GRMZM5G895554 // GRMZM2G107956 // GRMZM2G074173 // GRMZM2G145175 // AC182617.3_FG001 // GRMZM2G137151 // GRMZM2G0368…
GO:0044446	C	intracellular organelle part	359	1805	3454	25864	7.6e-14 1.8e-12 // GRMZM2G109785 // GRMZM2G098520 // GRMZM2G017290 // GRMZM5G826801 // GRMZM2G036880 // GRMZM2G086258 // GRMZM2G006219 // GRMZM2G119482 // GRMZM2G025855 // GRMZM2G020142 // GRMZM2G042639 // GRMZM2G116542 // GRMZM2G016622 // GRMZM2G347766 // GRMZM2G103101 // GRMZM2G172410 // GRMZM2G113349 // GRMZM2G106429 // GRMZM2G134130 // GRMZM2G101413 // GRMZM2G040559 // GRMZM2G404702 // GRMZM2…
GO:0031090	C	organelle membrane	164	1805	1250	25864	2.8e-13 6.3e-12 // GRMZM2G449496 // GRMZM2G102838 // GRMZM2G015967 // GRMZM2G351977 // GRMZM2G017290 // GRMZM5G826801 // GRMZM2G010929 // GRMZM2G133684 // GRMZM2G073584 // GRMZM2G063244 // GRMZM2G079759 // GRMZM2G092427 // GRMZM2G133844 // GRMZM5G825759 // GRMZM2G036880 // GRMZM2G013781 // GRMZM2G162233 // GRMZM2G006219 // GRMZM5G870446 // GRMZM2G085000 // GRMZM2G053315 // GRMZM2G109785 // GRMZM2…
GO:0043229	C	intracellular organelle 676	1805	7690	25864	7.1e-12 1.5e-10 // GRMZM2G074097 // GRMZM2G064563 // GRMZM2G098520 // GRMZM2G017290 // GRMZM2G097277 // GRMZM2G312438 // GRMZM2G440208 // GRMZM2G139300 // GRMZM2G077299 // GRMZM2G062129 // GRMZM2G138349 // GRMZM5G895554 // GRMZM2G149184 // AC182617.3_FG001 // GRMZM2G137151 // GRMZM2G036880 // GRMZM2G086258 // GRMZM2G006219 // GRMZM2G119482 // GRMZM2G036708 // GRMZM2G020146 // GRMZM2G025855 // GRM…
GO:0043226	C	organelle	676	1805	7692	25864	7.5e-12 1.5e-10 // GRMZM2G074097 // GRMZM2G064563 // GRMZM2G098520 // GRMZM2G017290 // GRMZM2G097277 // GRMZM2G312438 // GRMZM2G440208 // GRMZM2G139300 // GRMZM2G077299 // GRMZM2G062129 // GRMZM2G138349 // GRMZM5G895554 // GRMZM2G149184 // AC182617.3_FG001 // GRMZM2G137151 // GRMZM2G036880 // GRMZM2G086258 // GRMZM2G006219 // GRMZM2G119482 // GRMZM2G036708 // GRMZM2G020146 // GRMZM2G025855 // GRM…
GO:0031967	C	organelle envelope	125	1805	899	25864	7.8e-12 1.6e-10 // GRMZM2G449496 // GRMZM2G102838 // GRMZM2G351977 // GRMZM2G017290 // GRMZM2G133684 // GRMZM2G079759 // GRMZM2G052812 // AC198418.3_FG005 // GRMZM2G130062 // GRMZM5G825759 // GRMZM2G026807 // GRMZM2G046681 // GRMZM2G036880 // GRMZM2G086258 // GRMZM5G870446 // GRMZM2G077214 // GRMZM2G016066 // GRMZM2G155216 // GRMZM2G351023 // GRMZM2G116258 // AC234157.1_FG002 // GRMZM2G127139 // …
GO:0031975	C	envelope	126	1805	918	25864	1.4e-11 2.7e-10 // GRMZM2G449496 // GRMZM2G102838 // GRMZM2G351977 // GRMZM2G017290 // GRMZM2G133684 // GRMZM2G079759 // GRMZM2G052812 // AC198418.3_FG005 // GRMZM2G130062 // GRMZM5G825759 // GRMZM2G026807 // GRMZM2G046681 // GRMZM2G036880 // GRMZM2G086258 // GRMZM5G870446 // GRMZM2G077214 // GRMZM2G016066 // GRMZM2G155216 // GRMZM2G351023 // GRMZM2G116258 // AC234157.1_FG002 // GRMZM2G127139 // …
GO:0010287	C	plastoglobule	27	1805	66	25864	2.3e-11 4.4e-10 // GRMZM2G013342 // GRMZM2G149428 // GRMZM2G351977 // GRMZM2G113349 // GRMZM2G315125 // GRMZM2G024150 // GRMZM2G300348 // GRMZM2G104549 // GRMZM5G817559 // GRMZM2G155253 // GRMZM2G036880 // GRMZM5G870446 // GRMZM2G016066 // GRMZM2G155216 // GRMZM2G160268 // GRMZM2G046284 // GRMZM2G017290 // GRMZM2G069708 // GRMZM2G012276 // GRMZM2G089365 // GRMZM2G016622 // GRMZM2G039996 // GRMZM2…
GO:0044424	C	intracellular part	758	1805	8943	25864	1.6e-10 3e-09	// GRMZM2G074097 // GRMZM2G064563 // GRMZM2G158147 // GRMZM2G148194 // GRMZM2G098520 // GRMZM2G017290 // GRMZM2G097277 // GRMZM2G312438 // GRMZM2G440208 // GRMZM2G139300 // GRMZM2G077299 // GRMZM2G062129 // GRMZM2G138349 // GRMZM5G895554 // GRMZM2G149184 // AC182617.3_FG001 // GRMZM2G137151 // GRMZM2G036880 // GRMZM2G086258 // GRMZM2G006219 // GRMZM2G119482 // GRMZM2G036708 // GRMZM2G020146 // GR…
GO:0031977	C	thylakoid lumen 24	1805	67	25864	2.6e-09 4.5e-08 // GRMZM2G098520 // GRMZM2G015967 // GRMZM2G113349 // GRMZM2G010929 // GRMZM2G087435 // GRMZM2G095333 // GRMZM2G085885 // GRMZM2G035708 // GRMZM2G033198 // GRMZM2G155253 // GRMZM2G071450 // GRMZM2G063244 // GRMZM5G870446 // GRMZM2G117968 // GRMZM2G027219 // GRMZM2G046284 // GRMZM2G436710 // GRMZM2G102838 // GRMZM2G176840 // GRMZM2G113033 // GRMZM2G025882 // GRMZM5G804323 // GRMZM5…
GO:0005773	C	vacuole 111	1805	867	25864	7.9e-09 1.4e-07 // GRMZM2G064563 // GRMZM2G092256 // GRMZM2G152477 // GRMZM2G062974 // GRMZM2G139300 // GRMZM2G073584 // GRMZM2G077299 // GRMZM2G138349 // GRMZM2G007188 // GRMZM2G013781 // GRMZM2G400938 // GRMZM2G006219 // GRMZM2G020146 // GRMZM2G018441 // GRMZM2G028501 // GRMZM2G152447 // GRMZM2G097277 // AC234203.1_FG004 // GRMZM2G034598 // GRMZM5G868047 // GRMZM2G153274 // GRMZM2G058227 // GRM…
GO:0009521	C	photosystem	27	1805	92	25864	9.4e-09 1.6e-07 // GRMZM2G013342 // GRMZM2G149428 // GRMZM2G120619 // GRMZM2G113349 // GRMZM2G024150 // GRMZM2G441888 // GRMZM5G832229 // GRMZM2G016677 // GRMZM2G380414 // AC190623.3_FG001 // GRMZM2G016066 // GRMZM2G155216 // GRMZM2G085646 // GRMZM2G017290 // GRMZM2G472852 // GRMZM2G026015 // GRMZM2G176840 // GRMZM2G329047 // GRMZM2G012397 // GRMZM2G016622 // GRMZM2G134130 // GRMZM2G436986 // GRM…
GO:0005622	C	intracellular	779	1805	9452	25864	1.4e-08 2.3e-07 // GRMZM2G074097 // GRMZM2G064563 // GRMZM2G162537 // GRMZM2G148194 // GRMZM2G098520 // GRMZM2G400281 // GRMZM2G017290 // GRMZM2G097277 // GRMZM2G312438 // GRMZM2G440208 // GRMZM2G139300 // GRMZM2G077299 // GRMZM2G062129 // GRMZM2G138349 // GRMZM5G895554 // GRMZM2G149184 // AC182617.3_FG001 // GRMZM2G137151 // GRMZM2G036880 // GRMZM2G086258 // GRMZM2G006219 // GRMZM2G119482 // GRM…
GO:0031224	C	intrinsic to membrane	186	1805	1790	25864	1.9e-07 3e-06	// GRMZM2G113470 // GRMZM2G075229 // GRMZM2G172491 // GRMZM2G061469 // GRMZM2G016184 // GRMZM5G825759 // GRMZM2G153920 // GRMZM2G177213 // GRMZM2G006219 // GRMZM2G063756 // GRMZM2G011222 // GRMZM2G053315 // GRMZM2G155216 // GRMZM2G157168 // GRMZM2G379540 // GRMZM2G157675 // GRMZM2G096343 // GRMZM2G042981 // GRMZM2G064657 // GRMZM2G108597 // GRMZM2G086730 // AC234203.1_FG004 // GRMZM2G391042 // GR…
GO:0048046	C	apoplast	57	1805	376	25864	3.6e-07 5.5e-06 // GRMZM2G026024 // GRMZM2G098520 // GRMZM2G089136 // GRMZM2G157334 // GRMZM2G351977 // GRMZM2G177937 // GRMZM2G113349 // GRMZM2G097277 // GRMZM2G012530 // GRMZM2G106429 // GRMZM2G032282 // GRMZM2G061950 // GRMZM2G077299 // GRMZM2G079381 // GRMZM2G104549 // GRMZM2G090245 // GRMZM2G117507 // GRMZM2G049693 // GRMZM5G833389 // GRMZM2G155253 // GRMZM2G151249 // GRMZM2G070271 // GRMZM2…
GO:0016021	C	integral to membrane	178	1805	1723	25864	5.1e-07 7.6e-06 // GRMZM2G113470 // GRMZM2G075229 // GRMZM2G172491 // GRMZM2G061469 // GRMZM2G016184 // GRMZM5G825759 // GRMZM2G153920 // GRMZM2G177213 // GRMZM2G006219 // GRMZM2G063756 // GRMZM2G011222 // GRMZM2G155216 // GRMZM2G157168 // GRMZM2G379540 // GRMZM2G157675 // GRMZM2G096343 // GRMZM2G042981 // GRMZM2G064657 // GRMZM2G108597 // GRMZM2G086730 // AC234203.1_FG004 // GRMZM2G391042 // GRM…
GO:0009522	C	photosystem I	13	1805	31	25864	2.8e-06 4.2e-05 // GRMZM2G026015 // GRMZM2G013342 // GRMZM2G103101 // GRMZM2G120619 // GRMZM2G329047 // GRMZM2G017290 // GRMZM2G001653 // GRMZM2G024150 // GRMZM2G012397 // GRMZM2G016066 // GRMZM2G155216 // GRMZM2G016622 // GRMZM2G085646
GO:0031978	C	plastid thylakoid lumen 12	1805	26	25864	3.1e-06 4.4e-05 // GRMZM2G102838 // GRMZM2G025882 // GRMZM2G176840 // GRMZM2G071450 // GRMZM2G113349 // GRMZM5G804323 // GRMZM2G087435 // GRMZM5G854533 // GRMZM2G027219 // GRMZM2G172723 // GRMZM2G035708 // GRMZM2G436710
GO:0009543	C	chloroplast thylakoid lumen	12	1805	26	25864	3.1e-06 4.4e-05 // GRMZM2G102838 // GRMZM2G025882 // GRMZM2G176840 // GRMZM2G071450 // GRMZM2G113349 // GRMZM5G804323 // GRMZM2G087435 // GRMZM5G854533 // GRMZM2G027219 // GRMZM2G172723 // GRMZM2G035708 // GRMZM2G436710
GO:0044425	C	membrane part	255	1805	2755	25864	5.6e-06 7.7e-05 // GRMZM2G329047 // GRMZM2G010433 // GRMZM2G017290 // GRMZM2G312438 // GRMZM2G113470 // GRMZM2G075229 // GRMZM2G172491 // GRMZM2G061469 // GRMZM2G117507 // GRMZM2G036564 // GRMZM2G159388 // GRMZM5G825759 // GRMZM5G832229 // GRMZM2G153920 // GRMZM2G177213 // GRMZM2G006219 // GRMZM2G063756 // GRMZM2G011222 // GRMZM2G053315 // GRMZM2G016066 // GRMZM2G155216 // GRMZM2G020142 // GRMZM2…
GO:0009523	C	photosystem II	16	1805	58	25864	1.8e-05 0.00024 // GRMZM2G472852 // AC190623.3_FG001 // GRMZM2G149428 // GRMZM5G832229 // GRMZM2G016677 // GRMZM2G113349 // GRMZM5G804323 // GRMZM2G380414 // GRMZM2G134130 // GRMZM2G021256 // GRMZM2G120619 // GRMZM2G155216 // GRMZM2G172723 // GRMZM2G441888 // GRMZM2G436986 // GRMZM2G176840
GO:0009538	C	photosystem I reaction center	7	1805	9	25864	3.4e-05 0.00044 // GRMZM2G026015 // GRMZM2G013342 // GRMZM2G017290 // GRMZM2G024150 // GRMZM2G016066 // GRMZM2G016622 // GRMZM2G085646
GO:0010319	C	stromule	14	1805	50	25864	5.2e-05 0.00067 // GRMZM2G306732 // GRMZM2G089136 // GRMZM2G026807 // GRMZM2G158835 // GRMZM2G177937 // GRMZM2G162529 // GRMZM2G042683 // GRMZM5G845611 // GRMZM2G162200 // GRMZM2G120579 // GRMZM2G068715 // GRMZM2G026024 // GRMZM2G178960 // GRMZM5G870446
GO:0005576	C	extracellular region	68	1805	575	25864	6.1e-05 0.00076 // GRMZM2G026024 // GRMZM2G098520 // GRMZM2G089136 // GRMZM2G157334 // GRMZM2G351977 // GRMZM2G094990 // GRMZM2G177937 // GRMZM2G113349 // GRMZM2G097277 // GRMZM2G012530 // GRMZM2G106429 // GRMZM2G070271 // GRMZM2G032282 // GRMZM2G139300 // GRMZM2G061950 // GRMZM2G077299 // GRMZM2G079381 // GRMZM2G104549 // GRMZM2G456997 // GRMZM2G066578 // GRMZM2G090245 // GRMZM2G117507 // GRMZM2…
GO:0000325	C	plant-type vacuole	20	1805	109	25864	0.00026 0.0032	// GRMZM2G096365 // GRMZM2G066326 // GRMZM5G877788 // GRMZM2G089836 // GRMZM2G142870 // GRMZM2G067789 // GRMZM2G173424 // GRMZM2G363926 // GRMZM2G006219 // GRMZM2G116584 // GRMZM2G036908 // GRMZM2G042313 // GRMZM5G868047 // GRMZM2G166976 // GRMZM2G171507 // GRMZM2G161310 // GRMZM2G336448 // GRMZM2G086430 // GRMZM5G867390 // GRMZM2G084181
GO:0010598	C	NAD(P)H dehydrogenase complex (plastoquinone)	5	1805	6	25864	0.00039 0.0047	// GRMZM2G032253 // GRMZM2G075958 // GRMZM2G035708 // GRMZM2G328908 // GRMZM2G034243
GO:0019898	C	extrinsic to membrane	11	1805	45	25864	0.00086 0.01	// GRMZM2G176840 // GRMZM2G016677 // GRMZM2G113349 // GRMZM5G804323 // GRMZM2G021256 // GRMZM2G064732 // GRMZM2G045314 // GRMZM2G172723 // GRMZM2G441888 // GRMZM2G436986 // GRMZM5G830776
GO:0000323	C	lytic vacuole	5	1805	10	25864	0.002	0.023	// GRMZM2G093032 // GRMZM2G126260 // GRMZM2G149184 // GRMZM2G363926 // AC203862.4_FG001
GO:0009654	C	oxygen evolving complex 8	1805	32	25864	0.0038	0.043	// GRMZM2G176840 // GRMZM2G016677 // GRMZM2G113349 // GRMZM5G804323 // GRMZM2G021256 // GRMZM2G172723 // GRMZM2G441888 // GRMZM2G436986
GO:0044437	C	vacuolar part	43	1805	392	25864	0.0045	0.05	// GRMZM2G064563 // GRMZM2G028501 // GRMZM2G173682 // GRMZM2G025243 // GRMZM2G159369 // GRMZM2G166976 // GRMZM2G336448 // GRMZM2G142870 // GRMZM2G061950 // GRMZM2G161310 // GRMZM2G097395 // GRMZM2G082633 // GRMZM2G049693 // GRMZM2G097802 // GRMZM2G042313 // GRMZM2G116584 // GRMZM5G867390 // GRMZM2G052423 // GRMZM5G877788 // GRMZM2G124353 // GRMZM2G099483 // GRMZM2G173858 // GRMZM2G015955 // GRMZM…
GO:0005774	C	vacuolar membrane	42	1805	387	25864	0.0058	0.063	// GRMZM2G064563 // GRMZM2G028501 // GRMZM2G025243 // GRMZM2G159369 // GRMZM2G166976 // GRMZM2G336448 // GRMZM2G142870 // GRMZM2G061950 // GRMZM2G161310 // GRMZM2G097395 // GRMZM2G082633 // GRMZM2G049693 // GRMZM2G097802 // GRMZM2G042313 // GRMZM2G116584 // GRMZM5G867390 // GRMZM2G052423 // GRMZM5G877788 // GRMZM2G124353 // GRMZM2G099483 // GRMZM2G173858 // GRMZM2G015955 // GRMZM2G173424 // GRMZM…
GO:0009295	C	nucleoid	8	1805	39	25864	0.01	0.11	// GRMZM2G449496 // GRMZM2G028216 // GRMZM5G826801 // GRMZM2G006229 // GRMZM2G360021 // GRMZM2G466780 // GRMZM2G091419 // GRMZM2G156937
GO:0005886	C	plasma membrane 197	1805	2404	25864	0.014	0.15	// GRMZM2G064563 // GRMZM2G181018 // GRMZM2G069198 // GRMZM5G825515 // GRMZM2G101125 // GRMZM2G062974 // GRMZM2G440208 // GRMZM2G061469 // GRMZM2G180422 // GRMZM2G138349 // GRMZM2G133844 // GRMZM2G007188 // GRMZM2G108228 // GRMZM2G117507 // GRMZM2G159388 // GRMZM2G151425 // GRMZM2G306851 // GRMZM2G006219 // GRMZM2G414813 // GRMZM2G047486 // GRMZM2G020142 // GRMZM2G120652 // GRMZM2G157675 // GRMZM…
GO:0009705	C	plant-type vacuole membrane	11	1805	73	25864	0.02	0.21	// GRMZM2G096365 // GRMZM2G067789 // GRMZM2G116584 // GRMZM2G036908 // GRMZM2G042313 // GRMZM5G877788 // GRMZM2G171507 // GRMZM2G161310 // GRMZM2G336448 // GRMZM2G173424 // GRMZM5G867390
GO:0005777	C	peroxisome	20	1805	172	25864	0.026	0.26	// GRMZM2G074282 // GRMZM2G003720 // GRMZM2G025243 // GRMZM2G102183 // GRMZM2G002959 // GRMZM2G077837 // GRMZM2G150248 // GRMZM2G094712 // GRMZM2G060045 // GRMZM2G106250 // GRMZM2G016189 // GRMZM2G135470 // GRMZM5G866758 // GRMZM2G033491 // GRMZM2G158629 // GRMZM5G806449 // GRMZM2G148194 // GRMZM2G149211 // GRMZM2G075051 // GRMZM5G853854
GO:0042579	C	microbody	20	1805	172	25864	0.026	0.26	// GRMZM2G074282 // GRMZM2G003720 // GRMZM2G025243 // GRMZM2G102183 // GRMZM2G002959 // GRMZM2G077837 // GRMZM2G150248 // GRMZM2G094712 // GRMZM2G060045 // GRMZM2G106250 // GRMZM2G016189 // GRMZM2G135470 // GRMZM5G866758 // GRMZM2G033491 // GRMZM2G158629 // GRMZM5G806449 // GRMZM2G148194 // GRMZM2G149211 // GRMZM2G075051 // GRMZM5G853854
GO:0009505	C	plant-type cell wall	25	1805	229	25864	0.027	0.26	// GRMZM2G097277 // GRMZM2G151738 // GRMZM2G107815 // GRMZM2G073584 // GRMZM2G077299 // GRMZM2G049693 // GRMZM2G089836 // AC211394.4_FG004 // GRMZM2G103342 // GRMZM2G005082 // GRMZM2G099483 // GRMZM2G148176 // GRMZM2G159369 // GRMZM2G098397 // GRMZM2G318780 // GRMZM2G311182 // GRMZM2G034598 // GRMZM2G051545 // GRMZM2G163749 // GRMZM2G036921 // GRMZM2G052365 // GRMZM2G150319 // GRMZM2G031572 // GR…
GO:0005802	C	trans-Golgi network	19	1805	164	25864	0.03	0.3	// GRMZM2G429118 // GRMZM2G064563 // GRMZM2G162544 // GRMZM2G144155 // GRMZM2G114706 // AC233878.1_FG004 // GRMZM2G119778 // GRMZM2G011912 // GRMZM2G165631 // GRMZM2G166940 // GRMZM5G863076 // GRMZM2G030598 // GRMZM5G800586 // GRMZM2G068158 // GRMZM2G035595 // GRMZM2G412899 // GRMZM2G347766 // GRMZM2G404702 // GRMZM2G028501
GO:0042646	C	plastid nucleoid	5	1805	23	25864	0.033	0.31	// GRMZM2G156937 // GRMZM2G449496 // GRMZM2G466780 // GRMZM2G006229 // GRMZM2G091419
GO:0005768	C	endosome	20	1805	184	25864	0.045	0.42	// GRMZM2G429118 // GRMZM2G096343 // GRMZM2G064563 // GRMZM2G162544 // GRMZM2G014454 // GRMZM2G114706 // GRMZM2G119778 // GRMZM2G144155 // GRMZM2G011912 // GRMZM2G165631 // GRMZM2G166940 // GRMZM5G863076 // GRMZM2G030598 // GRMZM5G800586 // GRMZM2G068158 // GRMZM2G035595 // GRMZM2G412899 // GRMZM2G347766 // GRMZM2G404702 // GRMZM2G028501
GO:0005783	C	endoplasmic reticulum	47	1805	520	25864	0.055	0.51	// GRMZM2G450424 // GRMZM2G143883 // GRMZM2G113470 // GRMZM2G067063 // GRMZM5G878139 // GRMZM2G031802 // GRMZM2G064914 // GRMZM2G129620 // GRMZM2G159388 // GRMZM2G101413 // AC210173.4_FG005 // GRMZM2G347766 // GRMZM2G006377 // GRMZM2G006219 // GRMZM2G064732 // GRMZM2G053315 // GRMZM2G020002 // GRMZM2G169458 // GRMZM2G163421 // GRMZM2G103546 // GRMZM2G072034 // GRMZM2G054811 // GRMZM2G159369 // GR…
GO:0005618	C	cell wall	57	1805	659	25864	0.07	0.62	// GRMZM2G099452 // GRMZM2G098520 // GRMZM2G089136 // GRMZM2G157334 // GRMZM2G159724 // GRMZM2G177937 // GRMZM2G137985 // GRMZM2G097277 // GRMZM2G151738 // GRMZM2G135470 // GRMZM2G107815 // GRMZM5G854613 // GRMZM2G139300 // GRMZM2G061950 // GRMZM2G077299 // GRMZM2G128682 // GRMZM2G101675 // GRMZM2G049693 // GRMZM2G066326 // GRMZM2G089836 // GRMZM2G070271 // AC211394.4_FG004 // GRMZM2G016189 // GR…
GO:0005794	C	Golgi apparatus 54	1805	620	25864	0.069	0.62	// GRMZM2G429118 // GRMZM2G064563 // GRMZM2G028501 // GRMZM2G114706 // GRMZM2G138410 // GRMZM2G011912 // GRMZM2G165631 // GRMZM2G142870 // GRMZM2G055219 // GRMZM2G112242 // GRMZM2G150319 // GRMZM2G138349 // GRMZM2G101413 // GRMZM5G867390 // GRMZM2G404702 // GRMZM2G031802 // GRMZM2G076394 // GRMZM2G104833 // GRMZM2G348578 // GRMZM2G028004 // GRMZM2G450424 // GRMZM2G033641 // GRMZM2G020002 // GRMZM…
GO:0030312	C	external encapsulating structure	58	1805	680	25864	0.081	0.72	// GRMZM2G099452 // GRMZM2G098520 // GRMZM2G089136 // GRMZM2G157334 // GRMZM2G159724 // GRMZM2G177937 // GRMZM2G137985 // GRMZM2G097277 // GRMZM2G151738 // GRMZM2G135470 // GRMZM2G107815 // GRMZM5G854613 // GRMZM2G139300 // GRMZM2G061950 // GRMZM2G077299 // GRMZM2G128682 // GRMZM2G101675 // GRMZM2G049693 // GRMZM2G066326 // GRMZM2G089836 // GRMZM2G070271 // AC211394.4_FG004 // GRMZM2G016189 // GR…
GO:0022626	C	cytosolic ribosome	18	1805	323	25864	0.85	1	// GRMZM2G098520 // GRMZM2G119471 // GRMZM2G155253 // GRMZM2G113033 // GRMZM2G173424 // AC215201.3_FG005 // GRMZM2G063024 // GRMZM2G312438 // GRMZM5G853854 // GRMZM2G063244 // GRMZM2G106429 // GRMZM2G030203 // GRMZM2G176820 // GRMZM2G148176 // GRMZM2G046284 // GRMZM5G876898 // GRMZM2G101675 // GRMZM2G098290
GO:0005911	C	cell-cell junction	40	1805	547	25864	0.41	1	// GRMZM2G065557 // GRMZM2G063244 // GRMZM2G312438 // GRMZM2G106429 // GRMZM5G854613 // GRMZM2G104542 // GRMZM2G061950 // GRMZM2G169871 // GRMZM2G440208 // GRMZM2G049693 // GRMZM2G084181 // GRMZM2G159388 // GRMZM2G156748 // GRMZM5G886709 // GRMZM2G064732 // GRMZM2G078650 // GRMZM2G020142 // GRMZM2G173858 // GRMZM2G135337 // GRMZM2G072034 // GRMZM2G103342 // GRMZM2G021784 // GRMZM2G315375 // GRMZM…
GO:0043233	C	organelle lumen 46	1805	810	25864	0.93	1	// GRMZM2G110500 // GRMZM2G098520 // GRMZM2G015967 // GRMZM2G157334 // GRMZM2G113349 // GRMZM2G010929 // GRMZM2G106429 // GRMZM2G087435 // GRMZM2G095333 // GRMZM2G043198 // GRMZM2G085885 // GRMZM2G040349 // GRMZM2G035708 // GRMZM2G101675 // GRMZM2G033198 // GRMZM2G089812 // GRMZM2G155253 // GRMZM2G151826 // GRMZM5G861603 // GRMZM2G071450 // GRMZM2G063244 // GRMZM5G870446 // GRMZM2G119482 // GRMZM…
GO:0031974	C	membrane-enclosed lumen 46	1805	818	25864	0.94	1	// GRMZM2G110500 // GRMZM2G098520 // GRMZM2G015967 // GRMZM2G157334 // GRMZM2G113349 // GRMZM2G010929 // GRMZM2G106429 // GRMZM2G087435 // GRMZM2G095333 // GRMZM2G043198 // GRMZM2G085885 // GRMZM2G040349 // GRMZM2G035708 // GRMZM2G101675 // GRMZM2G033198 // GRMZM2G089812 // GRMZM2G155253 // GRMZM2G151826 // GRMZM5G861603 // GRMZM2G071450 // GRMZM2G063244 // GRMZM5G870446 // GRMZM2G119482 // GRMZM…
GO:0044428	C	nuclear part	18	1805	842	25864	1	1	// GRMZM2G110500 // GRMZM2G089812 // GRMZM2G151826 // GRMZM2G157334 // GRMZM2G104396 // GRMZM2G146331 // GRMZM2G037630 // GRMZM2G101675 // GRMZM2G106429 // GRMZM2G043198 // GRMZM2G020142 // GRMZM2G092174 // GRMZM2G040349 // GRMZM5G870932 // GRMZM2G001696 // GRMZM2G181028 // GRMZM2G057852 // GRMZM2G057853
GO:0044429	C	mitochondrial part	6	1805	299	25864	1	1	// GRMZM2G011213 // GRMZM2G137985 // GRMZM5G833389 // GRMZM2G119482 // GRMZM2G128114 // GRMZM5G861603
GO:0005654	C	nucleoplasm	9	1805	237	25864	0.98	1	// GRMZM2G110500 // GRMZM2G089812 // GRMZM2G104396 // GRMZM2G146331 // GRMZM2G037630 // GRMZM2G020142 // GRMZM2G092174 // GRMZM2G040349 // GRMZM2G181028
GO:0042175	C	nuclear envelope-endoplasmic reticulum network	7	1805	104	25864	0.59	1	// GRMZM2G347766 // GRMZM2G305115 // GRMZM2G006219 // GRMZM2G104294 // GRMZM2G064732 // GRMZM2G053315 // GRMZM2G113844
GO:0005874	C	microtubule	9	1805	102	25864	0.3	1	// GRMZM2G093391 // GRMZM2G575566 // GRMZM2G143627 // GRMZM2G127386 // GRMZM2G119773 // GRMZM2G436981 // GRMZM2G083243 // GRMZM2G174596 // GRMZM2G451231
GO:0005875	C	microtubule associated complex	9	1805	109	25864	0.36	1	// GRMZM2G472231 // GRMZM2G093391 // GRMZM2G575566 // GRMZM2G103116 // GRMZM2G026218 // GRMZM5G837018 // GRMZM2G105770 // GRMZM2G436981 // GRMZM2G451231
GO:0005789	C	endoplasmic reticulum membrane	7	1805	103	25864	0.58	1	// GRMZM2G347766 // GRMZM2G305115 // GRMZM2G006219 // GRMZM2G104294 // GRMZM2G064732 // GRMZM2G053315 // GRMZM2G113844
GO:0031225	C	anchored to membrane	6	1805	53	25864	0.19	1	// GRMZM2G335978 // GRMZM2G136032 // GRMZM2G090824 // GRMZM2G005082 // GRMZM2G167520 // GRMZM2G049693
GO:0055044	C	symplast	40	1805	547	25864	0.41	1	// GRMZM2G065557 // GRMZM2G063244 // GRMZM2G312438 // GRMZM2G106429 // GRMZM5G854613 // GRMZM2G104542 // GRMZM2G061950 // GRMZM2G169871 // GRMZM2G440208 // GRMZM2G049693 // GRMZM2G084181 // GRMZM2G159388 // GRMZM2G156748 // GRMZM5G886709 // GRMZM2G064732 // GRMZM2G078650 // GRMZM2G020142 // GRMZM2G173858 // GRMZM2G135337 // GRMZM2G072034 // GRMZM2G103342 // GRMZM2G021784 // GRMZM2G315375 // GRMZM…
GO:0070013	C	intracellular organelle lumen	46	1805	810	25864	0.93	1	// GRMZM2G110500 // GRMZM2G098520 // GRMZM2G015967 // GRMZM2G157334 // GRMZM2G113349 // GRMZM2G010929 // GRMZM2G106429 // GRMZM2G087435 // GRMZM2G095333 // GRMZM2G043198 // GRMZM2G085885 // GRMZM2G040349 // GRMZM2G035708 // GRMZM2G101675 // GRMZM2G033198 // GRMZM2G089812 // GRMZM2G155253 // GRMZM2G151826 // GRMZM5G861603 // GRMZM2G071450 // GRMZM2G063244 // GRMZM5G870446 // GRMZM2G119482 // GRMZM…
GO:0000151	C	ubiquitin ligase complex	7	1805	161	25864	0.93	1	// GRMZM2G314412 // GRMZM2G135629 // GRMZM2G041141 // GRMZM2G027375 // GRMZM2G138176 // GRMZM2G045314 // GRMZM2G073310
GO:0012505	C	endomembrane system	13	1805	314	25864	0.98	1	// GRMZM2G113844 // GRMZM2G305115 // GRMZM2G126260 // GRMZM2G006219 // GRMZM2G104294 // GRMZM2G064732 // GRMZM2G053315 // GRMZM2G020002 // AC233878.1_FG004 // GRMZM2G120652 // GRMZM2G347766 // GRMZM2G012600 // GRMZM2G057853
GO:0043234	C	protein complex 87	1805	1572	25864	0.99	1	// GRMZM2G093391 // GRMZM2G017290 // GRMZM2G037630 // GRMZM2G016622 // GRMZM5G825759 // GRMZM5G832229 // GRMZM2G302160 // GRMZM2G103116 // GRMZM2G016066 // GRMZM2G155216 // GRMZM2G020142 // GRMZM2G085646 // GRMZM2G021256 // GRMZM2G090747 // GRMZM2G026015 // GRMZM2G436981 // GRMZM2G436986 // GRMZM2G575566 // GRMZM2G103101 // GRMZM2G146331 // GRMZM2G304362 // GRMZM2G013342 // GRMZM2G113349 // GRMZM…
GO:0043232	C	intracellular non-membrane-bounded organelle	82	1805	1579	25864	1	1	// GRMZM2G449496 // GRMZM2G093391 // GRMZM2G004259 // GRMZM2G101675 // GRMZM2G105770 // GRMZM2G157334 // GRMZM2G098520 // AC215201.3_FG005 // GRMZM5G826801 // GRMZM2G312438 // GRMZM2G106429 // GRMZM2G451231 // GRMZM5G853854 // GRMZM2G463913 // GRMZM2G151826 // GRMZM5G842058 // GRMZM2G043198 // GRMZM5G837018 // GRMZM2G100349 // GRMZM2G038833 // GRMZM2G174596 // GRMZM2G043212 // GRMZM2G028216 // AC…
GO:0044432	C	endoplasmic reticulum part	7	1805	116	25864	0.7	1	// GRMZM2G347766 // GRMZM2G305115 // GRMZM2G006219 // GRMZM2G104294 // GRMZM2G064732 // GRMZM2G053315 // GRMZM2G113844
GO:0044431	C	Golgi apparatus part	22	1805	290	25864	0.38	1	// GRMZM2G429118 // GRMZM2G064563 // GRMZM2G114706 // GRMZM2G138410 // GRMZM2G011912 // GRMZM2G165631 // GRMZM2G101413 // GRMZM2G012600 // GRMZM5G800586 // GRMZM2G028501 // GRMZM2G162544 // GRMZM2G144155 // GRMZM2G404702 // GRMZM2G166940 // GRMZM2G068158 // GRMZM2G035595 // GRMZM2G347766 // GRMZM5G863076 // AC233878.1_FG004 // GRMZM2G412899 // GRMZM2G119778 // GRMZM2G030598
GO:0044430	C	cytoskeletal part	15	1805	263	25864	0.81	1	// GRMZM2G472231 // GRMZM2G093391 // GRMZM2G575566 // GRMZM2G143627 // GRMZM2G119773 // GRMZM2G116542 // GRMZM2G103116 // GRMZM2G451231 // GRMZM2G026218 // GRMZM2G127386 // GRMZM5G837018 // GRMZM2G105770 // GRMZM2G436981 // GRMZM2G083243 // GRMZM2G174596
GO:0031300	C	intrinsic to organelle membrane 5	1805	92	25864	0.77	1	// GRMZM2G113844 // GRMZM2G053315 // GRMZM2G077837 // GRMZM2G347766 // GRMZM2G448174
GO:0009506	C	plasmodesma	40	1805	547	25864	0.41	1	// GRMZM2G065557 // GRMZM2G063244 // GRMZM2G312438 // GRMZM2G106429 // GRMZM5G854613 // GRMZM2G104542 // GRMZM2G061950 // GRMZM2G169871 // GRMZM2G440208 // GRMZM2G049693 // GRMZM2G084181 // GRMZM2G159388 // GRMZM2G156748 // GRMZM5G886709 // GRMZM2G064732 // GRMZM2G078650 // GRMZM2G020142 // GRMZM2G173858 // GRMZM2G135337 // GRMZM2G072034 // GRMZM2G103342 // GRMZM2G021784 // GRMZM2G315375 // GRMZM…
GO:0031981	C	nuclear lumen	17	1805	670	25864	1	1	// GRMZM2G110500 // GRMZM2G089812 // GRMZM2G151826 // GRMZM2G157334 // GRMZM2G104396 // GRMZM2G146331 // GRMZM2G037630 // GRMZM2G101675 // GRMZM2G106429 // GRMZM2G043198 // GRMZM2G020142 // GRMZM2G092174 // GRMZM2G040349 // GRMZM5G870932 // GRMZM2G181028 // GRMZM2G057852 // GRMZM2G001696
GO:0043228	C	non-membrane-bounded organelle	82	1805	1579	25864	1	1	// GRMZM2G449496 // GRMZM2G093391 // GRMZM2G004259 // GRMZM2G101675 // GRMZM2G105770 // GRMZM2G157334 // GRMZM2G098520 // AC215201.3_FG005 // GRMZM5G826801 // GRMZM2G312438 // GRMZM2G106429 // GRMZM2G451231 // GRMZM5G853854 // GRMZM2G463913 // GRMZM2G151826 // GRMZM5G842058 // GRMZM2G043198 // GRMZM5G837018 // GRMZM2G100349 // GRMZM2G038833 // GRMZM2G174596 // GRMZM2G043212 // GRMZM2G028216 // AC…
GO:0031226	C	intrinsic to plasma membrane	7	1805	69	25864	0.23	1	// GRMZM2G335978 // GRMZM2G136032 // GRMZM2G090824 // GRMZM2G005082 // GRMZM2G087901 // GRMZM2G167520 // GRMZM2G049693
GO:0030054	C	cell junction	40	1805	547	25864	0.41	1	// GRMZM2G065557 // GRMZM2G063244 // GRMZM2G312438 // GRMZM2G106429 // GRMZM5G854613 // GRMZM2G104542 // GRMZM2G061950 // GRMZM2G169871 // GRMZM2G440208 // GRMZM2G049693 // GRMZM2G084181 // GRMZM2G159388 // GRMZM2G156748 // GRMZM5G886709 // GRMZM2G064732 // GRMZM2G078650 // GRMZM2G020142 // GRMZM2G173858 // GRMZM2G135337 // GRMZM2G072034 // GRMZM2G103342 // GRMZM2G021784 // GRMZM2G315375 // GRMZM…
GO:0005856	C	cytoskeleton	18	1805	308	25864	0.8	1	// GRMZM2G472231 // GRMZM2G093391 // GRMZM2G027173 // GRMZM2G575566 // GRMZM2G143627 // GRMZM2G119773 // GRMZM2G116542 // GRMZM2G103116 // GRMZM2G451231 // GRMZM2G026218 // GRMZM2G127386 // GRMZM5G842058 // GRMZM5G837018 // GRMZM2G105770 // GRMZM2G436981 // GRMZM2G083243 // GRMZM2G123373 // GRMZM2G174596
GO:0005938	C	cell cortex	6	1805	71	25864	0.39	1	// GRMZM2G165301 // GRMZM2G127386 // GRMZM2G162065 // GRMZM2G111657 // GRMZM2G357443 // GRMZM2G174596
GO:0044448	C	cell cortex part	6	1805	68	25864	0.35	1	// GRMZM2G165301 // GRMZM2G127386 // GRMZM2G162065 // GRMZM2G111657 // GRMZM2G357443 // GRMZM2G174596
GO:0046658	C	anchored to plasma membrane	6	1805	53	25864	0.19	1	// GRMZM2G335978 // GRMZM2G136032 // GRMZM2G090824 // GRMZM2G005082 // GRMZM2G167520 // GRMZM2G049693
GO:0005730	C	nucleolus	8	1805	460	25864	1	1	// GRMZM2G157334 // GRMZM2G151826 // GRMZM2G106429 // GRMZM2G001696 // GRMZM2G043198 // GRMZM5G870932 // GRMZM2G101675 // GRMZM2G057852
GO:0071212	C	subsynaptic reticulum	7	1805	116	25864	0.7	1	// GRMZM2G347766 // GRMZM2G305115 // GRMZM2G006219 // GRMZM2G104294 // GRMZM2G064732 // GRMZM2G053315 // GRMZM2G113844
GO:0005739	C	mitochondrion	68	1805	1139	25864	0.91	1	// GRMZM2G089136 // GRMZM2G033962 // GRMZM2G073959 // GRMZM2G351977 // GRMZM2G104081 // GRMZM2G137985 // GRMZM2G374088 // GRMZM2G104549 // GRMZM2G043198 // GRMZM2G440208 // GRMZM2G074017 // AC215201.3_FG005 // GRMZM2G174107 // GRMZM2G008864 // GRMZM5G880300 // GRMZM2G469969 // GRMZM2G089365 // GRMZM2G030123 // GRMZM2G051403 // GRMZM2G120619 // GRMZM2G040736 // GRMZM2G178645 // GRMZM2G009323 // GR…
GO:0042170	C	plastid membrane	6	1805	85	25864	0.55	1	// GRMZM2G141320 // GRMZM5G873519 // GRMZM2G133684 // GRMZM2G164131 // GRMZM2G070605 // AC210303.3_FG001
GO:0031969	C	chloroplast membrane	6	1805	76	25864	0.45	1	// GRMZM2G141320 // GRMZM5G873519 // GRMZM2G133684 // GRMZM2G164131 // GRMZM2G070605 // AC210303.3_FG001
GO:0030529	C	ribonucleoprotein complex	59	1805	894	25864	0.68	1	// GRMZM2G098520 // GRMZM2G004259 // GRMZM2G145962 // AC215201.3_FG005 // GRMZM5G826801 // GRMZM2G312438 // GRMZM2G106429 // GRMZM2G100349 // GRMZM2G463913 // GRMZM2G068715 // GRMZM2G127230 // GRMZM2G101675 // GRMZM2G153476 // GRMZM2G164965 // GRMZM2G028216 // GRMZM2G007441 // GRMZM2G155253 // GRMZM2G042683 // GRMZM2G163473 // GRMZM2G173923 // GRMZM2G063244 // GRMZM2G020433 // GRMZM2G170870 // GR…
GO:0032991	C	macromolecular complex	150	1805	2550	25864	0.99	1	// GRMZM2G098520 // GRMZM2G093391 // GRMZM2G017290 // GRMZM5G826801 // GRMZM2G312438 // GRMZM2G037630 // GRMZM2G038833 // GRMZM5G825759 // GRMZM5G832229 // GRMZM2G302160 // GRMZM2G103116 // GRMZM2G025855 // GRMZM2G155216 // GRMZM2G020142 // GRMZM2G085646 // GRMZM2G021256 // GRMZM2G090747 // GRMZM2G026015 // GRMZM2G090271 // GRMZM5G856067 // GRMZM2G016622 // AC234157.1_FG002 // GRMZM2G436986 // GR…
GO:0005694	C	chromosome	7	1805	253	25864	1	1	// GRMZM2G449496 // GRMZM2G151826 // GRMZM2G041381 // GRMZM2G091419 // GRMZM2G156937 // GRMZM2G418258 // GRMZM2G057852
GO:0005829	C	cytosol 100	1805	1316	25864	0.21	1	// GRMZM2G158147 // GRMZM2G138410 // GRMZM2G107076 // GRMZM2G104999 // GRMZM2G117507 // GRMZM2G077673 // GRMZM2G181259 // GRMZM2G145029 // GRMZM2G057910 // GRMZM2G020146 // GRMZM2G389118 // GRMZM2G047486 // GRMZM2G020142 // GRMZM2G120652 // GRMZM5G870932 // GRMZM2G090747 // GRMZM2G102196 // GRMZM2G005304 // GRMZM2G318780 // GRMZM2G149265 // GRMZM2G034598 // GRMZM5G868047 // GRMZM2G020544 // GRMZM…
GO:0015630	C	microtubule cytoskeleton	15	1805	215	25864	0.54	1	// GRMZM2G472231 // GRMZM2G093391 // GRMZM2G575566 // GRMZM2G143627 // GRMZM2G119773 // GRMZM2G116542 // GRMZM2G103116 // GRMZM2G451231 // GRMZM2G026218 // GRMZM2G127386 // GRMZM5G837018 // GRMZM2G105770 // GRMZM2G436981 // GRMZM2G083243 // GRMZM2G174596
GO:0005840	C	ribosome	51	1805	772	25864	0.67	1	// GRMZM2G098520 // GRMZM2G004259 // GRMZM2G145962 // AC215201.3_FG005 // GRMZM5G826801 // GRMZM2G312438 // GRMZM2G106429 // GRMZM2G463913 // GRMZM2G100349 // GRMZM2G101675 // GRMZM2G153476 // GRMZM2G164965 // GRMZM2G028216 // GRMZM2G155253 // GRMZM2G163473 // GRMZM2G063244 // GRMZM2G020433 // GRMZM2G170870 // GRMZM2G025855 // GRMZM2G176820 // GRMZM2G042492 // GRMZM2G148176 // GRMZM2G046284 // GR…
GO:0005634	C	nucleus 121	1805	2821	25864	1	1	// GRMZM2G131961 // GRMZM2G102845 // GRMZM2G057067 // GRMZM2G010929 // GRMZM2G037630 // GRMZM2G100067 // GRMZM2G007188 // GRMZM2G167957 // GRMZM2G151826 // GRMZM2G040736 // GRMZM2G079458 // GRMZM2G006219 // GRMZM5G870446 // GRMZM2G169654 // GRMZM2G025855 // GRMZM2G020142 // GRMZM2G104918 // GRMZM5G870932 // GRMZM2G174784 // AC187157.4_FG005 // GRMZM2G119802 // GRMZM2G149265 // GRMZM5G868047 // GR…
GO:0044451	C	nucleoplasm part	9	1805	225	25864	0.97	1	// GRMZM2G110500 // GRMZM2G089812 // GRMZM2G104396 // GRMZM2G146331 // GRMZM2G037630 // GRMZM2G020142 // GRMZM2G092174 // GRMZM2G040349 // GRMZM2G181028
GO:0044459	C	plasma membrane part	49	1805	663	25864	0.37	1	// GRMZM2G335978 // GRMZM2G065557 // GRMZM2G063244 // GRMZM2G312438 // GRMZM2G106429 // GRMZM5G854613 // GRMZM2G104542 // GRMZM2G111529 // GRMZM2G169871 // GRMZM2G440208 // GRMZM2G087901 // GRMZM2G117507 // GRMZM2G049693 // GRMZM2G084181 // GRMZM2G159388 // GRMZM2G084802 // GRMZM2G156748 // GRMZM5G886709 // GRMZM2G064732 // GRMZM2G005082 // GRMZM2G078650 // GRMZM2G020142 // GRMZM2G173858 // GRMZM…

## Sheet: meta-B
Virlouvet et al., Dehydration Stress Memory Gene Networks
GO_acc term	_type	Term	queryitem	querytotal bgitem	bgitem	bgtotal	pvalue	FDR	entries
GO:0050896	P	response to stimulus	77	319	3551	25864	5.4e-07	0.0007	// GRMZM2G056732 // GRMZM2G035749 // GRMZM2G071042 // GRMZM2G109056 // GRMZM2G321839 // GRMZM2G106363 // GRMZM2G114707 // GRMZM2G383699 // GRMZM2G456471 // GRMZM2G003682 // GRMZM2G138770 // GRMZM2G033098 // GRMZM5G884600 // GRMZM2G173124 // GRMZM2G340251 // GRMZM2G099425 // GRMZM5G898867 // GRMZM2G127031 // GRMZM2G063931 // AC152495.1_FG017 // GRMZM2G181551 // GRMZM2G152891 // GRMZM2G176472 // GR…
GO:0006468	P	protein amino acid phosphorylation	43	319	1642	25864	3.6e-06	0.0023	// GRMZM2G056732 // GRMZM2G150448 // GRMZM2G157115 // GRMZM2G112229 // AC215201.3_FG003 // GRMZM2G305321 // GRMZM2G028926 // GRMZM2G127031 // GRMZM2G140726 // GRMZM2G081310 // GRMZM2G125762 // GRMZM2G096753 // GRMZM2G358830 // GRMZM2G428554 // GRMZM2G308752 // GRMZM2G056355 // GRMZM2G378452 // GRMZM2G010953 // GRMZM2G316136 // GRMZM2G346132 // GRMZM2G115518 // GRMZM2G159756 // GRMZM2G468299 // GR…
GO:0007165	P	signal transduction	25	319	754	25864	1.2e-05	0.0027	// GRMZM2G106363 // GRMZM2G026147 // GRMZM2G459373 // GRMZM2G005652 // GRMZM2G390641 // GRMZM2G152891 // GRMZM2G308752 // GRMZM5G832994 // GRMZM2G316136 // GRMZM2G149923 // GRMZM2G048294 // GRMZM2G167794 // GRMZM2G074267 // GRMZM2G099425 // GRMZM2G321239 // GRMZM5G853245 // GRMZM5G882078 // GRMZM2G058305 // GRMZM2G150024 // GRMZM2G017187 // GRMZM2G448213 // GRMZM2G053987 // GRMZM5G858887 // GRMZM…
GO:0010033	P	response to organic substance	31	319	1030	25864	7e-06	0.0027	// GRMZM2G048294 // GRMZM2G138770 // GRMZM2G033098 // GRMZM2G390641 // GRMZM2G071042 // GRMZM2G063931 // GRMZM2G321239 // GRMZM2G176472 // GRMZM2G168364 // GRMZM2G084583 // GRMZM2G428554 // GRMZM2G310947 // GRMZM2G149923 // GRMZM2G070172 // GRMZM2G102583 // GRMZM2G003682 // GRMZM2G167794 // GRMZM2G074267 // GRMZM2G099425 // GRMZM2G456471 // GRMZM5G853245 // GRMZM2G109056 // GRMZM2G059428 // GRMZM…
GO:0019438	P	aromatic compound biosynthetic process	12	319	201	25864	1.3e-05	0.0027	// GRMZM2G169593 // GRMZM2G176472 // GRMZM2G168364 // GRMZM2G117707 // GRMZM2G046163 // GRMZM2G111642 // GRMZM2G015892 // GRMZM2G053987 // GRMZM2G099363 // GRMZM2G390641 // GRMZM2G004683 // AC199526.5_FG002
GO:0043687	P	post-translational protein modification	49	319	2107	25864	1.7e-05	0.0027	// GRMZM2G056732 // GRMZM2G150448 // GRMZM2G157115 // GRMZM2G112229 // AC215201.3_FG003 // GRMZM2G305321 // GRMZM2G028926 // GRMZM2G127031 // GRMZM2G063931 // GRMZM2G140726 // GRMZM2G081310 // GRMZM2G125762 // GRMZM2G096753 // GRMZM2G358830 // GRMZM2G428554 // GRMZM2G308752 // GRMZM2G056355 // GRMZM2G378452 // GRMZM2G010953 // GRMZM2G316136 // GRMZM2G346132 // GRMZM2G115518 // GRMZM2G159756 // GR…
GO:0006796	P	phosphate metabolic process	52	319	2278	25864	1.5e-05	0.0027	// GRMZM2G056732 // GRMZM2G150448 // GRMZM2G165679 // GRMZM2G112229 // AC215201.3_FG003 // GRMZM2G305321 // AC207628.4_FG009 // GRMZM2G477491 // GRMZM2G028926 // GRMZM2G425249 // GRMZM2G127031 // GRMZM2G026470 // GRMZM2G140726 // GRMZM2G081310 // GRMZM2G125762 // GRMZM2G096753 // GRMZM2G358830 // GRMZM2G428554 // GRMZM2G308752 // GRMZM2G056355 // GRMZM2G378452 // GRMZM2G010953 // GRMZM2G316136 //…
GO:0006793	P	phosphorus metabolic process	52	319	2279	25864	1.5e-05	0.0027	// GRMZM2G056732 // GRMZM2G150448 // GRMZM2G165679 // GRMZM2G112229 // AC215201.3_FG003 // GRMZM2G305321 // AC207628.4_FG009 // GRMZM2G477491 // GRMZM2G028926 // GRMZM2G425249 // GRMZM2G127031 // GRMZM2G026470 // GRMZM2G140726 // GRMZM2G081310 // GRMZM2G125762 // GRMZM2G096753 // GRMZM2G358830 // GRMZM2G428554 // GRMZM2G308752 // GRMZM2G056355 // GRMZM2G378452 // GRMZM2G010953 // GRMZM2G316136 //…
GO:0050789	P	regulation of biological process	66	319	3207	25864	2.3e-05	0.0031	// GRMZM2G131202 // GRMZM2G466044 // GRMZM2G103647 // GRMZM2G026147 // GRMZM2G176995 // GRMZM2G148561 // GRMZM2G087254 // GRMZM2G459373 // GRMZM2G431309 // GRMZM2G005652 // GRMZM2G390641 // GRMZM2G026926 // GRMZM2G099425 // GRMZM2G318213 // GRMZM2G039650 // GRMZM2G083759 // GRMZM2G152891 // GRMZM2G176472 // GRMZM2G076896 // GRMZM2G084583 // GRMZM2G308752 // GRMZM5G864693 // GRMZM2G106363 // GRMZM…
GO:0071554	P	cell wall organization or biogenesis	14	319	289	25864	2.4e-05	0.0031	// GRMZM2G059845 // GRMZM2G039454 // GRMZM2G099767 // GRMZM2G168364 // GRMZM2G410991 // GRMZM2G321839 // GRMZM2G111642 // GRMZM2G013324 // GRMZM2G015892 // GRMZM2G080041 // GRMZM2G046163 // GRMZM2G135743 // GRMZM2G129189 // GRMZM2G073725
GO:0023046	P	signaling process	25	319	806	25864	3.5e-05	0.0037	// GRMZM2G106363 // GRMZM2G026147 // GRMZM2G459373 // GRMZM2G005652 // GRMZM2G390641 // GRMZM2G152891 // GRMZM2G308752 // GRMZM5G832994 // GRMZM2G316136 // GRMZM2G149923 // GRMZM2G048294 // GRMZM2G167794 // GRMZM2G074267 // GRMZM2G099425 // GRMZM2G321239 // GRMZM5G853245 // GRMZM5G882078 // GRMZM2G058305 // GRMZM2G150024 // GRMZM2G017187 // GRMZM2G448213 // GRMZM2G053987 // GRMZM5G858887 // GRMZM…
GO:0023060	P	signal transmission	25	319	805	25864	3.4e-05	0.0037	// GRMZM2G106363 // GRMZM2G026147 // GRMZM2G459373 // GRMZM2G005652 // GRMZM2G390641 // GRMZM2G152891 // GRMZM2G308752 // GRMZM5G832994 // GRMZM2G316136 // GRMZM2G149923 // GRMZM2G048294 // GRMZM2G167794 // GRMZM2G074267 // GRMZM2G099425 // GRMZM2G321239 // GRMZM5G853245 // GRMZM5G882078 // GRMZM2G058305 // GRMZM2G150024 // GRMZM2G017187 // GRMZM2G448213 // GRMZM2G053987 // GRMZM5G858887 // GRMZM…
GO:0042221	P	response to chemical stimulus	47	319	2052	25864	3.7e-05	0.0037	// GRMZM2G071042 // GRMZM2G084694 // GRMZM2G321839 // GRMZM2G073725 // GRMZM2G003682 // GRMZM2G138770 // GRMZM2G033098 // GRMZM2G390641 // GRMZM2G173124 // GRMZM2G063931 // GRMZM2G169593 // GRMZM2G321239 // GRMZM2G176472 // GRMZM2G006212 // GRMZM2G313184 // GRMZM2G084583 // GRMZM2G113959 // GRMZM2G310947 // AC207890.3_FG002 // GRMZM2G149923 // GRMZM2G070172 // GRMZM2G162250 // GRMZM2G102583 // GR…
GO:0006950	P	response to stress	50	319	2243	25864	4e-05	0.0037	// GRMZM2G056732 // GRMZM2G035749 // GRMZM2G084694 // GRMZM2G321839 // GRMZM2G114707 // GRMZM2G013170 // GRMZM2G033098 // GRMZM5G884600 // GRMZM2G173124 // GRMZM2G099425 // GRMZM5G898867 // GRMZM2G127031 // AC152495.1_FG017 // GRMZM2G169593 // GRMZM2G176472 // GRMZM2G313184 // GRMZM2G084583 // GRMZM2G472248 // GRMZM2G047152 // GRMZM2G015892 // AC207890.3_FG002 // GRMZM2G149923 // GRMZM2G162250 //…
GO:0006575	P	cellular amino acid derivative metabolic process	13	319	269	25864	4.7e-05	0.0038	// GRMZM2G169593 // AC217811.3_FG003 // GRMZM2G374302 // GRMZM2G321839 // GRMZM2G034152 // GRMZM2G046163 // GRMZM2G168364 // GRMZM2G111642 // GRMZM2G015892 // GRMZM2G099363 // GRMZM2G390641 // GRMZM2G028516 // AC199526.5_FG002
GO:0009617	P	response to bacterium	14	319	310	25864	4.9e-05	0.0038	// GRMZM2G181551 // GRMZM2G102583 // GRMZM2G176472 // GRMZM2G428554 // GRMZM2G117707 // GRMZM2G046163 // GRMZM2G003682 // GRMZM2G080041 // GRMZM2G015892 // GRMZM2G053987 // GRMZM2G109056 // GRMZM2G127031 // GRMZM2G028516 // GRMZM2G357620
GO:0006464	P	protein modification process	50	319	2263	25864	5e-05	0.0038	// GRMZM2G056732 // GRMZM2G150448 // GRMZM2G157115 // GRMZM2G112229 // AC215201.3_FG003 // GRMZM2G305321 // GRMZM2G028926 // GRMZM2G127031 // GRMZM2G063931 // GRMZM2G140726 // GRMZM2G081310 // GRMZM2G125762 // GRMZM2G096753 // GRMZM2G358830 // GRMZM2G428554 // GRMZM2G308752 // GRMZM2G056355 // GRMZM2G378452 // GRMZM2G010953 // GRMZM2G104118 // GRMZM2G316136 // GRMZM2G346132 // GRMZM2G115518 // GR…
GO:0051707	P	response to other organism	20	319	622	25864	0.00013	0.0088	// GRMZM2G181551 // GRMZM2G102583 // GRMZM2G176472 // GRMZM2G428554 // GRMZM2G117707 // GRMZM2G046163 // GRMZM2G003682 // GRMZM2G080041 // GRMZM2G028516 // GRMZM2G091540 // GRMZM2G033098 // GRMZM2G164074 // GRMZM2G015892 // GRMZM2G053987 // GRMZM2G109056 // GRMZM2G340251 // GRMZM2G127031 // GRMZM2G162250 // GRMZM2G357620 // GRMZM2G153683
GO:0071669	P	plant-type cell wall organization or biogenesis	8	319	115	25864	0.00014	0.0088	// GRMZM2G135743 // GRMZM2G099767 // GRMZM2G321839 // GRMZM2G111642 // GRMZM2G013324 // GRMZM2G039454 // GRMZM2G073725 // GRMZM2G059845
GO:0050794	P	regulation of cellular process	59	319	2928	25864	0.00012	0.0088	// GRMZM2G131202 // GRMZM2G466044 // GRMZM2G103647 // GRMZM2G026147 // GRMZM2G176995 // GRMZM2G148561 // GRMZM2G087254 // GRMZM2G459373 // GRMZM2G431309 // GRMZM2G005652 // GRMZM2G390641 // GRMZM2G026926 // GRMZM2G099425 // GRMZM2G318213 // GRMZM2G039650 // GRMZM2G152891 // GRMZM2G176472 // GRMZM2G076896 // GRMZM2G084583 // GRMZM2G308752 // GRMZM5G864693 // GRMZM2G106363 // GRMZM2G167492 // GRMZM…
GO:0016310	P	phosphorylation	46	319	2119	25864	0.00015	0.0095	// GRMZM2G056732 // GRMZM2G150448 // GRMZM2G165679 // GRMZM2G112229 // AC215201.3_FG003 // GRMZM2G305321 // GRMZM2G477491 // GRMZM2G028926 // GRMZM2G425249 // GRMZM2G127031 // GRMZM2G140726 // GRMZM2G081310 // GRMZM2G125762 // GRMZM2G096753 // GRMZM2G358830 // GRMZM2G428554 // GRMZM2G308752 // GRMZM2G056355 // GRMZM2G378452 // GRMZM2G010953 // GRMZM2G316136 // GRMZM2G346132 // GRMZM2G115518 // GR…
GO:0065007	P	biological regulation	70	319	3697	25864	0.00017	0.0098	// GRMZM2G131202 // GRMZM2G466044 // GRMZM2G103647 // GRMZM2G026147 // GRMZM2G176995 // GRMZM2G148561 // GRMZM2G087254 // GRMZM2G459373 // GRMZM2G431309 // GRMZM2G013324 // GRMZM2G005652 // GRMZM2G390641 // GRMZM2G026926 // GRMZM2G099425 // GRMZM2G318213 // GRMZM2G039650 // GRMZM2G083759 // GRMZM2G152891 // GRMZM2G176472 // GRMZM2G076896 // GRMZM2G084583 // GRMZM2G308752 // GRMZM5G864693 // GRMZM…
GO:0043412	P	macromolecule modification	50	319	2387	25864	0.00018	0.01	// GRMZM2G056732 // GRMZM2G150448 // GRMZM2G157115 // GRMZM2G112229 // AC215201.3_FG003 // GRMZM2G305321 // GRMZM2G028926 // GRMZM2G127031 // GRMZM2G063931 // GRMZM2G140726 // GRMZM2G081310 // GRMZM2G125762 // GRMZM2G096753 // GRMZM2G358830 // GRMZM2G428554 // GRMZM2G308752 // GRMZM2G056355 // GRMZM2G378452 // GRMZM2G010953 // GRMZM2G104118 // GRMZM2G316136 // GRMZM2G346132 // GRMZM2G115518 // GR…
GO:0009719	P	response to endogenous stimulus	24	319	848	25864	0.00019	0.01	// GRMZM2G138770 // GRMZM5G832994 // GRMZM2G033098 // GRMZM2G390641 // GRMZM2G153683 // GRMZM2G063931 // GRMZM2G321239 // GRMZM2G168364 // GRMZM2G084583 // GRMZM2G428554 // GRMZM2G310947 // GRMZM2G149923 // GRMZM2G070172 // GRMZM2G048294 // GRMZM2G167794 // GRMZM2G074267 // GRMZM2G099425 // GRMZM5G853245 // GRMZM2G109056 // GRMZM2G058305 // GRMZM2G150024 // GRMZM2G017187 // GRMZM5G893912 // GRMZM…
GO:0006725	P	cellular aromatic compound metabolic process	14	319	359	25864	0.00022	0.011	// GRMZM2G169593 // GRMZM2G176472 // GRMZM2G321839 // GRMZM2G117707 // GRMZM2G046163 // GRMZM2G168364 // GRMZM2G111642 // GRMZM2G015892 // GRMZM2G053987 // GRMZM2G099363 // GRMZM2G390641 // GRMZM2G004683 // GRMZM2G028516 // AC199526.5_FG002
GO:0006952	P	defense response	19	319	601	25864	0.00024	0.012	// GRMZM2G102583 // GRMZM2G176472 // GRMZM2G428554 // GRMZM2G046163 // GRMZM2G003682 // GRMZM2G047152 // GRMZM2G013170 // GRMZM2G091540 // GRMZM2G164074 // GRMZM2G015892 // GRMZM2G080041 // GRMZM2G109056 // GRMZM2G028516 // GRMZM2G080537 // GRMZM2G127031 // GRMZM5G858887 // GRMZM2G162250 // GRMZM2G357620 // AC152495.1_FG017
GO:0006519	P	cellular amino acid and derivative metabolic pro	21	319	706	25864	0.00026	0.012	// GRMZM2G169593 // AC217811.3_FG003 // GRMZM2G374302 // GRMZM2G321839 // GRMZM2G117707 // GRMZM2G046163 // GRMZM2G147256 // GRMZM2G113959 // GRMZM2G111642 // GRMZM5G826838 // GRMZM2G171116 // GRMZM2G034152 // GRMZM2G322314 // GRMZM2G390641 // GRMZM2G170842 // GRMZM2G099363 // GRMZM2G168364 // GRMZM2G015892 // GRMZM2G087254 // GRMZM2G028516 // AC199526.5_FG002
GO:0051704	P	multi-organism process	24	319	863	25864	0.00025	0.012	// GRMZM2G033098 // GRMZM2G153683 // GRMZM2G127031 // GRMZM2G181551 // GRMZM2G152891 // GRMZM2G176472 // GRMZM2G070273 // GRMZM2G046163 // GRMZM2G015892 // GRMZM2G162250 // GRMZM2G357620 // GRMZM2G102583 // GRMZM2G003682 // GRMZM2G428554 // GRMZM2G117707 // GRMZM2G162527 // GRMZM2G340251 // GRMZM2G080041 // GRMZM2G109056 // GRMZM2G157820 // GRMZM2G091540 // GRMZM2G164074 // GRMZM2G053987 // GRMZM…
GO:0007242	P	intracellular signaling cascade	19	319	610	25864	0.00029	0.013 // GRMZM2G058305 // GRMZM2G152891 // GRMZM2G048294 // GRMZM2G150024 // GRMZM2G017187 // GRMZM2G167794 // GRMZM2G074267 // GRMZM5G832994 // GRMZM2G099425 // GRMZM2G459373 // GRMZM2G321239 // GRMZM2G005652 // GRMZM2G390641 // GRMZM2G053987 // GRMZM2G149923 // GRMZM5G858887 // GRMZM2G028516 // GRMZM2G030305 // GRMZM5G853245
GO:0009607	P	response to biotic stimulus	20	319	666	25864	0.00032	0.014 // GRMZM2G181551 // GRMZM2G102583 // GRMZM2G176472 // GRMZM2G428554 // GRMZM2G117707 // GRMZM2G046163 // GRMZM2G003682 // GRMZM2G080041 // GRMZM2G028516 // GRMZM2G091540 // GRMZM2G033098 // GRMZM2G164074 // GRMZM2G015892 // GRMZM2G053987 // GRMZM2G109056 // GRMZM2G340251 // GRMZM2G127031 // GRMZM2G162250 // GRMZM2G357620 // GRMZM2G153683
GO:0042742	P	defense response to bacterium	11	319	255	25864	0.00045	0.019 // GRMZM2G102583 // GRMZM2G176472 // GRMZM2G428554 // GRMZM2G046163 // GRMZM2G003682 // GRMZM2G080041 // GRMZM2G015892 // GRMZM2G109056 // GRMZM2G127031 // GRMZM2G028516 // GRMZM2G357620
GO:0042398	P	cellular amino acid derivative biosynthetic proc	9	319	176	25864	0.00047	0.019 // GRMZM2G169593 // GRMZM2G374302 // GRMZM2G168364 // GRMZM2G046163 // GRMZM2G111642 // GRMZM2G015892 // GRMZM2G099363 // GRMZM2G390641 // AC199526.5_FG002
GO:0034637	P	cellular carbohydrate biosynthetic process	12	319	300	25864 0.00049 0.019 // GRMZM2G035749 // GRMZM2G113432 // GRMZM2G059845 // GRMZM2G140078 // GRMZM2G168364 // GRMZM2G366659 // GRMZM2G456471 // GRMZM2G111642 // GRMZM2G019183 // GRMZM2G039454 // GRMZM2G073725 // GRMZM2G135743
GO:0009808	P	lignin metabolic process	5	319	49	25864	0.0005	0.019 // AC199526.5_FG002 // GRMZM2G321839 // GRMZM2G168364 // GRMZM2G111642 // GRMZM2G099363
GO:0010154	P	fruit development	12	319	306	25864	0.00057	0.021	// GRMZM2G150024 // GRMZM2G129189 // GRMZM2G074267 // GRMZM2G464013 // GRMZM2G091578 // GRMZM2G164074 // GRMZM2G390641 // GRMZM2G456471 // GRMZM2G004683 // GRMZM2G121293 // GRMZM2G146192 // GRMZM2G083759
GO:0006576	P	cellular biogenic amine metabolic process	6	319	79	25864 0.00061 0.022 // GRMZM2G169593 // AC217811.3_FG003 // GRMZM2G374302 // GRMZM2G034152 // GRMZM2G046163 // GRMZM2G015892
GO:0005976	P	polysaccharide metabolic process	12	319	311	25864	0.00066 0.023 // GRMZM2G035749 // GRMZM2G113432 // GRMZM2G059845 // GRMZM2G129189 // GRMZM2G168364 // GRMZM2G026980 // GRMZM2G111642 // GRMZM2G013324 // GRMZM2G039454 // GRMZM2G073725 // GRMZM2G135743 // GRMZM2G070172
GO:0016051	P	carbohydrate biosynthetic process	12	319	319	25864	0.00081 0.028 // GRMZM2G035749 // GRMZM2G113432 // GRMZM2G059845 // GRMZM2G140078 // GRMZM2G168364 // GRMZM2G366659 // GRMZM2G456471 // GRMZM2G111642 // GRMZM2G019183 // GRMZM2G039454 // GRMZM2G073725 // GRMZM2G135743
GO:0030243	P	cellulose metabolic process	6	319	85	25864	0.00087	0.029 // GRMZM2G113432 // GRMZM2G168364 // GRMZM2G111642 // GRMZM2G013324 // GRMZM2G039454 // GRMZM2G073725
GO:0009791	P	post-embryonic development	22	319	853	25864	0.0012	0.038 // GRMZM2G106363 // GRMZM2G464013 // GRMZM2G013324 // GRMZM2G390641 // GRMZM2G083759 // GRMZM2G152891 // GRMZM2G091578 // AC207890.3_FG002 // GRMZM2G121293 // GRMZM2G048294 // GRMZM2G129189 // GRMZM2G074267 // GRMZM2G456471 // GRMZM2G084694 // GRMZM2G059428 // GRMZM2G082745 // GRMZM2G146192 // GRMZM2G150024 // GRMZM2G157820 // GRMZM2G164074 // GRMZM2G053987 // GRMZM2G004683
GO:0009698	P	phenylpropanoid metabolic process	7	319	125	25864	0.0012 0.038 // GRMZM2G321839 // GRMZM2G168364 // GRMZM2G111642 // GRMZM2G390641 // GRMZM2G099363 // GRMZM2G028516 // AC199526.5_FG002
GO:0009737	P	response to abscisic acid stimulus	13	319	383	25864	0.0012 0.038 // GRMZM2G058305 // GRMZM2G321239 // GRMZM2G016290 // GRMZM5G893912 // GRMZM2G138770 // GRMZM2G099425 // GRMZM2G310947 // GRMZM2G390641 // GRMZM2G153683 // GRMZM2G109056 // GRMZM2G149923 // GRMZM2G070172 // GRMZM2G063931
GO:0043436	P	oxoacid metabolic process	24	319	987	25864	0.0015	0.043 // GRMZM2G374302 // GRMZM2G087254 // GRMZM2G033098 // GRMZM2G170842 // GRMZM2G164318 // GRMZM2G169593 // GRMZM2G176472 // GRMZM2G168364 // GRMZM2G046163 // GRMZM2G147256 // GRMZM2G113959 // GRMZM2G322314 // GRMZM2G015892 // AC207890.3_FG002 // AC217811.3_FG003 // GRMZM2G117707 // GRMZM5G826838 // GRMZM2G161245 // GRMZM2G456471 // GRMZM2G109056 // AC199526.5_FG002 // GRMZM2G143955 // GRMZM2G…
GO:0044036	P	cell wall macromolecule metabolic process	6	319	95	25864 0.0015 0.043 // GRMZM2G059845 // GRMZM2G129189 // GRMZM2G168364 // GRMZM2G410991 // GRMZM2G013324 // GRMZM2G135743
GO:0044262	P	cellular carbohydrate metabolic process	20	319	762	25864	0.0016 0.043 // GRMZM2G035749 // GRMZM5G899851 // GRMZM2G113432 // GRMZM2G059845 // GRMZM2G140078 // GRMZM2G168364 // GRMZM2G366659 // GRMZM2G456471 // GRMZM2G104118 // GRMZM2G111642 // GRMZM2G026980 // GRMZM2G080375 // GRMZM2G013324 // GRMZM2G019183 // GRMZM2G039454 // GRMZM2G073725 // GRMZM2G084694 // GRMZM2G135743 // GRMZM2G070172 // GRMZM2G161245
GO:0048608	P	reproductive structure development	18	319	650	25864	0.0015 0.043 // GRMZM2G048294 // GRMZM2G121293 // GRMZM2G129189 // GRMZM2G157820 // GRMZM2G164074 // GRMZM2G106363 // GRMZM2G074267 // GRMZM2G464013 // GRMZM2G091578 // GRMZM2G150024 // GRMZM2G390641 // GRMZM2G053987 // GRMZM2G059428 // GRMZM2G456471 // GRMZM2G004683 // GRMZM2G082745 // GRMZM2G146192 // GRMZM2G083759
GO:0006082	P	organic acid metabolic process 24 319		24	319	989	25864	0.0016	0.043 // GRMZM2G374302 // GRMZM2G087254 // GRMZM2G033098 // GRMZM2G170842 // GRMZM2G164318 // GRMZM2G169593 // GRMZM2G176472 // GRMZM2G168364 // GRMZM2G046163 // GRMZM2G147256 // GRMZM2G113959 // GRMZM2G322314 // GRMZM2G015892 // AC207890.3_FG002 // AC217811.3_FG003 // GRMZM2G117707 // GRMZM5G826838 // GRMZM2G161245 // GRMZM2G456471 // GRMZM2G109056 // AC199526.5_FG002 // GRMZM2G143955 // GRMZM2G…
GO:0019752	P	carboxylic acid metabolic process 24			24	319	987	25864	0.0015 0.043 // GRMZM2G374302 // GRMZM2G087254 // GRMZM2G033098 // GRMZM2G170842 // GRMZM2G164318 // GRMZM2G169593 // GRMZM2G176472 // GRMZM2G168364 // GRMZM2G046163 // GRMZM2G147256 // GRMZM2G113959 // GRMZM2G322314 // GRMZM2G015892 // AC207890.3_FG002 // AC217811.3_FG003 // GRMZM2G117707 // GRMZM5G826838 // GRMZM2G161245 // GRMZM2G456471 // GRMZM2G109056 // AC199526.5_FG002 // GRMZM2G143955 // …
GO:0019748	P	secondary metabolic process 11 319		11	319	302	25864	0.0017	0.045 // GRMZM5G899851 // GRMZM2G321839 // GRMZM2G168364 // GRMZM2G111642 // GRMZM2G390641 // GRMZM2G053987 // GRMZM2G164318 // GRMZM2G099363 // AC199526.5_FG002 // GRMZM2G028516 // AC207890.3_FG002
GO:0023052	P	signaling 25 319 1058 25864				0.0018	0.046	// GRMZM	2G106363 // GRMZM2G026147 // GRMZM2G459373 // GRMZM2G005652 // GRMZM2G390641 // GRMZM2G152891 // GRMZM2G308752 // GRMZM5G832994 // GRMZM2G316136 // GRMZM2G149923 // GRMZM2G048294 // GRMZM2G167794 // GRMZM2G074267 // GRMZM2G099425 // GRMZM2G321239 // GRMZM5G853245 // GRMZM5G882078 // GRMZM2G058305 // GRMZM2G150024 // GRMZM2G017187 // GRMZM2G448213 // GRMZM2G053987 // GRMZM5G858887 // GRMZM2G028516…
GO:0009832	P	plant-type cell wall biogenesis 5 319				67	25864	0.0019	0.047 // GRMZM2G135743 // GRMZM2G059845 // GRMZM2G039454 // GRMZM2G111642 // GRMZM2G099767
GO:0042180	P	cellular ketone metabolic process 24			24	319	1008	25864	0.002 0.05 // GRMZM2G374302 // GRMZM2G087254 // GRMZM2G033098 // GRMZM2G170842 // GRMZM2G164318 // GRMZM2G169593 // GRMZM2G176472 // GRMZM2G168364 // GRMZM2G046163 // GRMZM2G147256 // GRMZM2G113959 // GRMZM2G322314 // GRMZM2G015892 // AC207890.3_FG002 // AC217811.3_FG003 // GRMZM2G117707 // GRMZM5G826838 // GRMZM2G161245 // GRMZM2G456471 // GRMZM2G109056 // AC199526.5_FG002 // GRMZM2G143955 // GR…
GO:0007275	P	multicellular organismal development 33				319	1563	25864	0.0022 0.053 // GRMZM2G084694 // GRMZM2G106363 // GRMZM2G464013 // GRMZM2G013324 // GRMZM2G390641 // GRMZM2G170842 // GRMZM2G083759 // GRMZM2G152891 // GRMZM2G070273 // GRMZM2G099767 // GRMZM2G091578 // GRMZM5G864693 // AC207890.3_FG002 // GRMZM2G121293 // GRMZM2G048294 // GRMZM2G129189 // GRMZM2G074267 // GRMZM2G162527 // GRMZM2G456471 // GRMZM5G853245 // GRMZM2G109056 // GRMZM2G059428 // GRMZM2…
GO:0005984	P	disaccharide metabolic process 6 319				104	25864	0.0023	0.054 // GRMZM2G035749 // GRMZM2G140078 // GRMZM2G366659 // GRMZM2G019183 // GRMZM2G084694 // GRMZM2G070172
GO:0009725	P	response to hormone stimulus 20 319		20	319	787	25864	0.0023	0.054 // GRMZM2G058305 // GRMZM2G321239 // GRMZM2G016290 // GRMZM2G150024 // GRMZM2G017187 // GRMZM5G893912 // GRMZM2G167794 // GRMZM2G168364 // GRMZM2G074267 // GRMZM2G138770 // GRMZM5G832994 // GRMZM2G310947 // GRMZM2G390641 // GRMZM2G153683 // GRMZM2G109056 // GRMZM2G149923 // GRMZM2G099425 // GRMZM2G070172 // GRMZM2G048294 // GRMZM2G063931
GO:0003006	P	reproductive developmental process 19				319	734	25864	0.0024 0.055 // GRMZM2G048294 // GRMZM2G121293 // GRMZM2G129189 // GRMZM2G157820 // GRMZM2G164074 // GRMZM2G106363 // GRMZM2G074267 // GRMZM2G162527 // GRMZM2G464013 // GRMZM2G091578 // GRMZM2G150024 // GRMZM2G390641 // GRMZM2G053987 // GRMZM2G059428 // GRMZM2G456471 // GRMZM2G004683 // GRMZM2G082745 // GRMZM2G146192 // GRMZM2G083759
GO:0048513	P	organ development 19 319 739				25864	0.0026	0.057	// GRMZM2G048294 // GRMZM2G053987 // GRMZM2G070273 // GRMZM2G109056 // GRMZM2G157820 // GRMZM2G164074 // GRMZM2G168364 // GRMZM2G074267 // GRMZM5G853245 // GRMZM5G864693 // GRMZM2G017187 // GRMZM2G013324 // GRMZM2G150024 // GRMZM2G390641 // GRMZM2G170842 // GRMZM2G084694 // GRMZM2G059428 // GRMZM2G082745 // GRMZM2G083759
GO:0048731	P	system development 19 319 739				25864	0.0026	0.057	// GRMZM2G048294 // GRMZM2G053987 // GRMZM2G070273 // GRMZM2G109056 // GRMZM2G157820 // GRMZM2G164074 // GRMZM2G168364 // GRMZM2G074267 // GRMZM5G853245 // GRMZM5G864693 // GRMZM2G017187 // GRMZM2G013324 // GRMZM2G150024 // GRMZM2G390641 // GRMZM2G170842 // GRMZM2G084694 // GRMZM2G059428 // GRMZM2G082745 // GRMZM2G083759
GO:0009755	P	hormone-mediated signaling pathway 10			10	319	275	25864	0.0028 0.06 // GRMZM2G058305 // GRMZM2G321239 // GRMZM2G048294 // GRMZM2G150024 // GRMZM2G017187 // GRMZM2G167794 // GRMZM2G074267 // GRMZM5G832994 // GRMZM2G099425 // GRMZM2G390641
GO:0009308	P	amine metabolic process 17 319 640				25864	0.0031	0.066	// GRMZM2G169593 // AC217811.3_FG003 // GRMZM2G374302 // GRMZM2G129189 // GRMZM2G168364 // GRMZM2G117707 // GRMZM2G046163 // GRMZM2G147256 // GRMZM2G113959 // GRMZM5G826838 // GRMZM2G171116 // GRMZM2G034152 // GRMZM2G322314 // GRMZM2G015892 // GRMZM2G170842 // GRMZM2G087254 // AC199526.5_FG002
GO:0022414	P	reproductive process 22 319 924				25864	0.0031	0.066	// GRMZM2G106363 // GRMZM2G464013 // GRMZM2G390641 // GRMZM2G083759 // GRMZM2G152891 // GRMZM2G070273 // GRMZM2G176780 // GRMZM2G091578 // GRMZM2G121293 // GRMZM2G048294 // GRMZM2G129189 // GRMZM2G074267 // GRMZM2G162527 // GRMZM2G456471 // GRMZM2G059428 // GRMZM2G082745 // GRMZM2G146192 // GRMZM2G150024 // GRMZM2G157820 // GRMZM2G164074 // GRMZM2G053987 // GRMZM2G004683
GO:0048316	P	seed development 10 319 285				25864	0.0035	0.072	// GRMZM2G150024 // GRMZM2G129189 // GRMZM2G074267 // GRMZM2G464013 // GRMZM2G091578 // GRMZM2G456471 // GRMZM2G004683 // GRMZM2G121293 // GRMZM2G146192 // GRMZM2G083759
GO:0006970	P	response to osmotic stress 15 319		15	319	538	25864	0.0035	0.072 // GRMZM2G056732 // GRMZM2G169593 // AC199526.5_FG002 // GRMZM2G168364 // GRMZM2G073725 // GRMZM2G084583 // GRMZM2G099425 // GRMZM2G058305 // GRMZM2G039454 // AC207890.3_FG002 // GRMZM2G149923 // GRMZM5G884600 // GRMZM2G081843 // GRMZM2G357620 // GRMZM2G053987
GO:0071495	P	cellular response to endogenous stimulus				11	319	335	25864 0.0037 0.074 // GRMZM2G058305 // GRMZM2G321239 // GRMZM2G048294 // GRMZM2G150024 // GRMZM2G017187 // GRMZM2G167794 // GRMZM2G074267 // GRMZM5G832994 // GRMZM2G099425 // GRMZM2G390641 // GRMZM5G853245
GO:0009651	P	response to salt stress 14 319 491	14	319	491	25864	0.0039	0.074	// GRMZM2G056732 // GRMZM2G169593 // GRMZM2G168364 // GRMZM2G073725 // GRMZM2G084583 // GRMZM2G099425 // GRMZM2G058305 // GRMZM2G039454 // AC207890.3_FG002 // GRMZM2G149923 // GRMZM5G884600 // GRMZM2G081843 // GRMZM2G357620 // AC199526.5_FG002
GO:0005975	P	carbohydrate metabolic process 27 319				1246	25864	0.0039	0.074 // GRMZM2G035749 // GRMZM5G899851 // GRMZM2G113432 // GRMZM2G059845 // GRMZM2G013324 // GRMZM2G170842 // GRMZM2G135743 // GRMZM2G140078 // GRMZM2G026804 // AC159612.1_FG007 // GRMZM2G135763 // GRMZM2G026980 // GRMZM2G104118 // GRMZM2G070172 // GRMZM2G129189 // GRMZM2G366659 // GRMZM2G111642 // GRMZM2G080375 // GRMZM2G161245 // GRMZM2G019183 // GRMZM2G456471 // GRMZM2G084694 // GRMZM2G110558…
GO:0048856	P	anatomical structure development 28				319	1306	25864	0.0038 0.074 // GRMZM2G084694 // GRMZM2G106363 // GRMZM2G464013 // GRMZM2G013324 // GRMZM2G390641 // GRMZM2G170842 // GRMZM2G083759 // GRMZM2G070273 // GRMZM2G168364 // GRMZM2G091578 // GRMZM5G864693 // GRMZM2G121293 // GRMZM2G048294 // GRMZM2G129189 // GRMZM2G074267 // GRMZM2G162527 // GRMZM2G456471 // GRMZM5G853245 // GRMZM2G109056 // GRMZM2G059428 // GRMZM2G082745 // GRMZM2G146192 // GRMZM2G15…
GO:0009311	P	oligosaccharide metabolic process 6				319	117	25864	0.004 0.076 // GRMZM2G035749 // GRMZM2G140078 // GRMZM2G366659 // GRMZM2G019183 // GRMZM2G084694 // GRMZM2G070172
GO:0030244	P	cellulose biosynthetic process 5 319				81	25864	0.0041	0.076 // GRMZM2G113432 // GRMZM2G039454 // GRMZM2G073725 // GRMZM2G111642 // GRMZM2G168364
GO:0044106	P	cellular amine metabolic process 15				319	554	25864	0.0045 0.083 // GRMZM2G169593 // AC217811.3_FG003 // GRMZM2G374302 // GRMZM2G117707 // GRMZM2G046163 // GRMZM2G147256 // GRMZM2G113959 // GRMZM5G826838 // GRMZM2G171116 // GRMZM2G034152 // GRMZM2G322314 // GRMZM2G015892 // GRMZM2G170842 // GRMZM2G087254 // AC199526.5_FG002
GO:0016137	P	glycoside metabolic process 6 319				120	25864	0.0045	0.083 // GRMZM5G899851 // GRMZM2G140078 // GRMZM2G366659 // GRMZM2G019183 // GRMZM2G084694 // GRMZM2G070172
GO:0044264	P	cellular polysaccharide metabolic process				9	319	250	25864 0.0047 0.083 // GRMZM2G113432 // GRMZM2G135743 // GRMZM2G168364 // GRMZM2G111642 // GRMZM2G026980 // GRMZM2G039454 // GRMZM2G073725 // GRMZM2G059845 // GRMZM2G070172
GO:0048827	P	phyllome development 8 319 204				25864	0.0046	0.083	// GRMZM2G048294 // GRMZM2G070273 // GRMZM2G157820 // GRMZM2G074267 // GRMZM2G013324 // GRMZM2G390641 // GRMZM2G059428 // GRMZM2G083759
GO:0002376	P	immune system process 8 319 207				25864	0.005	0.087	// GRMZM2G176472 // GRMZM2G428554 // GRMZM2G003682 // GRMZM2G091540 // GRMZM2G080537 // GRMZM2G109056 // GRMZM5G858887 // GRMZM2G028516
GO:0006955	P	immune response 8 319 207 25864				0.005	0.087	// GRMZM	2G176472 // GRMZM2G428554 // GRMZM2G003682 // GRMZM2G091540 // GRMZM2G080537 // GRMZM2G109056 // GRMZM5G858887 // GRMZM2G028516
GO:0009699	P	phenylpropanoid biosynthetic process 5				319	86	25864	0.0052 0.088 // AC199526.5_FG002 // GRMZM2G390641 // GRMZM2G168364 // GRMZM2G111642 // GRMZM2G099363
GO:0000003	P	reproduction 22 319 975 25864				0.0056	0.094	// GRMZM	2G106363 // GRMZM2G464013 // GRMZM2G390641 // GRMZM2G083759 // GRMZM2G152891 // GRMZM2G070273 // GRMZM2G176780 // GRMZM2G091578 // GRMZM2G121293 // GRMZM2G048294 // GRMZM2G129189 // GRMZM2G074267 // GRMZM2G162527 // GRMZM2G456471 // GRMZM2G059428 // GRMZM2G082745 // GRMZM2G146192 // GRMZM2G150024 // GRMZM2G157820 // GRMZM2G164074 // GRMZM2G053987 // GRMZM2G004683
GO:0032870	P	cellular response to hormone stimulus 10			10	319	306	25864	0.0057 0.094 // GRMZM2G058305 // GRMZM2G321239 // GRMZM2G048294 // GRMZM2G150024 // GRMZM2G017187 // GRMZM2G167794 // GRMZM2G074267 // GRMZM5G832994 // GRMZM2G099425 // GRMZM2G390641
GO:0032502	P	developmental process 33 319 1671				25864	0.0058	0.096	// GRMZM2G084694 // GRMZM2G106363 // GRMZM2G464013 // GRMZM2G013324 // GRMZM2G390641 // GRMZM2G170842 // GRMZM2G083759 // GRMZM2G152891 // GRMZM2G070273 // GRMZM2G099767 // GRMZM2G091578 // GRMZM5G864693 // AC207890.3_FG002 // GRMZM2G121293 // GRMZM2G048294 // GRMZM2G129189 // GRMZM2G074267 // GRMZM2G162527 // GRMZM2G456471 // GRMZM5G853245 // GRMZM2G109056 // GRMZM2G059428 // GRMZM2G006977 // GR…
GO:0032501	P	multicellular organismal process 33				319	1674	25864	0.006 0.097 // GRMZM2G084694 // GRMZM2G106363 // GRMZM2G464013 // GRMZM2G013324 // GRMZM2G390641 // GRMZM2G170842 // GRMZM2G083759 // GRMZM2G152891 // GRMZM2G070273 // GRMZM2G099767 // GRMZM2G091578 // GRMZM5G864693 // AC207890.3_FG002 // GRMZM2G121293 // GRMZM2G048294 // GRMZM2G129189 // GRMZM2G074267 // GRMZM2G162527 // GRMZM2G456471 // GRMZM5G853245 // GRMZM2G109056 // GRMZM2G059428 // GRMZM2G…
GO:0044042	P	glucan metabolic process 8 319				214	25864	0.0061	0.097 // GRMZM2G113432 // GRMZM2G168364 // GRMZM2G026980 // GRMZM2G111642 // GRMZM2G013324 // GRMZM2G039454 // GRMZM2G073725 // GRMZM2G070172
GO:0016265	P	death 6 319 129 25864 0.0063				0.098	// GRMZM	2G048294	// GRMZM2G176995 // GRMZM2G035928 // GRMZM5G858887 // GRMZM2G028516 // GRMZM2G357620
GO:0008219	P	cell death 6 319 129 25864				0.0063	0.098	// GRMZM	2G048294 // GRMZM2G176995 // GRMZM2G035928 // GRMZM5G858887 // GRMZM2G028516 // GRMZM2G357620
GO:0044281	P	small molecule metabolic process 43				319	2372	25864	0.0076 0.12 // GRMZM2G131202 // GRMZM2G374302 // GRMZM2G321839 // GRMZM2G049269 // GRMZM2G087254 // GRMZM2G459373 // GRMZM2G033098 // GRMZM2G390641 // GRMZM2G170842 // GRMZM2G164318 // GRMZM2G169593 // GRMZM2G176472 // GRMZM2G168364 // GRMZM2G034152 // GRMZM2G046163 // GRMZM2G147256 // GRMZM2G113959 // GRMZM2G322314 // GRMZM2G015892 // AC207890.3_FG002 // GRMZM2G428554 // AC217811.3_FG003 // GRMZ…	526.5_FG002 //	GR	MZM2G157820 //	GR	MZM2G013324 //	GR	MZM2G143955 //	GR	MZM2G1711	16 //	GR	MZM2G1640	74 //	GR	MZM2G0993	63 //	GR	MZM2G4564	71 //	GR	MZM2G0285	16 //	GR	MZM2G0737	25
GO:0033692	P	cellular polysaccharide biosynthetic process				7	319	180	25864 0.0082 0.12 // GRMZM2G113432 // GRMZM2G135743 // GRMZM2G168364 // GRMZM2G111642 // GRMZM2G039454 // GRMZM2G073725 // GRMZM2G059845
GO:0080134	P	regulation of response to stress 5				319	97	25864	0.0083 0.12 // GRMZM2G091540 // GRMZM2G176472 // GRMZM2G080537 // GRMZM2G053987 // GRMZM2G028516
GO:0045087	P	innate immune response 7 319 184				25864	0.0092	0.13	// GRMZM2G176472 // GRMZM2G003682 // GRMZM2G091540 // GRMZM2G080537 // GRMZM2G109056 // GRMZM5G858887 // GRMZM2G028516
GO:0000271	P	polysaccharide biosynthetic process 7				319	184	25864	0.0092 0.13 // GRMZM2G113432 // GRMZM2G135743 // GRMZM2G168364 // GRMZM2G111642 // GRMZM2G039454 // GRMZM2G073725 // GRMZM2G059845
GO:0009628	P	response to abiotic stimulus 28 319				1397	25864	0.009	0.13 // GRMZM2G056732 // GRMZM2G035749 // GRMZM2G106363 // GRMZM5G884600 // GRMZM2G153683 // GRMZM5G898867 // GRMZM2G181551 // GRMZM2G152891 // GRMZM2G340251 // GRMZM2G168364 // GRMZM2G084583 // AC207890.3_FG002 // GRMZM2G149923 // GRMZM2G357620 // GRMZM2G169593 // GRMZM2G048294 // GRMZM2G074267 // GRMZM2G099425 // GRMZM2G161245 // GRMZM2G456471 // GRMZM2G081843 // AC199526.5_FG002 // GRMZM2G0583…
GO:0042546	P	cell wall biogenesis 5 319 100				25864	0.0093	0.13	// GRMZM2G135743 // GRMZM2G059845 // GRMZM2G039454 // GRMZM2G111642 // GRMZM2G099767
GO:0009743	P	response to carbohydrate stimulus 6			6	319	142	25864	0.0097 0.14 // GRMZM2G102583 // GRMZM2G456471 // GRMZM2G071042 // GRMZM2G059428 // GRMZM2G390641 // GRMZM2G053987
GO:0006520	P	cellular amino acid metabolic process 13				319	495	25864	0.01 0.14 // GRMZM2G169593 // GRMZM2G374302 // GRMZM2G117707 // GRMZM2G046163 // GRMZM2G147256 // GRMZM2G113959 // GRMZM5G826838 // GRMZM2G171116 // GRMZM2G322314 // GRMZM2G015892 // GRMZM2G170842 // GRMZM2G087254 // AC199526.5_FG002
GO:0048366	P	leaf development 7 319 189				25864	0.01	0.15	// GRMZM2G048294 // GRMZM2G070273 // GRMZM2G157820 // GRMZM2G074267 // GRMZM2G013324 // GRMZM2G390641 // GRMZM2G059428
GO:0006820	P	anion transport 5 319 104 25864				0.011	0.15	// GRMZM	2G058305 // GRMZM2G321239 // GRMZM2G146161 // GRMZM2G080041 // GRMZM2G154211
GO:0048583	P	regulation of response to stimulus 7				319	194	25864	0.012 0.16 // GRMZM2G152891 // GRMZM2G176472 // GRMZM5G832994 // GRMZM2G091540 // GRMZM2G080537 // GRMZM2G053987 // GRMZM2G028516
GO:0070882	P	cellular cell wall organization or biogenesis				5	319	110	25864 0.013 0.18 // GRMZM2G135743 // GRMZM2G059845 // GRMZM2G039454 // GRMZM2G111642 // GRMZM2G099767
GO:0043648	P	dicarboxylic acid metabolic process 5				319	111	25864	0.014 0.19 // GRMZM2G117707 // GRMZM2G169593 // GRMZM2G161245 // GRMZM2G015892 // GRMZM2G046163
GO:0071310	P	cellular response to organic substance 11			11	319	414	25864	0.016 0.21 // GRMZM2G058305 // GRMZM2G321239 // GRMZM2G048294 // GRMZM2G150024 // GRMZM2G017187 // GRMZM2G167794 // GRMZM2G074267 // GRMZM5G832994 // GRMZM2G099425 // GRMZM2G390641 // GRMZM5G853245
GO:0051716	P	cellular response to stimulus 19 319				893	25864	0.017	0.22 // GRMZM2G058305 // GRMZM2G321239 // GRMZM2G176472 // GRMZM2G150024 // GRMZM2G017187 // GRMZM2G167794 // GRMZM2G114707 // GRMZM2G074267 // GRMZM2G048294 // GRMZM2G080041 // GRMZM5G832994 // GRMZM2G015892 // GRMZM2G053987 // GRMZM2G046163 // GRMZM2G099425 // GRMZM2G390641 // GRMZM5G858887 // GRMZM2G028516 // GRMZM5G853245
GO:0006073	P	cellular glucan metabolic process 7				319	210	25864	0.017 0.23 // GRMZM2G113432 // GRMZM2G168364 // GRMZM2G111642 // GRMZM2G026980 // GRMZM2G039454 // GRMZM2G073725 // GRMZM2G070172
GO:0009908	P	flower development 9 319 313				25864	0.018	0.23	// GRMZM2G048294 // GRMZM2G150024 // GRMZM2G106363 // GRMZM2G074267 // GRMZM2G164074 // GRMZM2G390641 // GRMZM2G053987 // GRMZM2G082745 // GRMZM2G083759
GO:0009887	P	organ morphogenesis 6 319 164				25864	0.018	0.23	// GRMZM2G048294 // GRMZM2G070273 // GRMZM2G157820 // GRMZM2G074267 // GRMZM2G013324 // GRMZM2G059428
GO:0009965	P	leaf morphogenesis 5 319 120				25864	0.019	0.23	// GRMZM2G013324 // GRMZM2G074267 // GRMZM2G070273 // GRMZM2G157820 // GRMZM2G059428
GO:0034220	P	ion transmembrane transport 6 319				165	25864	0.019	0.23 // GRMZM2G058305 // GRMZM2G321239 // GRMZM2G080041 // GRMZM2G006977 // GRMZM5G858887 // GRMZM2G357620
GO:0023033	P	signaling pathway 7 319 214				25864	0.019	0.23	// GRMZM2G150024 // GRMZM2G017187 // GRMZM2G167794 // GRMZM2G074267 // GRMZM5G832994 // GRMZM2G390641 // GRMZM2G053987
GO:0009987	P	cellular process 172 319 12394				25864	0.019	0.23	// GRMZM2G059845 // GRMZM2G142919 // GRMZM2G176995 // GRMZM2G165679 // GRMZM2G087254 // GRMZM2G103197 // GRMZM2G425249 // GRMZM2G026926 // GRMZM2G125762 // GRMZM2G337766 // GRMZM2G135743 // GRMZM2G010017 // GRMZM2G113959 // GRMZM2G167492 // GRMZM2G316136 // AC207890.3_FG002 // GRMZM2G369472 // GRMZM2G428554 // GRMZM2G058305 // GRMZM2G381576 // GRMZM2G167794 // GRMZM2G117707 // GRMZM5G826838 // GR…	081892 // AC20	762	8.4_FG009 // G	RMZ	M2G162250 // G	RMZ	M2G028926 // G	RMZ	M2G068973	// G	RMZ	M2G342197	// G	RMZ	M2G170842	// G	RMZ	M2G035749	// G	RMZ	M2G103647	// G	RMZ	M2G026147	//	G	RMZ	M2G157115	//	G	RMZ	M2G	148	561	//	G	RMZ	M2G	33	98
GO:0070887	P	cellular response to chemical stimulus 12			12	319	488	25864	0.02 0.25 // GRMZM2G058305 // GRMZM2G321239 // GRMZM2G176472 // GRMZM2G150024 // GRMZM2G017187 // GRMZM2G167794 // GRMZM2G074267 // GRMZM2G048294 // GRMZM2G099425 // GRMZM5G832994 // GRMZM2G390641 // GRMZM5G853245
GO:0044283	P	small molecule biosynthetic process 17			17	319	792	25864	0.021 0.25 // GRMZM2G169593 // GRMZM2G176472 // GRMZM2G374302 // GRMZM2G164318 // GRMZM2G168364 // GRMZM2G117707 // GRMZM2G046163 // GRMZM2G456471 // GRMZM2G111642 // GRMZM2G087254 // GRMZM2G143955 // GRMZM2G015892 // AC207890.3_FG002 // GRMZM2G109056 // GRMZM2G099363 // GRMZM2G390641 // AC199526.5_FG002
GO:0009605	P	response to external stimulus 11 319		11	319	434	25864	0.021	0.25 // GRMZM2G152891 // GRMZM2G428554 // GRMZM2G117707 // GRMZM2G074267 // GRMZM2G080041 // GRMZM2G033098 // GRMZM2G164074 // GRMZM2G080537 // GRMZM2G053987 // GRMZM2G456471 // GRMZM2G153683
GO:0016053	P	organic acid biosynthetic process 12				319	494	25864	0.022 0.26 // GRMZM2G169593 // GRMZM2G176472 // GRMZM2G164318 // GRMZM2G117707 // GRMZM2G046163 // GRMZM2G143955 // GRMZM2G087254 // GRMZM2G015892 // AC207890.3_FG002 // GRMZM2G109056 // GRMZM2G456471 // AC199526.5_FG002
GO:0046394	P	carboxylic acid biosynthetic process 12				319	494	25864	0.022 0.26 // GRMZM2G169593 // GRMZM2G176472 // GRMZM2G164318 // GRMZM2G117707 // GRMZM2G046163 // GRMZM2G143955 // GRMZM2G087254 // GRMZM2G015892 // AC207890.3_FG002 // GRMZM2G109056 // GRMZM2G456471 // AC199526.5_FG002
GO:0034641	P	cellular nitrogen compound metabolic process				17	319	797	25864 0.023 0.26 // GRMZM2G169593 // AC217811.3_FG003 // GRMZM2G374302 // AC199526.5_FG002 // GRMZM2G117707 // GRMZM2G046163 // GRMZM2G147256 // GRMZM2G113959 // GRMZM5G826838 // GRMZM2G171116 // GRMZM2G034152 // GRMZM2G322314 // GRMZM2G015892 // GRMZM2G170842 // GRMZM2G103197 // GRMZM2G087254 // GRMZM2G053987
GO:0044237	P	cellular metabolic process 137 319				9644	25864	0.022	0.26 // GRMZM2G059845 // GRMZM2G165679 // GRMZM2G087254 // GRMZM2G103197 // GRMZM2G425249 // GRMZM2G026926 // GRMZM2G125762 // GRMZM2G337766 // GRMZM2G135743 // GRMZM2G010017 // GRMZM2G113959 // GRMZM2G167492 // GRMZM2G316136 // AC207890.3_FG002 // GRMZM2G369472 // GRMZM2G428554 // GRMZM2G058305 // GRMZM2G477491 // GRMZM2G167794 // GRMZM2G117707 // GRMZM5G826838 // GRMZM2G101245 // GRMZM2G062045 …	// GRMZM2G170	842	// GRMZM2G035	749	// GRMZM2G103	647	// GRMZM2G026	147	// GRMZM	2G157	115	// GRMZM	2G148	561	// GRMZM	2G033	98	// GRMZM	2G390	641	// GRMZM	2G063	931	// GRMZM	2G1	40	726	// GRMZM	2G1	76	472	//	GR	MZM	2G0	96	753	//	GR	MZM
GO:0022621	P	shoot system development 8 319				276	25864	0.024	0.27 // GRMZM2G048294 // GRMZM2G070273 // GRMZM2G157820 // GRMZM2G074267 // GRMZM2G013324 // GRMZM2G390641 // GRMZM2G059428 // GRMZM2G083759
GO:0048367	P	shoot development 8 319 276				25864	0.024	0.27	// GRMZM2G048294 // GRMZM2G070273 // GRMZM2G157820 // GRMZM2G074267 // GRMZM2G013324 // GRMZM2G390641 // GRMZM2G059428 // GRMZM2G083759
GO:0008152	P	metabolic process 180 319 13125				25864	0.025	0.27	// GRMZM2G059845 // GRMZM2G162737 // GRMZM2G165679 // GRMZM2G087254 // GRMZM2G028926 // GRMZM2G425249 // GRMZM2G026926 // GRMZM2G050177 // GRMZM2G121700 // GRMZM2G125762 // GRMZM2G337766 // GRMZM2G135743 // GRMZM2G010017 // GRMZM2G026804 // AC159612.1_FG007 // GRMZM2G410991 // GRMZM2G113959 // GRMZM2G316030 // GRMZM2G167492 // GRMZM2G316136 // AC207890.3_FG002 // GRMZM2G369472 // GRMZM2G428554 //…	RMZM2G084694 /	/ G	RMZM2G105189 /	/ G	RMZM5G882078 /	/ G	RMZM2G110558 /	/ G	RMZM2G017	187 /	/ G	RMZM2G081	892 /	/ A	C207628.4	_FG00	9 /	/ GRMZM2G	8710	3 /	/ GRMZM2G	14623	4 /	/ GRMZM2G	103	19	7 /	/ GRMZM2G	68	97	3 /	/ G	RMZ	M2G	342	19	7 /	/ G	RMZ	M2G
GO:0044238	P	primary metabolic process 141 319				9990	25864	0.025	0.27 // GRMZM2G059845 // GRMZM2G087254 // GRMZM2G028926 // GRMZM2G425249 // GRMZM2G026926 // GRMZM2G125762 // GRMZM2G337766 // GRMZM2G135743 // GRMZM2G010017 // GRMZM2G026804 // AC159612.1_FG007 // GRMZM2G113959 // GRMZM2G170842 // GRMZM2G167492 // GRMZM2G316136 // AC207890.3_FG002 // GRMZM2G369472 // GRMZM2G428554 // GRMZM2G058305 // GRMZM2G477491 // GRMZM2G167794 // GRMZM2G117707 // GRMZM5G8268…	009 // GRMZM2G	148	962 // GRMZM2G	68	973 // GRMZM2G	342	197 // GRMZM2G	150	187 // GR	MZM2G	35	749 // GR	MZM2G	103	647 // GR	MZM2G	26	147 // GR	MZM2G	157	115 // GR	MZM2G	148	561 // GR	MZM	2G	33	098 // GR	MZM	2G	390	641	//	GR	MZM	2G	471	670	//	GR
GO:0009753	P	response to jasmonic acid stimulus 5				319	131	25864	0.026 0.28 // GRMZM2G084583 // GRMZM2G033098 // GRMZM5G853245 // GRMZM2G109056 // GRMZM2G428554
GO:0006979	P	response to oxidative stress 10 319				391	25864	0.026	0.28 // GRMZM2G169593 // GRMZM2G003682 // GRMZM2G321839 // GRMZM2G313184 // GRMZM5G853245 // GRMZM5G884600 // GRMZM2G173124 // GRMZM2G084694 // GRMZM2G130904 // GRMZM2G053987
GO:0065009	P	regulation of molecular function 9				319	345	25864	0.03 0.32 // GRMZM2G131202 // GRMZM2G058305 // GRMZM2G157820 // GRMZM2G321239 // GRMZM2G080041 // GRMZM2G091578 // GRMZM2G005652 // GRMZM2G053987 // GRMZM2G121293
GO:0071555	P	cell wall organization 5 319 137				25864	0.03	0.32	// GRMZM2G046163 // GRMZM2G013324 // GRMZM2G015892 // GRMZM2G080041 // GRMZM2G321839
GO:0009555	P	pollen development 6 319 186				25864	0.031	0.33	// GRMZM2G048294 // GRMZM2G150024 // GRMZM2G164074 // GRMZM2G073725 // GRMZM2G006977 // GRMZM2G004683
GO:0048580	P	regulation of post-embryonic development				6	319	187	25864 0.031 0.33 // GRMZM2G152891 // GRMZM2G048294 // GRMZM2G106363 // GRMZM2G084694 // GRMZM2G082745 // GRMZM2G083759
GO:0048437	P	floral organ development 5 319				139	25864	0.032	0.33 // GRMZM2G048294 // GRMZM2G150024 // GRMZM2G390641 // GRMZM2G053987 // GRMZM2G164074
GO:0009250	P	glucan biosynthetic process 5 319				141	25864	0.034	0.35 // GRMZM2G113432 // GRMZM2G039454 // GRMZM2G073725 // GRMZM2G111642 // GRMZM2G168364
GO:0048569	P	post-embryonic organ development 5				319	144	25864	0.036 0.37 // GRMZM2G048294 // GRMZM2G150024 // GRMZM2G390641 // GRMZM2G053987 // GRMZM2G164074
GO:0009611	P	response to wounding 6 319 198	6	319	198	25864	0.039	0.4	// GRMZM2G428554 // GRMZM2G117707 // GRMZM2G033098 // GRMZM2G164074 // GRMZM2G080537 // GRMZM2G053987
GO:0009309	P	amine biosynthetic process 7 319				259	25864	0.045	0.46 // GRMZM2G169593 // GRMZM2G374302 // GRMZM2G117707 // GRMZM2G046163 // GRMZM2G087254 // GRMZM2G015892 // AC199526.5_FG002
GO:0010016	P	shoot morphogenesis 5 319 155				25864	0.047	0.47	// GRMZM2G013324 // GRMZM2G074267 // GRMZM2G070273 // GRMZM2G157820 // GRMZM2G059428
GO:0065008	P	regulation of biological quality 15				319	753	25864	0.05 0.5 // GRMZM2G131202 // GRMZM2G048294 // GRMZM2G178886 // GRMZM2G168364 // GRMZM2G074267 // GRMZM2G162527 // GRMZM2G181607 // GRMZM2G087254 // GRMZM2G091540 // GRMZM2G013324 // GRMZM2G059428 // GRMZM2G028516 // GRMZM2G318213 // GRMZM2G357620 // GRMZM2G083759
GO:0042592	P	homeostatic process 8 319 325				25864	0.052	0.52	// GRMZM2G131202 // GRMZM2G048294 // GRMZM2G178886 // GRMZM2G181607 // GRMZM2G087254 // GRMZM2G028516 // GRMZM2G318213 // GRMZM2G357620
GO:0009793	P	embryonic development ending in seed dormancy				6	319	214	25864 0.053 0.52 // GRMZM2G150024 // GRMZM2G129189 // GRMZM2G074267 // GRMZM2G464013 // GRMZM2G456471 // GRMZM2G083759
GO:0006790	P	sulfur metabolic process 5 319				164	25864	0.056	0.55 // GRMZM5G899851 // GRMZM2G322314 // GRMZM2G053987 // AC199526.5_FG002 // GRMZM2G087254
GO:0022622	P	root system development 7 319 275				25864	0.058	0.56	// GRMZM2G084694 // GRMZM2G168364 // GRMZM2G074267 // GRMZM2G013324 // GRMZM2G390641 // GRMZM2G170842 // GRMZM2G109056
GO:0048364	P	root development 7 319 275				25864	0.058	0.56	// GRMZM2G084694 // GRMZM2G168364 // GRMZM2G074267 // GRMZM2G013324 // GRMZM2G390641 // GRMZM2G170842 // GRMZM2G109056
GO:0051301	P	cell division 5 319 168 25864				0.061	0.58	// GRMZM	2G031523 // GRMZM2G381576 // GRMZM2G390641 // GRMZM2G310947 // GRMZM2G153683
GO:0008652	P	cellular amino acid biosynthetic process				6	319	226	25864 0.065 0.62 // GRMZM2G169593 // GRMZM2G117707 // GRMZM2G046163 // GRMZM2G087254 // GRMZM2G015892 // AC199526.5_FG002
GO:0016311	P	dephosphorylation 5 319 172				25864	0.066	0.62	// GRMZM2G000603 // AC207628.4_FG009 // GRMZM2G465287 // GRMZM2G342197 // GRMZM2G010017
GO:0009889	P	regulation of biosynthetic process 30			30	319	1828	25864	0.07 0.65 // GRMZM2G466044 // GRMZM2G103647 // GRMZM2G026147 // GRMZM2G148561 // GRMZM2G081892 // GRMZM2G390641 // GRMZM2G026926 // GRMZM2G039650 // GRMZM2G176472 // GRMZM2G076896 // GRMZM2G084583 // GRMZM2G106363 // GRMZM2G167492 // GRMZM2G369472 // GRMZM2G098517 // GRMZM2G102583 // GRMZM2G167794 // GRMZM2G003466 // GRMZM2G111642 // GRMZM2G059428 // GRMZM2G171428 // GRMZM2G139765 // GRMZM5G82143…
GO:0016052	P	carbohydrate catabolic process 6 319				238	25864	0.079	0.72 // GRMZM2G035749 // GRMZM2G129189 // GRMZM2G168364 // GRMZM2G080375 // GRMZM2G084694 // GRMZM2G070172
GO:0006355	P	regulation of transcription, DNA-dependent				28	319	1706	25864 0.079 0.72 // GRMZM2G103647 // GRMZM2G026147 // GRMZM2G148561 // GRMZM2G081892 // GRMZM2G390641 // GRMZM2G026926 // GRMZM2G039650 // GRMZM2G176472 // GRMZM2G076896 // GRMZM2G084583 // GRMZM2G106363 // GRMZM2G167492 // GRMZM2G369472 // GRMZM2G098517 // GRMZM2G102583 // GRMZM2G167794 // GRMZM2G003466 // GRMZM2G059428 // GRMZM2G171428 // GRMZM2G139765 // GRMZM5G821439 // GRMZM2G017187 // GRMZM…
GO:0045449	P	regulation of transcription 28 319		28	319	1708	25864	0.079	0.72 // GRMZM2G103647 // GRMZM2G026147 // GRMZM2G148561 // GRMZM2G081892 // GRMZM2G390641 // GRMZM2G026926 // GRMZM2G039650 // GRMZM2G176472 // GRMZM2G076896 // GRMZM2G084583 // GRMZM2G106363 // GRMZM2G167492 // GRMZM2G369472 // GRMZM2G098517 // GRMZM2G102583 // GRMZM2G167794 // GRMZM2G003466 // GRMZM2G059428 // GRMZM2G171428 // GRMZM2G139765 // GRMZM5G821439 // GRMZM2G017187 // GRMZM2G157820 // …
GO:0051252	P	regulation of RNA metabolic process 28			28	319	1719	25864	0.084 0.76 // GRMZM2G103647 // GRMZM2G026147 // GRMZM2G148561 // GRMZM2G081892 // GRMZM2G390641 // GRMZM2G026926 // GRMZM2G039650 // GRMZM2G176472 // GRMZM2G076896 // GRMZM2G084583 // GRMZM2G106363 // GRMZM2G167492 // GRMZM2G369472 // GRMZM2G098517 // GRMZM2G102583 // GRMZM2G167794 // GRMZM2G003466 // GRMZM2G059428 // GRMZM2G171428 // GRMZM2G139765 // GRMZM5G821439 // GRMZM2G017187 // GRMZM2G1578…
GO:0080090	P	regulation of primary metabolic process 30			30	319	1868	25864	0.087 0.78 // GRMZM2G466044 // GRMZM2G103647 // GRMZM2G026147 // GRMZM2G148561 // GRMZM2G081892 // GRMZM2G390641 // GRMZM2G026926 // GRMZM2G039650 // GRMZM2G176472 // GRMZM2G076896 // GRMZM2G084583 // GRMZM2G106363 // GRMZM2G167492 // GRMZM2G369472 // GRMZM2G098517 // GRMZM2G102583 // GRMZM2G167794 // GRMZM2G003466 // GRMZM2G111642 // GRMZM2G059428 // GRMZM2G171428 // GRMZM2G139765 // GRMZM5G8214…
GO:0045454	P	cell redox homeostasis 5 319 189				25864	0.089	0.8	// GRMZM2G131202 // GRMZM2G181607 // GRMZM2G087254 // GRMZM2G178886 // GRMZM2G318213
GO:0048523	P	negative regulation of cellular process 6				319	248	25864	0.092 0.81 // GRMZM2G048294 // GRMZM2G017187 // GRMZM2G176995 // GRMZM5G832994 // GRMZM5G864693 // GRMZM2G357620
GO:0050793	P	regulation of developmental process 7				319	311	25864	0.095 0.84 // GRMZM2G152891 // GRMZM2G048294 // GRMZM2G106363 // GRMZM5G864693 // GRMZM2G084694 // GRMZM2G082745 // GRMZM2G083759
GO:0055085	P	transmembrane transport 15 319 834	15	319	834	25864	0.098	0.85	// GRMZM2G058305 // GRMZM2G321239 // GRMZM2G176780 // GRMZM2G142919 // GRMZM2G006212 // GRMZM2G154211 // GRMZM2G080992 // GRMZM2G074267 // GRMZM2G080041 // GRMZM2G001915 // GRMZM2G006977 // GRMZM5G858887 // GRMZM2G162250 // GRMZM2G357620 // GRMZM2G301271
GO:0048229	P	gametophyte development 6 319 255				25864	0.1	0.87	// GRMZM2G048294 // GRMZM2G150024 // GRMZM2G164074 // GRMZM2G073725 // GRMZM2G006977 // GRMZM2G004683
GO:0019219	P	regulation of nucleobase, nucleoside, nucleotide				and nuc	leic aci	d metabo	lic process 28 319 1755 25864 0.1 0.87 // GRMZM2G103647 // GRMZM2G026147 // GRMZM2G148561 // GRMZM2G081892 // GRMZM2G390641 // GRMZM2G026926 // GRMZM2G039650 // GRMZM2G176472 // GRMZM2G076896 // GRMZM2G084583 // GRMZM2G106363 // GRMZM2G167492 // GRMZM2G369472 // GRMZM2G098517 // GRMZM2G102583 // GRMZM2G167794 // GRMZM2G003466 // GRMZM2G059428 // GRMZM2G171428 // GRMZM2G139765 // GRMZM5G821439 // …
GO:0051171	P	regulation of nitrogen compound metabolic proces				s	28	319	1773 25864 0.11 0.95 // GRMZM2G103647 // GRMZM2G026147 // GRMZM2G148561 // GRMZM2G081892 // GRMZM2G390641 // GRMZM2G026926 // GRMZM2G039650 // GRMZM2G176472 // GRMZM2G076896 // GRMZM2G084583 // GRMZM2G106363 // GRMZM2G167492 // GRMZM2G369472 // GRMZM2G098517 // GRMZM2G102583 // GRMZM2G167794 // GRMZM2G003466 // GRMZM2G059428 // GRMZM2G171428 // GRMZM2G139765 // GRMZM5G821439 // GRMZM2G017187 // G…
GO:0051239	P	regulation of multicellular organismal process				6	319	263	25864 0.11 0.95 // GRMZM2G152891 // GRMZM2G048294 // GRMZM2G106363 // GRMZM2G084694 // GRMZM2G082745 // GRMZM2G083759
GO:0010556	P	regulation of macromolecule biosynthetic process					28	319	1783 25864 0.12 0.98 // GRMZM2G103647 // GRMZM2G026147 // GRMZM2G148561 // GRMZM2G081892 // GRMZM2G390641 // GRMZM2G026926 // GRMZM2G039650 // GRMZM2G176472 // GRMZM2G076896 // GRMZM2G084583 // GRMZM2G106363 // GRMZM2G167492 // GRMZM2G369472 // GRMZM2G098517 // GRMZM2G102583 // GRMZM2G167794 // GRMZM2G003466 // GRMZM2G059428 // GRMZM2G171428 // GRMZM2G139765 // GRMZM5G821439 // GRMZM2G017187 // G…
GO:0019222	P	regulation of metabolic process 32 319		32	319	2085	25864	0.12	1 // GRMZM2G466044 // GRMZM2G103647 // GRMZM2G026147 // GRMZM2G148561 // GRMZM2G431309 // GRMZM2G390641 // GRMZM2G026926 // GRMZM2G039650 // GRMZM2G176472 // GRMZM2G076896 // GRMZM2G084583 // GRMZM2G106363 // GRMZM2G167492 // AC207890.3_FG002 // GRMZM2G369472 // GRMZM2G098517 // GRMZM2G102583 // GRMZM2G167794 // GRMZM2G003466 // GRMZM2G111642 // GRMZM2G059428 // GRMZM2G171428 // GRMZM2G139765 // …
GO:0032774	P	RNA biosynthetic process 28 319		28	319	1922	25864	0.21	1 // GRMZM2G103647 // GRMZM2G026147 // GRMZM2G148561 // GRMZM2G081892 // GRMZM2G390641 // GRMZM2G026926 // GRMZM2G039650 // GRMZM2G176472 // GRMZM2G076896 // GRMZM2G084583 // GRMZM2G106363 // GRMZM2G167492 // GRMZM2G369472 // GRMZM2G098517 // GRMZM2G102583 // GRMZM2G167794 // GRMZM2G003466 // GRMZM2G059428 // GRMZM2G171428 // GRMZM2G139765 // GRMZM5G821439 // GRMZM2G017187 // GRMZM2G157820 // GRM…
GO:0048869	P	cellular developmental process 8 319				458	25864	0.21	1 // GRMZM2G048294 // GRMZM2G150024 // GRMZM2G070273 // GRMZM2G168364 // GRMZM2G162527 // GRMZM5G864693 // GRMZM2G013324 // GRMZM2G004683
GO:0048518	P	positive regulation of biological process				6	319	280	25864 0.14 1 // GRMZM2G048294 // GRMZM2G106363 // GRMZM2G035928 // GRMZM2G028516 // GRMZM2G039650 // GRMZM2G083759
GO:0048519	P	negative regulation of biological process				7	319	372	25864 0.18 1 // GRMZM2G048294 // GRMZM2G017187 // GRMZM2G176995 // GRMZM5G832994 // GRMZM5G864693 // AC207890.3_FG002 // GRMZM2G357620
GO:0033036	P	macromolecule localization 7 319				633	25864	0.67	1 // GRMZM2G046163 // GRMZM2G080041 // GRMZM2G459373 // GRMZM2G015892 // AC207890.3_FG002 // GRMZM2G026470 // GRMZM2G083759
GO:0019725	P	cellular homeostasis 5 319 246				25864	0.19	1	// GRMZM2G131202 // GRMZM2G181607 // GRMZM2G087254 // GRMZM2G178886 // GRMZM2G318213
GO:0060255	P	regulation of macromolecule metabolic process				29	319	1909	25864 0.15 1 // GRMZM2G103647 // GRMZM2G026147 // GRMZM2G148561 // GRMZM2G081892 // GRMZM2G390641 // GRMZM2G026926 // GRMZM2G039650 // GRMZM2G176472 // GRMZM2G076896 // GRMZM2G084583 // GRMZM2G106363 // GRMZM2G167492 // AC207890.3_FG002 // GRMZM2G369472 // GRMZM2G098517 // GRMZM2G102583 // GRMZM2G167794 // GRMZM2G003466 // GRMZM2G059428 // GRMZM2G171428 // GRMZM2G139765 // GRMZM5G821439 // GRMZM2…
GO:0032787	P	monocarboxylic acid metabolic process 8				319	439	25864	0.18 1 // GRMZM2G176472 // GRMZM2G109056 // GRMZM2G168364 // GRMZM2G143955 // GRMZM2G033098 // GRMZM2G164074 // AC207890.3_FG002 // GRMZM2G164318
GO:0010038	P	response to metal ion 8 319 543				25864	0.36	1	// GRMZM2G340251 // GRMZM2G113959 // GRMZM5G884600 // GRMZM2G073725 // GRMZM2G099363 // GRMZM2G456471 // GRMZM2G162250 // AC207890.3_FG002
GO:0010035	P	response to inorganic substance 10 319		10	319	645	25864	0.28	1 // GRMZM2G340251 // GRMZM2G168364 // GRMZM2G113959 // GRMZM5G884600 // AC207890.3_FG002 // GRMZM2G084694 // GRMZM2G099363 // GRMZM2G456471 // GRMZM2G162250 // GRMZM2G073725
GO:0055114	P	oxidation reduction 26 319 1931				25864	0.35	1	// GRMZM5G899851 // GRMZM2G162737 // GRMZM2G321839 // GRMZM2G087254 // GRMZM2G033098 // GRMZM5G884600 // GRMZM2G164318 // GRMZM2G050234 // GRMZM2G121700 // GRMZM2G058024 // GRMZM2G070273 // GRMZM2G313184 // GRMZM2G034152 // GRMZM2G010348 // AC212219.3_FG005 // GRMZM2G080839 // AC203989.4_FG001 // GRMZM2G162527 // GRMZM2G161245 // GRMZM2G147966 // GRMZM2G109056 // GRMZM2G166639 // GRMZM2G146234 //…
GO:0046483	P	heterocycle metabolic process 10 319				714	25864	0.39	1 // GRMZM2G169593 // GRMZM2G015892 // GRMZM2G031053 // GRMZM2G046163 // GRMZM2G428554 // GRMZM2G459373 // GRMZM2G080537 // GRMZM2G053987 // GRMZM2G099363 // GRMZM2G103197
GO:0044249	P	cellular biosynthetic process 59 319				4603	25864	0.4	1 // GRMZM2G035749 // GRMZM2G113432 // GRMZM2G059845 // GRMZM2G164318 // GRMZM2G046163 // GRMZM2G103647 // GRMZM2G026147 // GRMZM2G148561 // GRMZM2G087254 // GRMZM2G431309 // GRMZM2G390641 // GRMZM2G425249 // GRMZM2G026926 // GRMZM2G374302 // GRMZM2G322314 // GRMZM2G004683 // GRMZM2G039650 // GRMZM2G169593 // GRMZM2G176472 // GRMZM2G024530 // GRMZM2G135743 // GRMZM2G140078 // GRMZM2G076896 // GRM…	GRMZM2G167794	//	GRMZM2G117707	//	GRMZM2G003466	//	GRMZM2G111642	//	GRMZM2G4	66044	//	GRMZM2G0	19183	//	GRMZM2G0	80537	//	GRMZM2G1	9056	//	GRMZM2G0	59428	//	GRMZM2G1	714	28	//	AC199526	.5_	FG	2	//	GR	MZM	2G1	39	765	//	GR	MZM
GO:0019538	P	protein metabolic process 57 319				4447	25864	0.4	1 // GRMZM2G056732 // GRMZM2G010953 // GRMZM2G349875 // GRMZM2G150448 // GRMZM2G157115 // GRMZM2G112229 // AC215201.3_FG003 // GRMZM2G305321 // GRMZM2G028926 // GRMZM2G127031 // GRMZM2G471670 // GRMZM2G063931 // GRMZM2G140726 // GRMZM2G081310 // GRMZM2G125762 // GRMZM2G096753 // GRMZM2G010017 // GRMZM2G093962 // GRMZM2G428554 // GRMZM2G308752 // GRMZM2G056355 // GRMZM2G378452 // GRMZM2G091578 // …	GRMZM2G101245	//	GRMZM2G314396	//	GRMZM2G337766	//	GRMZM2G080537	//	GRMZM2G0	99425	//	GRMZM2G1	30053	//	GRMZM2G0	35928	//	GRMZM5G8	82078	//	GRMZM2G0	58305	//	GRMZM2G1	500	24	//	GRMZM2G1	535	27	//	GR	MZM	2G3	588	30	//	GR	MZM	2G0
GO:0033554	P	cellular response to stress 7 319				442	25864	0.31	1 // GRMZM2G114707 // GRMZM2G080041 // GRMZM2G015892 // GRMZM2G053987 // GRMZM2G046163 // GRMZM5G858887 // GRMZM2G028516
GO:0022607	P	cellular component assembly 5 319				529	25864	0.78	1 // GRMZM2G048294 // GRMZM2G031523 // GRMZM2G004683 // GRMZM2G472696 // GRMZM2G130079
GO:0034645	P	cellular macromolecule biosynthetic process				36	319	3306	25864 0.81 1 // GRMZM2G113432 // GRMZM2G059845 // GRMZM2G103647 // GRMZM2G026147 // GRMZM2G148561 // GRMZM2G431309 // GRMZM2G390641 // GRMZM2G073725 // GRMZM2G026926 // GRMZM2G039650 // GRMZM2G176472 // GRMZM2G135743 // GRMZM2G076896 // GRMZM2G084583 // GRMZM2G167492 // GRMZM2G106363 // GRMZM2G104118 // GRMZM2G369472 // GRMZM2G098517 // GRMZM2G102583 // GRMZM2G167794 // GRMZM2G003466 // GRMZM2G11…	ZM2G039454 //	GRM	ZM2G024530 //	GRM	ZM2G068973
GO:0006807	P	nitrogen compound metabolic process 54				319	4183	25864	0.38 1 // GRMZM2G102583 // GRMZM2G113959 // GRMZM2G374302 // GRMZM2G103647 // GRMZM2G026147 // GRMZM2G456471 // GRMZM2G148561 // GRMZM2G087254 // GRMZM2G459373 // GRMZM2G431309 // GRMZM2G390641 // GRMZM2G170842 // GRMZM2G026926 // GRMZM2G039650 // GRMZM2G169593 // GRMZM2G176472 // GRMZM2G024530 // GRMZM2G076896 // GRMZM2G034152 // GRMZM2G084583 // GRMZM2G147256 // GRMZM2G167794 // GRMZM2G322314 /…	17707 // GRMZM	2G0	03466 // GRMZM	5G8	26838 // GRMZM	2G0	80537 // GRMZM	2G4	66044 //	GRMZM	2G0	59428 //	GRMZM	2G1	71428 //	AC199	526	.5_FG002	// GR	MZM	2G139765	// GR	MZM	5G821439	//	GR	MZM	2G017187	//	GR	MZM	2G1	578	20	//	GR	MZM	2G0	818	92
GO:0044267	P	cellular protein metabolic process 51				319	3741	25864	0.24 1 // GRMZM2G056732 // GRMZM2G150448 // GRMZM2G157115 // GRMZM2G112229 // AC215201.3_FG003 // GRMZM2G305321 // GRMZM2G028926 // GRMZM2G127031 // GRMZM2G063931 // GRMZM2G140726 // GRMZM2G081310 // GRMZM2G125762 // GRMZM2G096753 // GRMZM2G358830 // GRMZM2G428554 // GRMZM2G308752 // GRMZM2G056355 // GRMZM2G378452 // GRMZM2G010953 // GRMZM2G104118 // GRMZM2G316136 // GRMZM2G346132 // GRMZM2G11551…	99425 // GRMZM	2G3	49875 // GRMZM	5G8	82078 // GRMZM	2G0	58305 // GRMZM	2G1	50024 //	GRMZM	2G1	53527 //	GRMZM	2G0	10017 //	GRMZM	2G0	00603 //	GRMZM	2G4	48213 //	GRMZM	2G4	65287 //	GRM	ZM	2G0	28516 //	GRM	ZM	2G0	539	87	//	GRM	ZM	2G0	115	26	//
GO:0044260	P	cellular macromolecule metabolic process				90	319	6785	25864 0.23 1 // GRMZM2G059845 // GRMZM2G028926 // GRMZM2G026926 // GRMZM2G125762 // GRMZM2G337766 // GRMZM2G135743 // GRMZM2G010017 // GRMZM2G167492 // GRMZM2G316136 // GRMZM2G369472 // GRMZM2G139765 // GRMZM2G477491 // GRMZM2G428554 // GRMZM2G101245 // GRMZM5G821439 // GRMZM2G080537 // GRMZM2G084694 // GRMZM5G882078 // GRMZM2G017187 // GRMZM2G081892 // GRMZM2G148962 // GRMZM2G068973 // GRMZM2G34…	ZM2G084583 //	GRM	ZM2G104118 //	GRM	ZM2G346132 //	GRM	ZM2G115518 //	GRM	ZM2G07017	2 //	GRM	ZM2G00346	6 //	GRM	ZM2G11164	2 //	GRM	ZM2G31439	6 //	GRM	ZM2G05942	8 //	GRM	ZM2G15832	8 /	/	GRM	ZM2G03945	4 /	/	GRM	ZM2	G05	398	7 /	/	GRM	ZM2	G11	343
GO:0016043	P	cellular component organization 12 319				1325	25864	0.89	1 // GRMZM2G157812 // GRMZM2G048294 // GRMZM2G150024 // GRMZM2G070273 // GRMZM2G157820 // GRMZM2G031523 // GRMZM2G162527 // GRMZM2G080041 // GRMZM2G013324 // GRMZM2G130079 // GRMZM2G004683 // GRMZM2G472696
GO:0050790	P	regulation of catalytic activity 5				319	326	25864	0.38 1 // GRMZM2G131202 // GRMZM2G091578 // GRMZM2G121293 // GRMZM2G005652 // GRMZM2G053987
GO:0006629	P	lipid metabolic process 13 319 993	13	319	993	25864	0.45	1	// GRMZM2G164318 // AC207628.4_FG009 // GRMZM2G033098 // GRMZM2G143955 // GRMZM2G062045 // GRMZM2G164074 // GRMZM2G101117 // GRMZM2G425249 // GRMZM2G109056 // GRMZM2G105189 // GRMZM2G013324 // GRMZM2G150187 // AC207890.3_FG002
GO:0006811	P	ion transport 8 319 620 25864				0.5	1	// GRMZM	2G058305 // GRMZM2G321239 // GRMZM2G154211 // GRMZM2G080041 // GRMZM2G146161 // GRMZM2G006977 // GRMZM5G858887 // GRMZM2G357620
GO:0006810	P	transport 24 319 2313 25864				0.84	1	// GRMZM	2G027098 // GRMZM2G142919 // GRMZM2G459373 // GRMZM2G064091 // GRMZM2G301271 // GRMZM2G321239 // GRMZM2G176780 // GRMZM2G012306 // AC207890.3_FG002 // GRMZM2G146161 // GRMZM2G083759 // GRMZM2G162250 // GRMZM2G357620 // GRMZM2G080992 // GRMZM2G025528 // GRMZM2G074267 // GRMZM2G080041 // GRMZM2G001915 // GRMZM2G006977 // GRMZM2G081843 // GRMZM2G058305 // GRMZM2G154211 // GRMZM2G006212 // GRMZM5G858…
GO:0009888	P	tissue development 6 319 321				25864	0.21	1	// GRMZM2G070273 // GRMZM2G168364 // GRMZM5G864693 // GRMZM2G013324 // GRMZM2G084694 // GRMZM2G082745
GO:0009266	P	response to temperature stimulus 7			7	319	464	25864	0.35 1 // GRMZM2G035749 // GRMZM2G340251 // GRMZM2G168364 // GRMZM2G161245 // GRMZM2G053987 // GRMZM5G898867 // AC199526.5_FG002
GO:0051234	P	establishment of localization 24 319				2322	25864	0.84	1 // GRMZM2G027098 // GRMZM2G142919 // GRMZM2G459373 // GRMZM2G064091 // GRMZM2G301271 // GRMZM2G321239 // GRMZM2G176780 // GRMZM2G012306 // AC207890.3_FG002 // GRMZM2G146161 // GRMZM2G083759 // GRMZM2G162250 // GRMZM2G357620 // GRMZM2G080992 // GRMZM2G025528 // GRMZM2G074267 // GRMZM2G080041 // GRMZM2G001915 // GRMZM2G006977 // GRMZM2G081843 // GRMZM2G058305 // GRMZM2G154211 // GRMZM2G006212 // …
GO:0044271	P	cellular nitrogen compound biosynthetic process				8	319	427	25864 0.16 1 // GRMZM2G169593 // GRMZM2G374302 // GRMZM2G117707 // GRMZM2G046163 // GRMZM2G087254 // GRMZM2G015892 // GRMZM2G053987 // AC199526.5_FG002
GO:0006350	P	transcription 28 319 1916 25864				0.2	1	// GRMZM	2G103647 // GRMZM2G026147 // GRMZM2G148561 // GRMZM2G081892 // GRMZM2G390641 // GRMZM2G026926 // GRMZM2G039650 // GRMZM2G176472 // GRMZM2G076896 // GRMZM2G084583 // GRMZM2G106363 // GRMZM2G167492 // GRMZM2G369472 // GRMZM2G098517 // GRMZM2G102583 // GRMZM2G167794 // GRMZM2G003466 // GRMZM2G059428 // GRMZM2G171428 // GRMZM2G139765 // GRMZM5G821439 // GRMZM2G017187 // GRMZM2G157820 // GRMZM2G431309…
GO:0006351	P	transcription, DNA-dependent 28 319		28	319	1915	25864	0.2	1 // GRMZM2G103647 // GRMZM2G026147 // GRMZM2G148561 // GRMZM2G081892 // GRMZM2G390641 // GRMZM2G026926 // GRMZM2G039650 // GRMZM2G176472 // GRMZM2G076896 // GRMZM2G084583 // GRMZM2G106363 // GRMZM2G167492 // GRMZM2G369472 // GRMZM2G098517 // GRMZM2G102583 // GRMZM2G167794 // GRMZM2G003466 // GRMZM2G059428 // GRMZM2G171428 // GRMZM2G139765 // GRMZM5G821439 // GRMZM2G017187 // GRMZM2G157820 // GRM…
GO:0006631	P	fatty acid metabolic process 5 319				283	25864	0.28	1 // GRMZM2G164318 // GRMZM2G033098 // GRMZM2G164074 // GRMZM2G143955 // GRMZM2G109056
GO:0009314	P	response to radiation 8 319 512				25864	0.3	1	// GRMZM2G181551 // GRMZM2G152891 // GRMZM2G048294 // GRMZM2G106363 // GRMZM2G084583 // GRMZM2G359322 // GRMZM2G033634 // GRMZM2G456471
GO:0006730	P	one-carbon metabolic process 5 319				327	25864	0.38	1 // GRMZM2G157820 // AC199526.5_FG002 // GRMZM2G049269 // GRMZM2G000764 // GRMZM2G099363
GO:0030154	P	cell differentiation 6 319 336				25864	0.24	1	// GRMZM2G048294 // GRMZM2G070273 // GRMZM2G168364 // GRMZM2G162527 // GRMZM5G864693 // GRMZM2G013324
GO:0009790	P	embryonic development 6 319 294				25864	0.16	1	// GRMZM2G150024 // GRMZM2G129189 // GRMZM2G074267 // GRMZM2G464013 // GRMZM2G456471 // GRMZM2G083759
GO:0009653	P	anatomical structure morphogenesis 9				319	551	25864	0.25 1 // GRMZM2G048294 // GRMZM2G070273 // GRMZM2G157820 // GRMZM2G168364 // GRMZM2G074267 // GRMZM2G162527 // GRMZM2G013324 // GRMZM2G059428 // GRMZM2G004683
GO:0006139	P	nucleobase, nucleoside, nucleotide and nucleic a				cid meta	bolic pr	ocess	36 319 3518 25864 0.9 1 // GRMZM2G103647 // GRMZM2G026147 // GRMZM2G148561 // GRMZM2G459373 // GRMZM2G431309 // GRMZM2G390641 // GRMZM2G073725 // GRMZM2G026926 // GRMZM2G039650 // GRMZM2G176472 // GRMZM2G024530 // GRMZM2G076896 // GRMZM2G084583 // GRMZM2G031053 // GRMZM2G106363 // GRMZM2G167492 // GRMZM2G114707 // GRMZM2G369472 // GRMZM2G428554 // GRMZM2G098517 // GRMZM2G102583 // GRMZM2G167794 /…	892 // GRMZM2G	158	328 // GRMZM2G	466	044 // GRMZM2G	456	471 // GRMZM2G	68	973
GO:0051179	P	localization 27 319 2376 25864				0.7	1	// GRMZM	2G027098 // GRMZM2G142919 // GRMZM2G459373 // GRMZM2G064091 // GRMZM2G301271 // GRMZM2G026470 // GRMZM2G012306 // GRMZM2G321239 // GRMZM2G176780 // GRMZM2G046163 // GRMZM2G146161 // AC207890.3_FG002 // GRMZM2G015892 // GRMZM2G083759 // GRMZM2G162250 // GRMZM2G357620 // GRMZM2G080992 // GRMZM2G025528 // GRMZM2G074267 // GRMZM2G080041 // GRMZM2G001915 // GRMZM2G006977 // GRMZM2G081843 // GRMZM2G058…
GO:0006508	P	proteolysis 5 319 946 25864				0.99	1	// GRMZM	2G035928 // GRMZM2G091578 // GRMZM2G093962 // GRMZM2G121293 // GRMZM2G130053
GO:0051641	P	cellular localization 5 319 638				25864	0.89	1	// GRMZM2G459373 // GRMZM2G046163 // GRMZM2G015892 // AC207890.3_FG002 // GRMZM2G080041
GO:0016070	P	RNA metabolic process 28 319 2504				25864	0.73	1	// GRMZM2G103647 // GRMZM2G026147 // GRMZM2G148561 // GRMZM2G081892 // GRMZM2G390641 // GRMZM2G026926 // GRMZM2G039650 // GRMZM2G176472 // GRMZM2G076896 // GRMZM2G084583 // GRMZM2G106363 // GRMZM2G167492 // GRMZM2G369472 // GRMZM2G098517 // GRMZM2G102583 // GRMZM2G167794 // GRMZM2G003466 // GRMZM2G059428 // GRMZM2G171428 // GRMZM2G139765 // GRMZM5G821439 // GRMZM2G017187 // GRMZM2G157820 // GRMZM…
GO:0009409	P	response to cold 5 319 318	5	319	318	25864	0.36	1	// GRMZM2G035749 // GRMZM5G898867 // GRMZM2G161245 // GRMZM2G053987 // AC199526.5_FG002
GO:0044255	P	cellular lipid metabolic process 9				319	645	25864	0.4 1 // GRMZM2G164318 // GRMZM2G033098 // GRMZM2G143955 // GRMZM2G062045 // GRMZM2G164074 // GRMZM2G425249 // GRMZM2G109056 // AC207628.4_FG009 // AC207890.3_FG002
GO:0055086	P	nucleobase, nucleoside and nucleotide metabolic				process	5	319	564 25864 0.83 1 // GRMZM2G459373 // GRMZM2G428554 // AC199526.5_FG002 // GRMZM2G080537 // GRMZM2G031053
GO:0043170	P	macromolecule metabolic process 101 319				7592	25864	0.2	1 // GRMZM2G059845 // GRMZM2G028926 // GRMZM2G026926 // GRMZM2G125762 // GRMZM2G337766 // GRMZM2G135743 // GRMZM2G010017 // GRMZM2G410991 // GRMZM2G167492 // GRMZM2G316136 // AC207890.3_FG002 // GRMZM2G369472 // GRMZM2G139765 // GRMZM2G477491 // GRMZM2G167794 // GRMZM2G101245 // GRMZM5G821439 // GRMZM2G080537 // GRMZM2G084694 // GRMZM5G882078 // GRMZM2G017187 // GRMZM2G081892 // GRMZM2G148962 // …	GRMZM2G176472	//	GRMZM2G096753	//	GRMZM2G076896	//	GRMZM2G084583	//	GRMZM2G0	93962	//	GRMZM2G0	91578	//	GRMZM2G1	4118	//	GRMZM2G3	46132	//	GRMZM2G1	15518	//	GRMZM2G0	701	72	//	GRMZM2G0	34	66	//	GR	MZM	2G1	116	42	//	GR	MZM	2G3
[truncated: 153 more rows]
[truncated: 18 more columns]

## Sheet: meta-C
			Virlouvet et al., Dehydration Stress Memory Gene Networks
GO_acc	term_type	Term	queryitem	querytotal	bgitem	bgtotal	pvalue	FDR	entries
[truncated: 597 more rows]
[truncated: 1,001 more columns]

## Sheet: Solo module
Virlouvet et al., Dehydration Stress Memory Gene Networks
[truncated: 167 more rows]

## Sheet: GO_resume
Virlouvet et al., Dehydration Stress Memory Gene Networks
[truncated: 59 more rows]

[truncated: 7 more sheets: M1, M4, M5, M6, M7, M9, M11]
