# Supplementary material for: Dehydration Stress Memory: Gene Networks Linked to Physiological Responses During Repeated Stresses of Zea mays
Source: Front Plant Sci. 2018 Jul 24;9:1058. doi: 10.3389/fpls.2018.01058 (PMC6066539; doi:10.3389/fpls.2018.01058)
Supplement: TABLE S3 — Classification of memory genes into four broad functional categories related to photosynthesis, pigments, stomatal regulation, and production of abscisic acid. [file Data_Sheet_3.xlsx]

## Sheet: sheet1
Virlouvet et al., Dehydration Stress Memory Gene Networks
Category	Memory pattern	gene	Description	gene_id	water	S1	S3	S1/W	q_value	S3/S1	q_value	S3/W	q_value	Description	Curator.Summary
Photosynthesis
Calvin-Benson-Bassham cycle	=/-	GRMZM2G098520	Ribulose bisphosphate carboxylase small chain, chloroplastic (RBCS)	XLOC_021342	563.982	365.549	66.6919	-0.635317	0.740424	-2.45448	3.15e-06	-3.12341	8.7e-05
Calvin-Benson-Bassham cycle	=/-	GRMZM2G113033	Ribulose bisphosphate carboxylase small chain	XLOC_009975	627.524	464.616	72.9613	-0.443365	0.732479	-2.67084	6.01e-10	-3.14781	1.01e-09
Calvin-Benson-Bassham cycle	=/-	GRMZM2G089136	phosphoglycerate kinase	XLOC_029475	499.197	477.369	81.07	-0.0742393	0.97604	-2.55787	8.82e-09	-2.66571	2.11e-06
Calvin-Benson-Bassham cycle	=/-	GRMZM2G083016	Phosphoglycerate kinase	XLOC_035620	44.6664	30.3484	4.94428	-0.567302	0.391538	-2.61779	3.04e-10	-3.2187	1.85e-13
Calvin-Benson-Bassham cycle	=/-	GRMZM2G337113	Glyceraldehyde-3-phosphate dehydrogenase A (GAPDH)	XLOC_011842	1564.62	1488.71	388.478	-0.0814798	0.981883	-1.93816	0.00293394	-2.05324	0.039821
Calvin-Benson-Bassham cycle	=/-	GRMZM5G845611	Glyceraldehyde-3-phosphate dehydrogenase B	XLOC_000107	739.002	731.256	285.044	-0.0249362	0.991486	-1.35919	0.0240894	-1.41774	0.0568638
Calvin-Benson-Bassham cycle	=/-	GRMZM2G026807	ribulose-phosphate 3-epimerase	XLOC_000258	632.701	713.634	187.214	0.163926	0.938979	-1.93049	0.000108264	-1.80018	0.00417891
Calvin-Benson-Bassham cycle	=/-	GRMZM2G162529	Phosphoribulokinase	XLOC_023819	1276.3	1174.09	237.608	-0.130158	0.979151	-2.30488	0.0159207	-2.46865	0.0419911
Calvin-Benson-Bassham cycle	=/-	GRMZM2G026024	Putative phosphoribulokinase	XLOC_020924	96.7959	95.2951	37.6914	-0.0322775	0.985259	-1.33817	0.00275577	-1.40405	0.00390309
Calvin-Benson-Bassham cycle	=/-	GRMZM2G456086	ribose-5-phosphate isomerase	XLOC_031490	54.983	48.9873	17.7664	-0.176313	0.889356	-1.46325	0.000598814	-1.67317	0.000134439
Calvin-Benson-Bassham cycle	=/+	GRMZM2G178960	ribulose-phosphate 3-epimerase	XLOC_039311	30.2031	27.5483	61.4131	-0.142464	0.917911	1.15658	0.0128914	0.98051	0.0419839
Calvin-Benson-Bassham cycle / sucrose biosynthesis	=/-	GRMZM2G046284	fructose-bisphosphate aldolase	XLOC_007552	1712.87	2215.6	315.211	0.361549	0.898939	-2.81331	2.51e-06	-2.48536	0.00528309
Calvin-Benson-Bassham cycle / sucrose biosynthesis	=/-	GRMZM2G155253	fructose-bisphosphate aldolase	XLOC_021495	25.4324	17.0374	2.68201	-0.587696	0.363484	-2.66732	1.46e-07	-3.28862	7.05e-12
Calvin-Benson-Bassham cycle / sucrose biosynthesis	=/-	GRMZM2G095287	fructose-bisphosphatase	XLOC_038749	14.0244	29.8227	9.93193	1.07873	0.111034	-1.58626	0.0214569	-0.541138	0.58643
Calvin-Benson-Bassham cycle / sucrose biosynthesis	=/-	GRMZM2G306732	fructose-bisphosphatase	XLOC_003590	178.283	181.179	50.3429	0.0135146	0.994261	-1.84756	3.02e-05	-1.86765	0.000235805
Calvin-Benson-Bassham cycle / sucrose biosynthesis	=/+	GRMZM2G089365	fructose-bisphosphate aldolase	XLOC_013888	6.5815	6.29479	16.2408	-0.0739922	0.975604	1.36739	0.0382188	1.25979	0.0432213
photosynthesis	+/=	GRMZM2G088064	alanine aminotransferase 2 (ALT)	XLOC_024783	53.201	128.402	276.133	1.26141	0.0200828	1.10469	0.264991	2.3325	0.00155011
photosynthesis	=/+	GRMZM2G033799	aspartate aminotransferase	XLOC_033639	4.11385	4.8739	12.2591	0.234854	0.858577	1.3307	0.0126906	1.53195	0.00175508
photosynthesis	=/+	GRMZM2G094712	aspartate aminotransferase	XLOC_015099	14.0555	25.8387	399.073	0.868668	0.127592	3.94904	1.18e-06	4.78411	2.65e-09
photosynthesis	=/-	GRMZM2G001696	phosphoenolpyruvate carboxykinase (PEPCK)	XLOC_003556	216.22	360.229	47.5986	0.726681	0.422122	-2.91992	2.65e-11	-2.22685	2.24e-05
photosynthesis	=/+	GRMZM5G870932	phosphoenolpyruvate carboxykinase (PEPCK)	XLOC_037642	8.25903	7.30821	46.7574	-0.186188	0.883406	2.6776	3.87e-09	2.45781	2.3e-08
photosynthesis	=/-	GRMZM2G083841	phosphoenolpyruvate carboxylase (PPC1)	XLOC_036956	1236.69	1299.14	196.928	0.0613333	0.98677	-2.72182	0.000103776	-2.69409	0.00639417
photosynthesis	+/+	GRMZM2G069542	phosphoenolpyruvate carboxylase (Ppc1C)	XLOC_025482	4.91531	10.4507	21.4685	1.07851	0.0114334	1.03863	0.0270169	2.08353	3.03e-07
photosynthesis	=/+	GRMZM2G178074	phosphoenolpyruvate carboxylase kinase 1 (PPCK1)	XLOC_026383	0.280917	0.80066	51.7475	1.50131	0.166957	6.01416	0	7.48186	0
photosynthesis	=/+	GRMZM2G178074	phosphoenolpyruvate carboxylase kinase 1 (PPCK1)	XLOC_026383	0.280917	0.80066	51.7475	1.50131	0.166957	6.01416	0	7.48186	0
photosynthesis	=/+	GRMZM2G135091	phosphoenolpyruvate carboxylase kinase 2 (PPCK2)	XLOC_018714	2.29	1.61588	5.31573	-0.512759	0.666479	1.71794	0.00478899	1.17158	0.0587586
photosynthesis	+/-	GRMZM2G096753	phosphoenolpyruvate carboxylase kinase 3 (PPCK3)	XLOC_023667	0.189988	3.82222	0.380741	4.32069	4.6e-11	-3.32753	3.12e-07	0.959556	0.399225
photosynthesis	=/-	GRMZM2G097457	pyruvate-phosphate dikinase (PPDK1)	XLOC_033692	36.5739	47.6581	3.52611	0.372173	0.665051	-3.75657	3.72e-14	-3.41801	1.75e-11
photosynthesis / malate biosynthesis	+/-	GRMZM2G161245	NAD-malate dehydrogenase	XLOC_004943	0.46405	4.64475	0.682235	3.31351	5.64e-09	-2.76726	0.000605807	0.512648	0.713146
photosynthesis / malate biosynthesis	=/-	GRMZM2G141289	putative NAD-malate dehydrogenase	XLOC_032713	7.73092	7.58797	1.13043	-0.0366589	0.98251	-2.74684	9.89e-07	-2.81711	2.26e-07
photosynthesis / malate degradation	=/+	GRMZM2G118770	NADP-malic enzyme	XLOC_036403	0.0281947	0.120251	31.639	2.08282	1	8.03951	0	10.0887	0
photosynthesis / malate degradation	=/+	GRMZM2G159724	NADP-malic enzyme	XLOC_017298	33.4627	54.8082	158.996	0.702104	0.240607	1.53653	0.00461236	2.20503	5.22e-06
light photosynthesis	=/-	GRMZM2G149428	Chlorophyll a/b-binding apoprotein CP26 (LHCB5-1)	XLOC_013262	1665.93	1267.33	370.597	-0.404264	0.906947	-1.77388	0.0134502	-2.21175	0.0627223
light photosynthesis	=/-	GRMZM2G351977	Chlorophyll a-b binding protein (LHB1B)	XLOC_034061	8459.92	7201.87	675.167	-0.242007	0.969006	-3.41506	4.23e-07	-3.69067	0.0170042
light photosynthesis	=/-	GRMZM2G160268	Chlorophyll a-b binding protein (LHCA4)	XLOC_018479	2140.2	1733.47	509.148	-0.313819	0.909658	-1.7675	0.00506323	-2.11493	0.0197781
light photosynthesis	=/-	GRMZM2G018627	Chlorophyll a-b binding protein (LHCB2*ZML)	XLOC_002305	1.23004	1.09628	0.283988	-0.17582	0.938159	-1.94871	0.0401146	-2.15814	0.0142066
light photosynthesis	=/-	GRMZM2G092427	Chlorophyll a-b binding protein (LHCB6)	XLOC_007343	725.421	640.616	62.4058	-0.189092	0.922925	-3.35971	0	-3.58241	4.3e-11
light photosynthesis	=/-	GRMZM2G104549	Chlorophyll a-b binding protein 2 (CAB/LHB1B)	XLOC_015491	1207.25	840.117	1.95436	-0.532793	0.711647	-8.74775	0	-9.31415	0
light photosynthesis	=/-	GRMZM2G103101	Chlorophyll a-b binding protein 4 (LHCA)	XLOC_026255	189.961	159.661	55.015	-0.260422	0.84956	-1.53712	0.000464206	-1.83115	0.000220316
light photosynthesis	=/-	GRMZM2G120619	Chlorophyll a-b binding protein 48 (CAB48/LHB1B)	XLOC_015487	2196.73	1816.72	13.3801	-0.28375	0.9188	-7.0851	0	-7.40246	0
light photosynthesis	=/-	GRMZM2G036880	Chlorophyll a-b binding protein 6A (LHCA1)	XLOC_021799	187.212	347.986	88.7824	0.884625	0.150398	-1.97068	1.93e-05	-1.11967	0.0477338
light photosynthesis	=/-	GRMZM2G039996	Chlorophyll a-b binding protein CP24 (LHCB6)	XLOC_011217	294.84	250.866	72.8387	-0.242751	0.867532	-1.78414	5.06e-05	-2.0605	3.57e-05
light photosynthesis	=/-	GRMZM2G155216	Chlorophyll a-b binding protein M9 (CAB-M9/LHB1B)	XLOC_035220	2936.6	2218.71	470.598	-0.414158	0.898594	-2.23716	0.00137088	-2.68492	0.0160483
light photosynthesis	=/-	GRMZM2G057281	Chlorophyll a-b binding protein of LHCII type III (LHCB3)	XLOC_030995	1665.46	1496.64	256.699	-0.163928	0.959386	-2.54358	1.84e-06	-2.74112	0.000738756
light photosynthesis	=/-	GRMZM2G072280	Chlorophyll a-b complex gene 2 (LHCA2)	XLOC_031038	1625.28	2114.59	323.42	0.369955	0.861548	-2.7089	1.12e-06	-2.37255	0.00139473
light photosynthesis	=/-	GRMZM2G117412	Putative Chlorophyll a-b binding protein (LHCA6)	XLOC_010329	70.4928	57.6161	14.4206	-0.300739	0.820338	-1.99834	0.000178702	-2.33269	1.76e-05
light photosynthesis	=/-	GRMZM2G429955	Putative Chlorophyll a-b complex protein (LHCB1)	XLOC_015489	320.05	266.849	0.323826	-0.272007	0.849738	-9.68659	0	-9.99221	0	LIGHT-HARVESTING CHLOROPHYLL-PROTEIN COMPLEX II SUBUNIT B1 /// CHLOROPHYLL A/B BINDING PROTEIN 3 /// CHLOROPHYLL A/B	PHOTOSYSTEM II TYPE I CHLOROPHYLL A/B-BINDING PROTEIN /// MEMBER OF CHLOROPHYLL A/B-BINDING PROTEIN FAMILY /// ENCODES LHCB1.1 A COMPONENT OF THE LHCIIB LIGHT HARVESTING COMPLEX ASSOCIATED WITH PHOTOSYSTEM II.	photosynthesis (GO:0015979) /// photosynthesis, light harvesting in photosystem II (GO:0009769) /// response to fructose stimulus (GO:0009750) /// response to far red light (GO:0010218) /// response to blue light (GO:0009637)	chlorophyll binding (GO:0016168)	chloroplast thylakoid membrane (GO:0009535) /// light-harvesting complex (GO:0030076) /// plastoglobule (GO:0010287) /// thylakoid membrane (GO:0042651)
light photosynthesis	=/-	GRMZM2G102838	Plastid high chlorophyll fluorescence 136	XLOC_026927	78.6986	75.1791	25.8737	-0.0757395	0.972603	-1.53885	0.00546273	-1.64819	0.00508144	Plastid high chlorophyll fluorescence 136 /photosystem II stability/assembly factor, chloroplast (HCF136)	encodes a stability and/or assembly factor of photosystem II	PSII associated light-harvesting complex II catabolic process (GO:0010304) /// positive regulation of transcription, DNA-dependent (GO:0045893) /// regulation of protein dephosphorylation (GO:0035304) /// hydrogen peroxide catabolic process (GO:0042744) /	---	chloroplast thylakoid membrane (GO:0009535) /// chloroplast stromal thylakoid (GO:0009533) /// chloroplast thylakoid lumen (GO:0009543) /// chloroplast photosystem II (GO:0030095)			=-	chloroplast	chloro	chloroplast thylakoid lumen (GO:0009543)
light photosynthesis	=/-	GRMZM2G038365	Cytochrome b6-f complex iron-sulfur subunit - photosynthetic electron transfer C	XLOC_021668	239.208	184.257	60.0154	-0.386276	0.708417	-1.61832	0.000126628	-2.0382	1.37e-05
light photosynthesis	=/-	GRMZM2G162748	Cytochrome b6-f complex iron-sulfur subunit - photosynthetic electron transfer C	XLOC_025467	1066.78	971.941	422.852	-0.144058	0.948897	-1.20072	0.0315331	-1.37838	0.0483152
light photosynthesis	=/-	GRMZM2G164558	Cytochrome b6f complex subunit (petM)	XLOC_002737	385.344	252.015	44.8112	-0.622372	0.409266	-2.49158	5.06e-10	-3.14756	7.96e-12
light photosynthesis	=/-	GRMZM2G448174	Apocytochrome f (PetA)	XLOC_004830	1.17417	1.19715	0.501933	0.0182309	0.991486	-1.25404	0.0480894	-1.26941	0.0318343	photosynthetic electron transfer A	Encodes cytochrome f apoprotein; involved in photosynthetic electron transport chain; encoded by the chloroplast genome and is transcriptionally repressed by a nuclear gene HCF2.	generation of precursor metabolites and energy (GO:0006091) /// photosynthetic electron transport chain (GO:0009767) /// DNA-dependent transcription, elongation (GO:0006354) /// photosynthesis, light reaction (GO:0019684) /// photosystem II assembly (GO:0010207)	electron transporter, transferring electrons within cytochrome b6/f complex of photosystem II activity (GO:0045158)	chloroplast thylakoid membrane (GO:0009535) /// cytochrome b6f complex (GO:0009512)
light photosynthesis	=/-	GRMZM2G012397	Photosystem I reaction center subunit (PsaK)	XLOC_029822	2311.8	1830.73	635.892	-0.346328	0.886828	-1.52557	0.0193054	-1.9055	0.0329011
light photosynthesis	=/-	GRMZM2G013342	Photosystem I reaction center subunit II (PsaD)	XLOC_002891	1735.45	1477.64	581.611	-0.24175	0.914356	-1.34517	0.0214322	-1.62053	0.0309294
light photosynthesis	=/-	GRMZM2G024150	Photosystem I reaction center subunit II (PsaD)	XLOC_024301	292.974	261.165	65.1442	-0.175545	0.908446	-2.00325	1.15e-06	-2.2124	1.28e-06
light photosynthesis	=/-	GRMZM2G017290	Photosystem I reaction center subunit III (PsaF)	XLOC_005772	2004.14	1708.26	501.147	-0.240193	0.920346	-1.76922	0.00147063	-2.04302	0.00668953
light photosynthesis	=/-	GRMZM2G085646	Photosystem I reaction center subunit III (PsaF)	XLOC_022124	1246.89	1230.43	227.144	-0.0289074	0.991486	-2.43748	2.92e-07	-2.49999	0.000554701
light photosynthesis	=/-	GRMZM2G016066	Photosystem I reaction center subunit IV A (PsaE)	XLOC_012615	3232.22	2833.08	822.837	-0.199887	0.946508	-1.78369	0.00474036	-2.01719	0.0241648
light photosynthesis	=/-	GRMZM2G016622	Photosystem I reaction center subunit IV A (PsaE)	XLOC_030134	1338.67	1036.47	249.654	-0.378864	0.858577	-2.05367	6.61e-05	-2.46614	0.000735155
light photosynthesis	=/-	GRMZM2G329047	Photosystem I reaction center subunit V (PsaG)	XLOC_010400	1644.38	1216.69	416.113	-0.444319	0.75085	-1.54791	0.00113527	-2.02584	0.000742364
light photosynthesis	=/-	GRMZM2G026015	Photosystem I reaction center subunit XI (PsaL)	XLOC_033108	2187.65	2028.51	594.725	-0.118695	0.971132	-1.77013	0.00316355	-1.92243	0.0252287
light photosynthesis	=/-	GRMZM5G896082	Putative photosystem I PGR5-LIKE protein	XLOC_006034	429.855	440.552	147.204	0.0257266	0.990864	-1.5815	0.00167401	-1.58938	0.00877288	PGR5-LIKE /// PGR5-LIKE A /// PGR5-LIKE B	ENCODES PGRL1 /// ENCODES PGRL1B, A TRANSMEMBRANE PROTEIN PRESENT IN THYLAKOIDS. PGRL1B HAS A HIGHLY HOMOLOGOUS ISOFORM PGRL1A ENCODED BY AT4G22890. PLANTS LACKING PGRL1 SHOW PERTURBATION OF CYCLIC ELECTRON FLOW, SIMILAR TO PGR5-DEFICIENT PLANTS. PGRL1 A	photosynthetic electron transport in photosystem I (GO:0009773) /// photosynthesis (GO:0015979) /// PSII associated light-harvesting complex II catabolic process (GO:0010304) /// positive regulation of catalytic activity (GO:0043085) /// regulation of pro	molecular_function (GO:0003674)	chloroplast thylakoid membrane (GO:0009535) /// thylakoid (GO:0009579)			=-	chloroplast	chloro	photosynthesis (GO:0015979)
light photosynthesis	=/-	GRMZM2G028302	Putative photosystem I subunit P	XLOC_004030	115.031	75.7782	25.2392	-0.611908	0.323032	-1.58612	0.000260699	-2.23163	2.93e-07
light photosynthesis	=/-	GRMZM2G134130	Photosystem II core complex protein psbY	XLOC_028174	179.18	107.288	42.7103	-0.749655	0.291635	-1.32883	0.00351068	-2.1121	2.94e-05
light photosynthesis	=/-	GRMZM2G308944	Photosystem II core complex protein psbY	XLOC_018193	246.119	175.134	93.0556	-0.500627	0.525044	-0.912298	0.0531956	-1.44653	0.00238871
light photosynthesis	-/-	GRMZM2G021256	Photosystem II oxygen evolving enhancer protein 3	XLOC_020684	21.5101	10.2506	1.50707	-1.07904	0.0328282	-2.76589	2.91e-06	-3.87854	3.59e-13	PsbQ-like 2	Encodes a subunit of the NAD(P)H dehydrogenase complex located in the chloroplast thylakoid lumen.	photosynthetic electron transport chain (GO:0009767) /// pentose-phosphate shunt (GO:0006098)	electron transporter, transferring electrons within the cyclic electron transport pathway of photosynthesis activity (GO:0045156)	nitrite reductase complex [NAD(P)H] (GO:0009344) /// chloroplast thylakoid membrane (GO:0009535) /// chloroplast thylakoid lumen (GO:0009543) /// chloroplast photosystem II (GO:0030095) /// chloroplast thylakoid (GO:0009534)			--	chloroplast	thylakoid_membrane	chloroplast thylakoid membrane (GO:0009535)
light photosynthesis	=/-	GRMZM2G113349	Photosystem II oxygen-evolving complex (PSbO)	XLOC_022645	564.313	502.134	145.101	-0.178156	0.926224	-1.79101	0.000128031	-2.00278	0.000458342
light photosynthesis	=/-	GRMZM5G804323	Photosystem II oxygen-evolving complex 3-1 (PsbQ1)	XLOC_010614	1419.46	964.338	281.783	-0.567464	0.688227	-1.77495	0.000396651	-2.37603	0.000301622
light photosynthesis	=/-	AC190623.3_FG001	Photosystem II reaction center W protein	XLOC_015056	3048.38	1953.44	731.969	-0.651764	0.622182	-1.41616	0.00706588	-2.10153	0.00222149
light photosynthesis	-/=	GRMZM2G056424	Putative Photosystem II 11k protein	XLOC_000751	171.491	78.7294	42.9453	-1.1329	0.00972167	-0.874403	0.0714694	-2.04091	1.77e-06
light photosynthesis	=/-	GRMZM5G870219	Putative photosystem II oxygen evolving enhancer protein	XLOC_025775	35.2757	15.7532	0.788701	-1.17276	0.0596387	-4.32002	1.16e-06	-5.52639	2.79e-11	PsbQ-like 2	Encodes a subunit of the NAD(P)H dehydrogenase complex located in the chloroplast thylakoid lumen.	photosynthetic electron transport chain (GO:0009767) /// pentose-phosphate shunt (GO:0006098)	electron transporter, transferring electrons within the cyclic electron transport pathway of photosynthesis activity (GO:0045156)	nitrite reductase complex [NAD(P)H] (GO:0009344) /// chloroplast thylakoid membrane (GO:0009535) /// chloroplast thylakoid lumen (GO:0009543) /// chloroplast photosystem II (GO:0030095) /// chloroplast thylakoid (GO:0009534)			=-	chloroplast	chloro	chloroplast thylakoid lumen (GO:0009543)
light photosynthesis	=/-	GRMZM2G436986	Putative photosystem II oxygen evolving enhancer protein	XLOC_029752	33.6673	24.7808	7.00656	-0.451856	0.68499	-1.82245	0.000626442	-2.30791	2.3e-05	PsbQ-like 1	Encodes a subunit of the NAD(P)H complex located in the chloroplast thylakoid lumen.	positive regulation of catalytic activity (GO:0043085) /// photosynthetic electron transport chain (GO:0009767) /// photosynthesis, light reaction (GO:0019684) /// starch biosynthetic process (GO:0019252) /// maltose metabolic process (GO:0000023)	electron transporter, transferring electrons within the cyclic electron transport pathway of photosynthesis activity (GO:0045156)	nitrite reductase complex [NAD(P)H] (GO:0009344) /// chloroplast thylakoid membrane (GO:0009535) /// chloroplast thylakoid lumen (GO:0009543) /// chloroplast photosystem II (GO:0030095) /// oxygen evolving complex (GO:0009654)			=-	chloroplast	thylakoid_membrane	chloroplast thylakoid membrane (GO:0009535)
light photosynthesis	=/-	GRMZM2G016677	Putative photosystem II oxygen-evolving complex (PsbP)	XLOC_013547	691.499	580.314	247.741	-0.262626	0.879725	-1.228	0.0187069	-1.52424	0.0152214
light photosynthesis	=/-	GRMZM2G176840	Putative photosystem II oxygen-evolving complex (PsbP-like protein)	XLOC_003131	83.0018	65.6562	19.1286	-0.347944	0.684727	-1.7792	2.67e-05	-2.16075	4.19e-07	PsbP-like protein 1	---	positive regulation of catalytic activity (GO:0043085) /// stomatal complex morphogenesis (GO:0010103) /// pentose-phosphate shunt (GO:0006098) /// photosystem II assembly (GO:0010207) /// plastid organization (GO:0009657)	---	chloroplast thylakoid lumen (GO:0009543) /// chloroplast photosystem II (GO:0030095) /// oxygen evolving complex (GO:0009654)			=-	chloroplast	chloro	chloroplast thylakoid lumen (GO:0009543)
light photosynthesis	=/-	GRMZM2G172723	Putative Photosystem II reaction center psb protein	XLOC_001666	79.8026	70.1939	16.0314	-0.194825	0.878094	-2.13044	1.44e-06	-2.35888	2.67e-07
light photosynthesis	-/-	GRMZM2G087435	Putative Photosystem II related protein	XLOC_022177	6.80938	3.00133	0.536575	-1.19166	0.0485991	-2.48375	0.000319258	-3.70901	6.91e-10
light photosynthesis	-/-	GRMZM2G044247	Dihydrodipicolinate reductase	XLOC_003111	13.6649	6.38055	0.404169	-1.10846	0.0245048	-3.98065	3.37e-11	-5.12272	0	Dihydrodipicolinate reductase, bacterial/plant	Is essential for chloroplast NAD(P)H dehydrogenase activity, which is involved in electron transfer between PSII and PSI. Likely functions in biogenesis or stabilization of the NAD(P)H dehydrogenase complex.	positive regulation of transcription, DNA-dependent (GO:0045893) /// photosynthetic electron transport in photosystem I (GO:0009773) /// lysine biosynthetic process via diaminopimelate (GO:0009089) /// photosynthesis, light reaction (GO:0019684) /// stoma	dihydrodipicolinate reductase activity (GO:0008839)	chloroplast stroma (GO:0009570)			--	chloroplast	chloro	chloroplast stroma (GO:0009570)
light photosynthesis	=/-	GRMZM2G122337	Ferredoxin 1, chloroplastic	XLOC_028114	481.671	331.611	46.2053	-0.548289	0.54689	-2.84336	1.7e-12	-3.42526	9.32e-13	2FE-2S FERREDOXIN-LIKE SUPERFAMILY PROTEIN /// FERREDOXIN 1	ENCODES A MAJOR LEAF FERREDOXIN	photosynthetic electron transport in photosystem I (GO:0009773) /// photosynthetic electron transport chain (GO:0009767) /// abscisic acid biosynthetic process (GO:0009688) /// response to high light intensity (GO:0009644) /// regulation of proton transpo	---	chloroplast stroma (GO:0009570)
light photosynthesis	=/-	GRMZM2G048313	Ferredoxin 2, chloroplastic	XLOC_028116	174.94	139.103	23.9375	-0.340439	0.728476	-2.53882	6.5e-10	-2.91286	4.95e-11	2FE-2S FERREDOXIN-LIKE SUPERFAMILY PROTEIN /// FERREDOXIN 1	ENCODES A MAJOR LEAF FERREDOXIN	photosynthetic electron transport in photosystem I (GO:0009773) /// photosynthetic electron transport chain (GO:0009767) /// abscisic acid biosynthetic process (GO:0009688) /// response to high light intensity (GO:0009644) /// regulation of proton transpo	---	chloroplast stroma (GO:0009570)
light photosynthesis	+/=	GRMZM2G043162	Ferredoxin-1	XLOC_020259	12.441	32.6474	29.5402	1.38213	0.0018517	-0.144286	0.870985	1.20424	0.0140179	2FE-2S FERREDOXIN-LIKE SUPERFAMILY PROTEIN /// FERREDOXIN 1	ENCODES A MAJOR LEAF FERREDOXIN	photosynthetic electron transport in photosystem I (GO:0009773) /// photosynthetic electron transport chain (GO:0009767) /// abscisic acid biosynthetic process (GO:0009688) /// response to high light intensity (GO:0009644) /// regulation of proton transpo	---	chloroplast stroma (GO:0009570)
light photosynthesis	+/-	GRMZM2G106190	Ferredoxin-6, chloroplastic	XLOC_029350	3.73132	12.4698	0.95486	1.73094	0.000105914	-3.707	1.67e-11	-2.00967	0.000992871	2FE-2S FERREDOXIN-LIKE SUPERFAMILY PROTEIN /// FERREDOXIN 3	ENCODES A MAJOR LEAF FERREDOXIN	photosynthetic electron transport in photosystem I (GO:0009773) /// photosynthetic electron transport chain (GO:0009767) /// abscisic acid biosynthetic process (GO:0009688) /// response to high light intensity (GO:0009644) /// regulation of proton transpo	electron carrier activity (GO:0009055)	chloroplast stroma (GO:0009570) /// plastid (GO:0009536)
light photosynthesis	-/=	GRMZM2G146395	Putative ferredoxin protein	XLOC_011998	1.75852	0.56392	0.422843	-1.65053	0.0449573	-0.415369	0.7853	-2.09951	0.00825694	FERREDOXIN 1 /// 2FE-2S FERREDOXIN-LIKE SUPERFAMILY PROTEIN /// FERREDOXIN 3	ENCODES A MAJOR LEAF FERREDOXIN	abscisic acid biosynthetic process (GO:0009688) /// photosynthetic electron transport in photosystem I (GO:0009773) /// photosynthetic electron transport chain (GO:0009767) /// response to high light intensity (GO:0009644) /// regulation of proton transpo	electron carrier activity (GO:0009055)	chloroplast stroma (GO:0009570) /// plastid (GO:0009536)
light photosynthesis	=/-	GRMZM2G419806	Magnesium-chelatase subunit chlI	XLOC_007546	215.893	174.158	35.3919	-0.319656	0.825236	-2.2989	7.56e-07	-2.65217	3.98e-08	P-LOOP CONTAINING NUCLEOSIDE TRIPHOSPHATE HYDROLASES SUPERFAMILY PROTEIN /// MAGNESIUM CHELATASE I2	ENCODES THE CHLI SUBUNIT OF MAGNESIUM CHELATASE WHICH IS REQUIRED FOR CHLOROPHYLL BIOSYNTHESIS. ALL FOUR CYSTEINE RESIDUES OF THE PROTEIN FORM TWO DISULFIDE BONDS (CYS102-CYS193 AND CYS354-CYS396) UNDER OXIDIZED CONDITIONS BUT ARE FULLY REDUCED BY REDUCTI	isopentenyl diphosphate biosynthetic process, mevalonate-independent pathway (GO:0019288) /// glucosinolate biosynthetic process (GO:0019761) /// chlorophyll biosynthetic process (GO:0015995) /// stomatal complex morphogenesis (GO:0010103) /// unsaturated	magnesium chelatase activity (GO:0016851) /// ATPase activity (GO:0016887)	magnesium chelatase complex (GO:0010007) /// chloroplast stroma (GO:0009570) /// chloroplast (GO:0009507)
light photosynthesis	=/-	GRMZM2G323024	Putative magnesium-chelatase subunit H (chlH), chloroplast	XLOC_007347	304.122	406.72	96.529	0.409654	0.807714	-2.075	0.000154216	-1.69896	0.0158135	magnesium-chelatase subunit chlH, chloroplast, putative / Mg-protoporphyrin IX chelatase, putative (CHLH)	Encodes magnesium chelatase involved in plastid-to-nucleus signal transduction.	photosynthesis, light reaction (GO:0019684)	magnesium chelatase activity (GO:0016851)	magnesium chelatase complex (GO:0010007) /// chloroplast inner membrane (GO:0009706) /// mitochondrion (GO:0005739) /// chloroplast (GO:0009507)
light photosynthesis	=/-	GRMZM2G097283	Putative prenyltransferase family protein	XLOC_000329	79.2862	49.4238	2.92683	-0.691599	0.283094	-4.07779	1.09e-13	-4.803	0	Putative prenyltransferase family protein	Encodes a protein similar to 1,4-dihydroxy-2-naphthoic acid phytyltransferase involved in phylloquinone and plastoquinone biosynthesis. Mutants are pale green and heterotrophic with defects in photosynthetic electron transport.	isopentenyl diphosphate biosynthetic process, mevalonate-independent pathway (GO:0019288) /// photosynthetic electron transport in photosystem II (GO:0009772) /// plastoquinone biosynthetic process (GO:0010236) /// phylloquinone biosynthetic process (GO:0	1,4-dihydroxy-2-naphthoate octaprenyltransferase activity (GO:0046428) /// prenyltransferase activity (GO:0004659)	chloroplast (GO:0009507)			=-	chloroplast	chloro	chloroplast (GO:0009507)
light photosynthesis	=/-	GRMZM2G095082	Thylakoid rhodanese-like protein	XLOC_023244	178.685	167.777	49.9278	-0.100608	0.956229	-1.74863	7.24e-05	-1.88285	0.000178158	thylakoid rhodanese-like	hydroxyproline-rich glycoprotein family protein, contains a rhodanese homology domain. Required for anchoring the FNR flavoenzyme to the thylakoid membranes and sustaining high efficiency photosynthetic linear electron flow.	isopentenyl diphosphate biosynthetic process, mevalonate-independent pathway (GO:0019288) /// systemic acquired resistance, salicylic acid mediated signaling pathway (GO:0009862) /// photosynthetic electron transport in photosystem II (GO:0009772) /// pho	protein binding (GO:0005515)	chloroplast thylakoid membrane (GO:0009535)			=-	chloroplast	thylakoid_membrane	chloroplast thylakoid membrane (GO:0009535)
Electron transport	=/-	GRMZM5G865543	Putative NDH-dependent cyclic electron flow	XLOC_010555	14.9825	10.1252	0.739125	-0.575066	0.522951	-3.77599	1.85e-09	-4.38466	1.21e-12	Putative NDH-dependent cyclic electron flow	encodes a novel subunit of the chloroplast NAD(P)H dehydrogenase complex, involved in cyclic electron flow around photosystem I to produce ATP. Contains a 4Fe-4S cluster.	isopentenyl diphosphate biosynthetic process, mevalonate-independent pathway (GO:0019288) /// photosynthetic electron transport in photosystem I (GO:0009773) /// glucosinolate biosynthetic process (GO:0019761) /// glucosinolate metabolic process (GO:00197	electron carrier activity (GO:0009055)	NAD(P)H dehydrogenase complex (plastoquinone) (GO:0010598) /// chloroplast thylakoid membrane (GO:0009535)
Electron transport	=/-	GRMZM2G034243	Putative NDH-dependent cyclic electron flow	XLOC_039350	59.3633	39.2483	10.1761	-0.606677	0.319372	-1.94745	7.98e-06	-2.58774	1.88e-09	Putative NDH-dependent cyclic electron flow	encodes a novel subunit of the chloroplast NAD(P)H dehydrogenase complex, involved in cyclic electron flow around photosystem I to produce ATP.	myo-inositol hexakisphosphate biosynthetic process (GO:0010264) /// photosynthetic electron transport in photosystem I (GO:0009773) /// pentose-phosphate shunt (GO:0006098)	---	NAD(P)H dehydrogenase complex (plastoquinone) (GO:0010598) /// chloroplast thylakoid membrane (GO:0009535)
Electron transport	=/-	GRMZM2G075958	Putative NDH-dependent cyclic electron flow	XLOC_003260	36.4616	25.6777	9.0895	-0.515597	0.448309	-1.49824	0.00220552	-2.04745	5.03e-06	NDH-dependent cyclic electron flow 1	encodes a novel subunit of the chloroplast NAD(P)H dehydrogenase complex, involved in cyclic electron flow around photosystem I to produce ATP.	myo-inositol hexakisphosphate biosynthetic process (GO:0010264) /// photosynthetic electron transport in photosystem I (GO:0009773) /// pentose-phosphate shunt (GO:0006098)	---	NAD(P)H dehydrogenase complex (plastoquinone) (GO:0010598) /// chloroplast thylakoid membrane (GO:0009535)
Electron transport	=/-	GRMZM2G328908	Putative NDH-dependent cyclic electron flow	XLOC_006384	540.241	488.656	82.2504	-0.154516	0.942499	-2.57073	3.24e-09	-2.75885	5.62e-07	NDH-dependent cyclic electron flow 1	encodes a novel subunit of the chloroplast NAD(P)H dehydrogenase complex, involved in cyclic electron flow around photosystem I to produce ATP.	photosynthetic electron transport in photosystem I (GO:0009773) /// carotenoid biosynthetic process (GO:0016117) /// photosystem II assembly (GO:0010207) /// pentose-phosphate shunt (GO:0006098) /// photosynthesis (GO:0015979)	---	NAD(P)H dehydrogenase complex (plastoquinone) (GO:0010598) /// chloroplast thylakoid membrane (GO:0009535)
Electron transport	=/-	GRMZM2G032253	Electron carrier/ electron transporter/ iron ion binding protein	XLOC_030883	363.213	288.645	62.2472	-0.341256	0.773583	-2.21321	4.85e-08	-2.58807	3.91e-08	NDH-dependent cyclic electron flow 1	encodes a novel subunit of the chloroplast NAD(P)H dehydrogenase complex, involved in cyclic electron flow around photosystem I to produce ATP. Contains a 4Fe-4S cluster.	isopentenyl diphosphate biosynthetic process, mevalonate-independent pathway (GO:0019288) /// photosynthetic electron transport in photosystem I (GO:0009773) /// glucosinolate biosynthetic process (GO:0019761) /// glucosinolate metabolic process (GO:00197	electron carrier activity (GO:0009055)	NAD(P)H dehydrogenase complex (plastoquinone) (GO:0010598) /// chloroplast thylakoid membrane (GO:0009535)
Electron transport	=/-	GRMZM2G071450	Plastocyanin	XLOC_026745	4321.25	2835.49	1001.57	-0.617586	0.784546	-1.50134	0.0238942	-2.15253	0.0297011	CUPREDOXIN SUPERFAMILY PROTEIN /// PLASTOCYANIN 1	RECOMBINATION AND DNA-DAMAGE RESISTANCE PROTEIN (DRT112) ONE OF TWO ARABIDOPSIS PLASTOCYANIN GENES. PREDOMINANT FORM, EXPRESSED 10X HIGHER THAN PETE1. PETE2 IS THOUGHT TO BE POST-TRANSCRIPTIONALLY REGULATED VIA COPPER ACCUMULATION AND IS INVOLVED IN COPP	cysteine biosynthetic process (GO:0019344) /// anthocyanin accumulation in tissues in response to UV light (GO:0043481) /// positive regulation of transcription, DNA-dependent (GO:0045893) /// photosynthetic electron transport in photosystem I (GO:0009773	copper ion binding (GO:0005507)	chloroplast thylakoid lumen (GO:0009543)
Electron transport	=/-	GRMZM2G106164	Putative chlororespiratory reduction 6	XLOC_020167	42.5316	29.6825	11.4295	-0.528655	0.559923	-1.37685	0.0226212	-1.93912	0.000860679	Putative chlororespiratory reduction 6	Encodes a chloroplast thylakoid membrane protein. Required for the assembly/accumulation of the NAD(P)H dehydrogenase complex of the photosynthetic electron transport chain.	aromatic amino acid family biosynthetic process (GO:0009073) /// NAD(P)H dehydrogenase complex assembly (GO:0010275) /// iron-sulfur cluster assembly (GO:0016226)	molecular_function (GO:0003674)	chloroplast thylakoid membrane (GO:0009535) /// chloroplast stroma (GO:0009570)
Electron transport	=/-	GRMZM2G048907	ATPase, F1 complex, gamma subunit protein, ZmATPC	XLOC_032454	555.368	475.908	166.686	-0.232495	0.902424	-1.51355	0.00252129	-1.77966	0.00379294	ATPase, F1 complex, gamma subunit protein	One of two genes (with ATPC2) encoding the gamma subunit of Arabidopsis chloroplast ATP synthase.
Nonphotochemical regulation	=/-	GRMZM2G133844	Putative NAD(P)H:plastoquinone dehydrogenase complex subunit O	XLOC_036033	349.887	268.766	63.0531	-0.390272	0.692033	-2.09171	1.63e-07	-2.51559	2.03e-08	Putative NAD(P)H:plastoquinone dehydrogenase complex subunit O	Encodes subunit NDH-O of NAD(P)H:plastoquinone dehydrogenase complex (Ndh complex) present in the thylakoid membrane of chloroplasts. This subunit is thought to be required for Ndh complex assembly.	NADH dehydrogenase complex (plastoquinone) assembly (GO:0010258) /// regulation of proton transport (GO:0010155) /// photosynthesis, light reaction (GO:0019684) /// protein autophosphorylation (GO:0046777)	---	NAD(P)H dehydrogenase complex (plastoquinone) (GO:0010598) /// chloroplast thylakoid membrane (GO:0009535)
Photosynthesis regulation	=/-	GRMZM2G015967	Peptidyl-prolyl cis-trans isomerase (CYP38)	XLOC_004993	169.632	134.324	43.5095	-0.346432	0.735074	-1.62631	0.000124011	-2.00635	1.2e-05	cyclophilin 38	Encodes a chloroplast cyclophilin functioning in the assembly and maintenance of photosystem II (PSII) supercomplexes.	isopentenyl diphosphate biosynthetic process, mevalonate-independent pathway (GO:0019288) /// systemic acquired resistance, salicylic acid mediated signaling pathway (GO:0009862) /// positive regulation of transcription, DNA-dependent (GO:0045893) /// pho	peptidyl-prolyl cis-trans isomerase activity (GO:0003755)	chloroplast thylakoid membrane (GO:0009535) /// chloroplast thylakoid lumen (GO:0009543)
Photosynthesis regulation	=/-	GRMZM2G071996	Putative DnaJ/Hsp40 cysteine-rich domain superfamily protein	XLOC_009460	19.4932	19.6722	8.36697	0.00344983	0.998391	-1.23338	0.0275492	-1.26354	0.0187531	Putative DnaJ/Hsp40 cysteine-rich domain superfamily protein	---	regulation of protein dephosphorylation (GO:0035304) /// photosynthesis, light reaction (GO:0019684) /// photosystem II assembly (GO:0010207) /// pentose-phosphate shunt (GO:0006098) /// photosystem II repair (GO:0010206)	protein disulfide isomerase activity (GO:0003756)	chloroplast thylakoid membrane (GO:0009535) /// chloroplast thylakoid (GO:0009534)
Redox regulation	=/-	GRMZM2G085000	Thioredoxin family protein	XLOC_020334	35.8852	54.8436	22.3141	0.602201	0.405069	-1.29737	0.00818871	-0.728776	0.224124	Thioredoxin family protein	---	regulation of protein dephosphorylation (GO:0035304) /// photosynthesis, light reaction (GO:0019684)	---	chloroplast thylakoid membrane (GO:0009535)
Redox regulation	=/-	GRMZM2G022866	Thioredoxin family protein	XLOC_004845	66.0353	71.8432	34.0235	0.111882	0.940353	-1.07832	0.0227915	-1.00005	0.0414435	Thioredoxin family protein	---	regulation of protein dephosphorylation (GO:0035304) /// photosynthesis, light reaction (GO:0019684)	---	chloroplast thylakoid membrane (GO:0009535)
Redox regulation	=/-	GRMZM2G133359	Putative cysteine synthase	XLOC_014975	9.06982	5.03819	1.61109	-0.857903	0.113235	-1.64487	0.00794332	-2.53638	1.97e-06	cysteine synthase 26	Encodes a protein that possesses S-sulfocysteine synthase activity and lacks O-acetylserien(thiol)lyase activity.	regulation of hydrogen peroxide metabolic process (GO:0010310) /// regulation of superoxide metabolic process (GO:0090322) /// cysteine biosynthetic process (GO:0019344) /// photosynthetic acclimation (GO:0009643) /// photosynthesis (GO:0015979)	cysteine synthase activity (GO:0004124)	thylakoid lumen (GO:0031977) /// chloroplast (GO:0009507)
Photosynthesis signalling	=/-	GRMZM2G158835	Putative Ribonucleoprotein	XLOC_031177	728.433	576.91	212.283	-0.346184	0.810672	-1.44236	0.00326688	-1.82215	0.0017123	Putative Ribonucleoprotein / RNA-binding (RRM/RBD/RNP motifs) family protein	Encodes a chloroplast RNA binding protein. A substrate of the type III effector HopU1 (mono-ADP-ribosyltransferase). Protein is tyrosine-phosphorylated and its phosphorylation state is modulated in response to ABA in Arabidopsis thaliana seeds.	defense response, incompatible interaction (GO:0009814) /// salicylic acid biosynthetic process (GO:0009697) /// response to abscisic acid stimulus (GO:0009737) /// photosynthesis, light reaction (GO:0019684) /// defense response to bacterium (GO:0042742)	poly(U) RNA binding (GO:0008266) /// RNA binding (GO:0003723)	stromule (GO:0010319)
Photosynthesis signalling	=/-	GRMZM2G042683	Putative Ribonucleoprotein	XLOC_003868	71.3859	51.5513	20.6639	-0.479366	0.481226	-1.31889	0.003179	-1.83187	1.95e-05	RNA-binding (RRM/RBD/RNP motifs) family protein	Encodes a chloroplast RNA binding protein. A substrate of the type III effector HopU1 (mono-ADP-ribosyltransferase). Protein is tyrosine-phosphorylated and its phosphorylation state is modulated in response to ABA in Arabidopsis thaliana seeds.	defense response, incompatible interaction (GO:0009814) /// salicylic acid biosynthetic process (GO:0009697) /// response to abscisic acid stimulus (GO:0009737) /// photosynthesis, light reaction (GO:0019684) /// defense response to bacterium (GO:0042742)	poly(U) RNA binding (GO:0008266) /// RNA binding (GO:0003723)	stromule (GO:0010319)
Photosynthesis signalling	=/-	GRMZM2G068715	Ribonucleoprotein A	XLOC_010761	266.131	227.79	111.711	-0.234169	0.857583	-1.02793	0.0300343	-1.2957	0.0104493	RNA-binding (RRM/RBD/RNP motifs) family protein	Encodes a chloroplast RNA binding protein. A substrate of the type III effector HopU1 (mono-ADP-ribosyltransferase). Protein is tyrosine-phosphorylated and its phosphorylation state is modulated in response to ABA in Arabidopsis thaliana seeds.	defense response, incompatible interaction (GO:0009814) /// salicylic acid biosynthetic process (GO:0009697) /// response to abscisic acid stimulus (GO:0009737) /// photosynthesis, light reaction (GO:0019684) /// defense response to bacterium (GO:0042742)	poly(U) RNA binding (GO:0008266) /// RNA binding (GO:0003723)	stromule (GO:0010319)
Photosynthesis signalling	=/-	GRMZM2G143870	Plastid-specific 30S ribosomal protein 2 (putative ribonucleoprotein)	XLOC_030257	84.52	63.0778	20.5621	-0.431894	0.571492	-1.61715	0.000239507	-2.08265	2.48e-06	RNA-binding (RRM/RBD/RNP motifs) family protein	---	isopentenyl diphosphate biosynthetic process, mevalonate-independent pathway (GO:0019288) /// photosynthetic electron transport in photosystem I (GO:0009773) /// protein targeting to chloroplast (GO:0045036)	RNA binding (GO:0003723)	chloroplast (GO:0009507)
Photosynthesis signalling	=/+	GRMZM2G097015	Tic20-like protein	XLOC_023640	1.64306	0.802835	2.18332	-1.04295	0.200077	1.44335	0.0467733	0.366796	0.709063	TRANSLOCON AT THE INNER ENVELOPE MEMBRANE OF CHLOROPLASTS 20 /// HIT-TYPE ZINC FINGER FAMILY PROTEIN	TIC20 IS BELIEVED TO FUNCTION AS A COMPONENT OF THE PROTEIN-CONDUCTING CHANNEL AT THE INNER ENVELOPE MEMBRANE. GENES AT1G04940 AND AT1G04945 WERE SWITCHED FOR THE TAIR7 GENOME RELEASE TO GIVE CONSISTENCY WITH MIPS ANNOTATION.	protein import into chloroplast stroma (GO:0045037) /// protein targeting to mitochondrion (GO:0006626) /// photosystem II assembly (GO:0010207) /// biological_process (GO:0008150)	molecular_function (GO:0003674)	chloroplast inner membrane (GO:0009706) /// membrane (GO:0016020)
Pigment
chlorophyll a biosynthesis	=/-	GRMZM2G105644	Geranylgeranyl hydrogenase	XLOC_023968	572.014	514.356	190.905	-0.163018	0.938725	-1.42991	0.00762192	-1.62654	0.0129765	Pyridine nucleotide-disulphide oxidoreductase family protein	Encodes for a multifunctional protein with geranylgeranyl reductase activity shown to catalyze the reduction of prenylated geranylgeranyl-chlorophyll a to phytyl-chlorophyll a (chlorophyll a) and free geranylgeranyl pyrophosphate to phytyl pyrophosphate.	regulation of protein dephosphorylation (GO:0035304) /// chlorophyll biosynthetic process (GO:0015995) /// photosynthesis, light reaction (GO:0019684) /// cysteine biosynthetic process (GO:0019344)	geranylgeranyl reductase activity (GO:0045550) /// protein binding (GO:0005515)	chloroplast thylakoid membrane (GO:0009535)
chlorophyll a biosynthesis	=/-	GRMZM2G419111	putative Geranylgeranyl hydrogenase	XLOC_016081	1.4089	2.18953	0.677522	0.626314	0.495331	-1.69228	0.010775	-1.09958	0.12508	Pyridine nucleotide-disulphide oxidoreductase family protein	Encodes for a multifunctional protein with geranylgeranyl reductase activity shown to catalyze the reduction of prenylated geranylgeranyl-chlorophyll a to phytyl-chlorophyll a (chlorophyll a) and free geranylgeranyl pyrophosphate to phytyl pyrophosphate.	regulation of protein dephosphorylation (GO:0035304) /// chlorophyll biosynthetic process (GO:0015995) /// photosynthesis, light reaction (GO:0019684) /// cysteine biosynthetic process (GO:0019344)	geranylgeranyl reductase activity (GO:0045550) /// protein binding (GO:0005515)	chloroplast thylakoid membrane (GO:0009535)
chlorophyll a degradation	-/=	GRMZM2G127421	chlorophyllase	XLOC_002228	16.1239	6.31535	9.59624	-1.362	0.00288353	0.603606	0.368485	-0.791998	0.134473
chlorophyll a degradation	+/-	GRMZM2G103197	chlorophyllase	XLOC_004840	0.100863	3.04533	0.0472831	4.9064	0.00453362	-6.00913	0.000885949	-1.13634	1
chlorophyll a degradation	=/+	GRMZM2G339563	Lethal-leaf spot 1 (LLS1) - pheophorbide a oxygenase	XLOC_000172	15.1447	25.4659	262.643	0.740022	0.132402	3.36646	1.15e-12	4.07287	0
chlorophyll a degradation	=/+	GRMZM2G018484	putative pheophorbide a oxygenase	XLOC_024106	42.5434	42.4789	247.769	-0.0119238	0.997538	2.54418	0.00379021	2.49865	0.00973221
beta-carotene biosynthesis	=/-	GRMZM5G849107	lycopene beta-cyclase	XLOC_025297	11.556	10.0865	4.78184	-0.205953	0.861214	-1.07678	0.0477238	-1.31634	0.00744107
zeaxanthin biosynthesis /carotene degradation	+/-	GRMZM2G164318	beta-carotene 3-hydroxylase	XLOC_011489	1.72276	4.21178	1.39129	1.27998	0.0273457	-1.59801	0.0261976	-0.351641	0.760071	BETA-CAROTENE HYDROXYLASE 2 /// BETA-HYDROXYLASE 1	CONVERTS /// CONVERTS &#946;-CAROTENE TO ZEAXANTHIN VIA CRYPTOXANTHIN. /// CONVERTS BETA-CAROTENE TO ZEAXANTHIN VIA CRYPTOXANTHIN.	xanthophyll biosynthetic process (GO:0016123) /// carotene metabolic process (GO:0016119)	carotene beta-ring hydroxylase activity (GO:0010291)	---
zeaxanthin biosynthesis /carotene degradation	+/=	GRMZM2G152135	beta-carotene 3-hydroxylase	XLOC_008510	3.45183	15.3662	16.3302	2.1446	6.64145e-05	0.0877747	0.941623	2.19876	0.000242491	beta-hydroxylase 1	Converts beta-carotene to zeaxanthin via cryptoxanthin.	xanthophyll biosynthetic process (GO:0016123) /// carotene metabolic process (GO:0016119)	carotene beta-ring hydroxylase activity (GO:0010291)	---
zeaxanthin biosynthesis /carotene degradation	+/=	GRMZM2G382534	beta-carotene 3-hydroxylase	XLOC_037867	0.041921	53.4177	59.7951	10.3057	0	0.162709	0.84364	10.4348	0	BETA-CAROTENE HYDROXYLASE 2 /// BETA-HYDROXYLASE 1	CONVERTS /// CONVERTS &#946;-CAROTENE TO ZEAXANTHIN VIA CRYPTOXANTHIN. /// CONVERTS BETA-CAROTENE TO ZEAXANTHIN VIA CRYPTOXANTHIN.	xanthophyll biosynthetic process (GO:0016123) /// carotene metabolic process (GO:0016119)	carotene beta-ring hydroxylase activity (GO:0010291)	---
zeaxanthin biosynthesis /carotene degradation	+/=	GRMZM2G090051	putative beta-carotene 3-hydroxylase	XLOC_003139	0.0969239	4.25566	4.63484	5.44665	2.12884e-08	0.123137	0.921801	5.53618	4.21287e-08	BETA-CAROTENE HYDROXYLASE 2 /// BETA-HYDROXYLASE 1	CONVERTS /// CONVERTS &#946;-CAROTENE TO ZEAXANTHIN VIA CRYPTOXANTHIN. /// CONVERTS BETA-CAROTENE TO ZEAXANTHIN VIA CRYPTOXANTHIN.	xanthophyll biosynthetic process (GO:0016123) /// carotene metabolic process (GO:0016119)	carotene beta-ring hydroxylase activity (GO:0010291)	---
zeaxanthin and violaxanthin interconversion	=/-	GRMZM2G027219	violaxanthin de-epoxidase (npq1)	XLOC_009667	56.7908	42.5525	20.3395	-0.426147	0.570897	-1.06496	0.0192557	-1.52472	0.000493442
zeaxanthin and violaxanthin interconversion	=/+	GRMZM2G127139	zeaxanthin epoxidase (npq2)	XLOC_011874	29.0961	45.5144	126.847	0.635763	0.446571	1.47869	0.0135586	2.08085	0.000174858
Stomatal regulation and movement
stomata regulation	=/-	GRMZM2G122715	Calcium sensing receptor	XLOC_021022	148.827	128.557	58.9544	-0.220958	0.867532	-1.12474	0.02018	-1.37931	0.00496567	calcium sensing receptor	Encodes a chloroplast-localized protein that modulates cytoplasmic Ca2+ concentration and is crucial for proper stomatal regulation in response to elevations of external Ca2+.	isopentenyl diphosphate biosynthetic process, mevalonate-independent pathway (GO:0019288) /// photosynthetic electron transport in photosystem I (GO:0009773) /// unsaturated fatty acid biosynthetic process (GO:0006636) /// positive regulation of catalytic	---	chloroplast thylakoid membrane (GO:0009535) /// mitochondrion (GO:0005739) /// chloroplast (GO:0009507) /// thylakoid (GO:0009579)							=-
stomata movement	=/-	GRMZM5G833389	2,3-bisphosphoglycerate-independent phosphoglycerate mutase	XLOC_036303	135.755	83.0602	28.2513	-0.718506	0.23092	-1.55584	0.000208753	-2.30795	1.39e-07	PHOSPHOGLYCERATE MUTASE, 2,3-BISPHOSPHOGLYCERATE-INDEPENDENT	---	pollen development (GO:0009555) /// stomatal movement (GO:0010118) /// plant-type cell wall cellulose metabolic process (GO:0052541) /// cell wall pectin metabolic process (GO:0052546) /// response to fructose stimulus (GO:0009750)	2,3-bisphosphoglycerate-independent phosphoglycerate mutase activity (GO:0046537)	apoplast (GO:0048046) /// cytosol (GO:0005829) /// mitochondrial envelope (GO:0005740)
stomata movement	+/+	GRMZM2G001221	Calcineurin β-like protein	XLOC_029537	1.15371	2.85884	7.2695	1.29942	0.0414841	1.34642	0.0186807	2.61223	3.76e-07	CALCINEURIN B-LIKE PROTEIN 1 /// CALCINEURIN B-LIKE PROTEIN /// CALCINEURIN B-LIKE PROTEIN 9	MEMBER OF ATCBL (CALCINEURIN B-LIKE CALCIUM SENSOR PROTEINS) FAMILY. PROTEIN LEVEL IS INCREASED UPON HIGH SALT, MANNITOL, AND COLD STRESSES. CBL1 INTERACTS WITH CIPK23 AND RECRUITS THE KINASE TO THE PLASMA MEMBRANE WHERE THE SUBSTRATE(S) OF CIPK23 MAY RES	calcium-mediated signaling (GO:0019722) /// stomatal movement (GO:0010118) /// response to water deprivation (GO:0009414) /// potassium ion import (GO:0010107) /// systemic acquired resistance, salicylic acid mediated signaling pathway (GO:0009862)	calcium ion binding (GO:0005509) /// protein binding (GO:0005515) /// calcium-dependent protein serine/threonine phosphatase activity (GO:0004723) /// kinase binding (GO:0019900)	cytoplasm (GO:0005737) /// plasma membrane (GO:0005886) /// protein serine/threonine phosphatase complex (GO:0008287) /// calcineurin complex (GO:0005955) /// membrane (GO:0016020)
stomata movement	+/=	GRMZM2G110080	Calcineurin β-like protein	XLOC_019532	0.191683	1.08292	2.74042	2.4884	0.00417528	1.33947	0.072946	3.79426	9.56e-07	calcineurin B-like protein 4
stomata movement	=/+	GRMZM2G173424	Calcineurin β-like protein	XLOC_014323	11.847	9.81667	22.9708	-0.280954	0.793499	1.2265	0.0111581	0.911934	0.0607997	CALCINEURIN B-LIKE /// CALCINEURIN B-LIKE PROTEIN 2 /// CALCINEURIN B-LIKE 3	ENCODES A MEMBER OF THE ARABIDOPSIS CBL (CALCINEURIN B-LIKE CALCIUM SENSOR) PROTEIN FAMILY. /// MEMBER OF ATCBLS (CALCINEURIN B-LIKE CALCIUM SENSOR PROTEINS)	calcium-mediated signaling (GO:0019722) /// stomatal movement (GO:0010118) /// systemic acquired resistance, salicylic acid mediated signaling pathway (GO:0009862) /// regulation of hydrogen peroxide metabolic process (GO:0010310) /// regulation of plant-	calcium ion binding (GO:0005509) /// protein binding (GO:0005515)	membrane (GO:0016020) /// plant-type vacuole membrane (GO:0009705) /// plasma membrane (GO:0005886)
stomata movement	=/+	GRMZM2G351347	Calcium-activated outward-rectifying potassium channel 1	XLOC_018018	0.131768	0.336121	4.05115	1.34125	0.375931	3.59128	3.1e-07	4.89892	2.34e-10	Outward rectifying potassium channel protein	Encodes AtTPK1 (KCO1), a member of the Arabidopsis thaliana K+ channel family of AtTPK/KCO proteins. AtTPK1 is targeted to the vacuolar membrane. Forms homomeric ion channels in vivo. Voltage-independent and Ca2+-activated K+ channel. Activated by 14-3-3	polysaccharide biosynthetic process (GO:0000271) /// cellular potassium ion homeostasis (GO:0030007) /// regulation of stomatal movement (GO:0010119) /// regulation of seed germination (GO:0010029) /// divalent metal ion transport (GO:0070838)	outward rectifier potassium channel activity (GO:0015271) /// calcium-activated potassium channel activity (GO:0015269) /// ion channel activity (GO:0005216)	vacuolar membrane (GO:0005774)
stomata movement	=/-	GRMZM2G094165	Carbonic anhydrase	XLOC_034134	55.6371	118.4	36.2234	1.07982	0.0665799	-1.70867	0.00382815	-0.662465	0.403137	BETA CARBONIC ANHYDRASE 3 /// CARBONIC ANHYDRASE 1 /// BETA CARBONIC ANHYDRASE 4	ENCODES A /// ENCODES A PUTATIVE BETA-CARBONIC ANHYDRASE BETACA1. TOGETHER WITH BETACA4 (AT1G70410) REGULATES CO2-CONTROLLED STOMATAL MOVEMENTS IN GUARD CELLS. /// ENCODES A BETA CARBONIC ANHYDRASE LIKELY TO BE LOCALIZED IN THE CYTOPLASM. EXPRESSION OF	carbon utilization (GO:0015976) /// systemic acquired resistance, salicylic acid mediated signaling pathway (GO:0009862) /// regulation of hydrogen peroxide metabolic process (GO:0010310) /// regulation of plant-type hypersensitive response (GO:0010363) /	carbonate dehydratase activity (GO:0004089) /// zinc ion binding (GO:0008270)	chloroplast thylakoid membrane (GO:0009535) /// cytosol (GO:0005829) /// plasma membrane (GO:0005886) /// chloroplast (GO:0009507) /// cytoplasm (GO:0005737)
stomata movement	+/=	GRMZM2G414528	Carbonic anhydrase	XLOC_012786	42.307	147.552	220.722	1.79253	1.99e-05	0.581	0.352561	2.33992	6.31e-07	beta carbonic anhydrase 5	---	methylglyoxal catabolic process to D-lactate (GO:0019243) /// carbon utilization (GO:0015976)	carbonate dehydratase activity (GO:0004089) /// zinc ion binding (GO:0008270)	chloroplast (GO:0009507)
stomata movement	=/+	GRMZM2G075002	CBL-interacting protein kinase	XLOC_013169	12.2194	15.3172	73.0292	0.316242	0.777585	2.25332	3.11e-06	2.53596	7.49e-08	CBL-interacting protein kinase 1	Encodes a CBL-interacting protein kinase. Specifically interacts with ECT1 and ECT2.	response to abscisic acid stimulus (GO:0009737) /// calcium-mediated signaling (GO:0019722) /// response to osmotic stress (GO:0006970) /// response to salt stress (GO:0009651) /// stomatal movement (GO:0010118)	kinase activity (GO:0016301) /// protein binding (GO:0005515)	plasma membrane (GO:0005886)
stomata movement	+/-	GRMZM2G096115	CBL-interacting protein kinase	XLOC_035646	0.66062	15.3055	5.94077	4.52435	0	-1.36532	0.00404479	3.12541	8.4e-10	CBL-INTERACTING PROTEIN KINASE 1 /// CBL-INTERACTING PROTEIN KINASE 19 /// CBL-INTERACTING PROTEIN KINASE 18	ENCODES A MEMBER OF THE SNF1-RELATED KINASE (SNRK) GENE FAMILY (SNRK3.5), WHICH HAS ALSO BEEN REPORTED AS A MEMBER OF THE CBL-INTERACTING PROTEIN KINASES (CIPK19). /// ENCODES A MEMBER OF THE SNF1-RELATED KINASE (SNRK) GENE FAMILY (SNRK3.20), WHICH HAS AL	plant-type cell wall modification (GO:0009827) /// calcium-mediated signaling (GO:0019722) /// pollen tube growth (GO:0009860) /// stomatal movement (GO:0010118)	kinase activity (GO:0016301) /// protein binding (GO:0005515)	---
stomata movement	+/=	GRMZM2G099002	CBL-interacting protein kinase	XLOC_008001	11.0341	32.3338	24.5675	1.54133	0.000149719	-0.396295	0.572692	1.11143	0.0247702	CBL-interacting protein kinase 1	Encodes a CBL-interacting protein kinase. Specifically interacts with ECT1 and ECT2.	response to abscisic acid stimulus (GO:0009737) /// response to osmotic stress (GO:0006970) /// calcium-mediated signaling (GO:0019722) /// response to salt stress (GO:0009651) /// stomatal movement (GO:0010118)	protein binding (GO:0005515) /// kinase activity (GO:0016301)	plasma membrane (GO:0005886)
stomata movement	=/+	GRMZM2G137569	CBL-interacting protein kinase	XLOC_027152	10.6687	14.6628	51.7377	0.449039	0.565234	1.81906	4.06e-05	2.23449	2.46e-07	---
stomata movement	+/+	GRMZM2G146553	CBL-interacting protein kinase	XLOC_021283	28.5055	61.99	160.023	1.11106	0.00892929	1.36817	0.00486837	2.44563	9.24e-08	CA2+REGULATED SERINE-THREONINE PROTEIN KINASE FAMILY PROTEIN /// CBL-INTERACTING PROTEIN KINASE /// PROTEIN KINASE SUPERFAMILY PROTEIN	ENCODES A MEMBER OF THE CBL-INTERACTING PROTEIN KINASE FAMILY, IS A REGULATORY COMPONENT CONTROLLING PLANT POTASSIUM NUTRITION /// ENCODES A /// ENCODES A SERINE-THREONINE PROTEIN KINASE WHOSE EXPRESSION INCREASES IN RESPONSE TO ABSCISIC ACID, COLD, DROU	abscisic acid mediated signaling pathway (GO:0009738) /// response to salt stress (GO:0009651) /// cellular response to potassium ion starvation (GO:0051365) /// cellular response to phosphate starvation (GO:0016036) /// cellular response to water depriva	kinase activity (GO:0016301) /// protein kinase activity (GO:0004672) /// protein serine/threonine kinase activity (GO:0004674) /// protein binding (GO:0005515) /// ATP binding (GO:0005524)	cytoplasm (GO:0005737) /// nucleus (GO:0005634) /// plant-type vacuole membrane (GO:0009705) /// plasma membrane (GO:0005886) /// cytosol (GO:0005829)
stomata movement	=/+	GRMZM2G156150	CBL-interacting protein kinase	XLOC_006121	0.379372	0.00829658	0.62992	-5.52469	0.076591	6.24651	0.0241674	0.688212	0.592865	---
stomata movement	+/=	GRMZM2G170120	CBL-interacting protein kinase	XLOC_016164	49.3179	560.434	1160.13	3.49663	0	1.04967	0.413794	4.51269	1.2e-07	CBL-interacting protein kinase 1	Encodes a CBL-interacting protein kinase. Specifically interacts with ECT1 and ECT2.	response to abscisic acid stimulus (GO:0009737) /// response to osmotic stress (GO:0006970) /// calcium-mediated signaling (GO:0019722) /// response to salt stress (GO:0009651) /// stomatal movement (GO:0010118)	protein binding (GO:0005515) /// kinase activity (GO:0016301)	plasma membrane (GO:0005886)
stomata movement	=/+	GRMZM2G170552	CBL-interacting protein kinase	XLOC_035540	0.336611	0.0858073	0.886422	-1.98164	0.0744472	3.36882	0.000388963	1.35357	0.114594	---
stomata movement	=/+	GRMZM2G171507	CBL-interacting protein kinase	XLOC_038603	12.2274	13.4414	35.4072	0.126831	0.934478	1.39736	0.00307354	1.49059	0.000872428	hypothetical protein LOC100193569
stomata movement	+/=	GRMZM2G174896	CBL-interacting protein kinase	XLOC_003730	24.591	258.521	221.278	3.38435	5.58e-12	-0.224423	0.874297	3.12632	6.08e-06	CBL-INTERACTING PROTEIN KINASE 23 /// CBL-INTERACTING PROTEIN KINASE /// CBL-INTERACTING PROTEIN KINASE 3	ARABIDOPSIS THALIANA CBL-INTERACTING PROTEIN KINASE 23. CIPK23 SERVES AS A POSITIVE REGULATOR OF THE POTASSIUM TRANSPORTER AKT1 BY DIRECTLY PHOSPHORYLATING AKT1. CIPK23 IS ACTIVATED BY THE BINDING OF TWO CALCINEURIN B-LIKE PROTEINS, CBL1 AND CBL9. /// E	abscisic acid mediated signaling pathway (GO:0009738) /// cellular response to potassium ion starvation (GO:0051365) /// cellular response to phosphate starvation (GO:0016036) /// cellular response to water deprivation (GO:0042631) /// regulation of potas	kinase activity (GO:0016301) /// protein serine/threonine kinase activity (GO:0004674) /// protein kinase activity (GO:0004672) /// protein binding (GO:0005515) /// ATP binding (GO:0005524)	cytoplasm (GO:0005737) /// nucleus (GO:0005634) /// plasma membrane (GO:0005886) /// cytosol (GO:0005829) /// plastid (GO:0009536)
stomata movement	+/=	GRMZM2G176519	CBL-interacting protein kinase	XLOC_027873	4.67928	20.3713	17.589	2.11244	7.08e-09	-0.211859	0.78796	1.86698	1.85e-05	CBL-INTERACTING PROTEIN KINASE 1 /// CBL-INTERACTING PROTEIN KINASE 12 /// CBL-INTERACTING PROTEIN KINASE 19	ENCODES CBL-INTERACTING PROTEIN KINASE 12 (CIPK12). /// ENCODES A MEMBER OF THE SNF1-RELATED KINASE (SNRK) GENE FAMILY (SNRK3.5), WHICH HAS ALSO BEEN REPORTED AS A MEMBER OF THE CBL-INTERACTING PROTEIN KINASES (CIPK19). /// ENCODES A MEMBER OF THE SNF1-RE	plant-type cell wall modification (GO:0009827) /// calcium-mediated signaling (GO:0019722) /// pollen tube growth (GO:0009860) /// stomatal movement (GO:0010118)	kinase activity (GO:0016301) /// protein binding (GO:0005515)	---
stomata movement	-/+	GRMZM2G316136	CBL-interacting protein kinase	XLOC_013229	19.8802	4.65804	16.473	-2.10327	9.41e-08	1.8223	3.33e-05	-0.314573	0.637439	CBL-INTERACTING PROTEIN KINASE 15 /// CBL-INTERACTING PROTEIN KINASE 2 /// CBL-INTERACTING PROTEIN KINASE	ENCODES A CBL-INTERACTING SERINE/THREONINE PROTEIN KINASE, ALSO HAS SIMILARITIES TO SOS2 KINASE. /// ENCODES A CBL-INTERACTING /// ENCODES CBL-INTERACTING PROTEIN KINASE 2 (CIPK2).	negative regulation of abscisic acid mediated signaling pathway (GO:0009788) /// abscisic acid mediated signaling pathway (GO:0009738) /// response to abscisic acid stimulus (GO:0009737) /// calcium-mediated signaling (GO:0019722) /// stomatal movement (G	kinase activity (GO:0016301) /// protein serine/threonine kinase activity (GO:0004674) /// protein kinase activity (GO:0004672) /// protein binding (GO:0005515)	cytosol (GO:0005829)
stomata movement	+/=	GRMZM2G061969	Phospholipase d	XLOC_034886	77.6415	203.089	225.706	1.37748	0.0292403	0.152332	0.908046	1.4962	0.0421085
stomata movement	+/=	GRMZM2G133943	Phospholipase d	XLOC_004009	3.49357	7.0472	4.35835	1.00261	0.0284507	-0.693267	0.22397	0.27574	0.716636	positive regulation of abscisic acid mediated signaling pathway (GO:0009789) /// defense response to bacterium, incompatible interaction (GO:0009816) /// membrane lipid metabolic process (GO:0006643) /// phospholipid catabolic process (GO:0009395) /// res	phospholipase D activity (GO:0004630) /// phosphatidylinositol-4,5-bisphosphate binding (GO:0005546) /// protein binding (GO:0005515)	plasma membrane (GO:0005886) /// microtubule cytoskeleton (GO:0015630) /// clathrin-coated vesicle (GO:0030136) /// mitochondrion (GO:0005739) /// membrane (GO:0016020)	XLOC_004009
stomata movement	+/=	GRMZM2G029951	Putative copper transporter	XLOC_025360	6.82709	17.165	15.0818	1.32039	0.000591336	-0.18666	0.809726	1.10013	0.0136885	COPPER-EXPORTING ATPASE / RESPONSIVE-TO-ANTAGONIST 1 / COPPER-TRANSPORTING ATPASE (RAN1) /// HEAVY METAL ATPASE 5	THE ARABIDOPSIS P-TYPE ATPASE HMA5 IS INVOLVED IN CU DETOXIFICATION. HMA5 MUTANT PLANTS EXHIBIT CU HYPERSENSITIVITY, WHICH IS ESPECIALLY DRAMATIC IN ROOTS WHERE HMA5 IS MOSTLY EXPRESSED. /// ATP DEPENDENT COPPER TRANSPORTER VITAL FOR ETHYLENE RESPONSE P	salicylic acid mediated signaling pathway (GO:0009863) /// ethylene mediated signaling pathway (GO:0009873) /// hormone-mediated signaling pathway (GO:0009755) /// regulation of stomatal movement (GO:0010119) /// transition metal ion transport (GO:0000041	ATPase activity, coupled to transmembrane movement of ions, phosphorylative mechanism (GO:0015662) /// copper ion transmembrane transporter activity (GO:0005375)	trans-Golgi network (GO:0005802) /// Golgi apparatus (GO:0005794) /// endosome (GO:0005768)
stomata movement	-/=	GRMZM2G144083	Putative copper transporter	XLOC_011536	5.05914	2.19661	3.18649	-1.21335	0.0117275	0.536689	0.45768	-0.710264	0.218163	COPPER-EXPORTING ATPASE / RESPONSIVE-TO-ANTAGONIST 1 / COPPER-TRANSPORTING ATPASE (RAN1) /// HEAVY METAL ATPASE 5	THE ARABIDOPSIS P-TYPE ATPASE HMA5 IS INVOLVED IN CU DETOXIFICATION. HMA5 MUTANT PLANTS EXHIBIT CU HYPERSENSITIVITY, WHICH IS ESPECIALLY DRAMATIC IN ROOTS WHERE HMA5 IS MOSTLY EXPRESSED. /// ATP DEPENDENT COPPER TRANSPORTER VITAL FOR ETHYLENE RESPONSE P	salicylic acid mediated signaling pathway (GO:0009863) /// ethylene mediated signaling pathway (GO:0009873) /// hormone-mediated signaling pathway (GO:0009755) /// regulation of stomatal movement (GO:0010119) /// transition metal ion transport (GO:0000041	ATPase activity, coupled to transmembrane movement of ions, phosphorylative mechanism (GO:0015662) /// copper ion transmembrane transporter activity (GO:0005375)	trans-Golgi network (GO:0005802) /// Golgi apparatus (GO:0005794) /// endosome (GO:0005768)
stomata movement	=/+	GRMZM2G151406	Putative copper transporter	XLOC_038752	2.45872	3.64901	18.1637	0.559861	0.573072	2.31548	6.74e-06	2.84174	6.06e-09	copper-exporting ATPase / responsive-to-antagonist 1 / copper-transporting ATPase (RAN1)	ATP dependent copper transporter vital for ethylene response pathway	salicylic acid mediated signaling pathway (GO:0009863) /// ethylene mediated signaling pathway (GO:0009873) /// hormone-mediated signaling pathway (GO:0009755) /// regulation of stomatal movement (GO:0010119) /// transition metal ion transport (GO:0000041	ATPase activity, coupled to transmembrane movement of ions, phosphorylative mechanism (GO:0015662) /// copper ion transmembrane transporter activity (GO:0005375)	trans-Golgi network (GO:0005802) /// Golgi apparatus (GO:0005794) /// endosome (GO:0005768)
stomata movement	=/+	GRMZM2G315931	Putative copper transporter	XLOC_019329	26.4616	24.2795	73.4793	-0.133894	0.938856	1.5976	0.00258414	1.43009	0.00913019	P-TYPE ATP /// P-TYPE ATPASE OF ARABIDOPSIS 2 /// P-TYPE ATP-ASE 1	P-TYPE ATPASE, MEDIATES COPPER TRANSPORT TO CHLOROPLAST THYLAKOID LUMEN. REQUIRED FOR ACCUMULATION OF COPPER-CONTAINING PLASTOCYANIN IN THE THYLAKOID LUMEN AND FOR EFFECTIVE PHOTOSYNTHETIC ELECTRON TRANSPORT /// ENCODES A PUTATIVE METAL-TRANSPORTING P-TYP	photosynthetic electron transport chain (GO:0009767) /// copper ion transmembrane transport (GO:0035434) /// copper ion transport (GO:0006825)	ATPase activity, coupled to transmembrane movement of ions, phosphorylative mechanism (GO:0015662) /// copper ion transmembrane transporter activity (GO:0005375)	chloroplast thylakoid membrane (GO:0009535) /// chloroplast envelope (GO:0009941) /// plastid (GO:0009536)				=+	chloroplast	chloro	chloroplast envelope (GO:0009941)
stomata movement	=/+	GRMZM2G404702	Putative copper transporter	XLOC_038753	1.09063	1.78665	9.68186	0.702359	0.460559	2.43802	5.15e-06	3.10678	1.66e-09	copper-exporting ATPase / responsive-to-antagonist 1 / copper-transporting ATPase (RAN1)	ATP dependent copper transporter vital for ethylene response pathway	salicylic acid mediated signaling pathway (GO:0009863) /// ethylene mediated signaling pathway (GO:0009873) /// hormone-mediated signaling pathway (GO:0009755) /// regulation of stomatal movement (GO:0010119) /// protein N-linked glycosylation (GO:0006487	ATPase activity, coupled to transmembrane movement of ions, phosphorylative mechanism (GO:0015662) /// copper ion transmembrane transporter activity (GO:0005375)	trans-Golgi network (GO:0005802) /// Golgi apparatus (GO:0005794) /// endosome (GO:0005768)
stomata movement	=/+	GRMZM2G140811	Putative phospholipase d	XLOC_032864	3.24996	3.81187	27.0003	0.220345	0.863492	2.8244	1.62e-11	3.01114	6.2e-14	PHOSPHOLIPASE D /// PHOSPHOLIPASE D ALPHA 2 /// PHOSPHOLIPASE D ALPHA 1	MEMBER OF C2-PLD SUBFAMILY /// ENCODES PHOSPHOLIPASE D ALPHA 1 (PLD ALPHA 1). POSITIVE REGULATOR OF ABSCISIC ACID (ABA) MEDIATED STOMATAL MOVEMENTS. PLD ALPHA 1 PLAYS AN IMPORTANT ROLE IN SEED DETERIORATION AND AGING IN ARABIDOPSIS. /// PHOSPHOLIPASE D (	positive regulation of abscisic acid mediated signaling pathway (GO:0009789) /// defense response to bacterium, incompatible interaction (GO:0009816) /// membrane lipid metabolic process (GO:0006643) /// response to oxidative stress (GO:0006979) /// respo	phospholipase D activity (GO:0004630) /// phosphatidylinositol-4,5-bisphosphate binding (GO:0005546) /// protein binding (GO:0005515)	plasma membrane (GO:0005886) /// microtubule cytoskeleton (GO:0015630) /// clathrin-coated vesicle (GO:0030136) /// mitochondrion (GO:0005739) /// membrane (GO:0016020)
stomata movement	=/+	GRMZM2G063492	Sodium hydrogen exchanger protein	XLOC_008028	15.9079	20.7917	46.4373	0.376524	0.627199	1.15928	0.00969516	1.5022	0.00037372	NA+/H+ (SODIUM HYDROGEN) EXCHANGER 3 /// SODIUM HYDROGEN EXCHANGER 4 /// SODIUM HYDROGEN EXCHANGER 2	MEMBER OF SODIUM PROTON EXCHANGER FAMILY /// ENCODES A VACUOLAR SODIUM/PROTON ANTIPORTER INVOLVED IN SALT TOLERANCE, ION HOMEOSTASIS, AND LEAF DEVELOPMENT.	sodium ion transmembrane transport (GO:0035725) /// lithium ion transport (GO:0010351) /// sodium ion transport (GO:0006814) /// potassium ion homeostasis (GO:0055075) /// regulation of stomatal closure (GO:0090333)	sodium ion transmembrane transporter activity (GO:0015081) /// sodium:hydrogen antiporter activity (GO:0015385) /// potassium:hydrogen antiporter activity (GO:0015386) /// protein binding (GO:0005515)	vacuolar membrane (GO:0005774) /// plant-type vacuole (GO:0000325) /// plasma membrane (GO:0005886) /// vacuole (GO:0005773)
channel	=/-	GRMZM2G081666	Inward potassium channel KZM1	XLOC_019583	0.499188	1.16912	0.208228	1.21803	0.135101	-2.48918	0.0305452	-1.30476	0.347681
channel	+/-	GRMZM2G064091	Nitrate Transporter 1.1, putative	XLOC_015546	0.991206	3.47608	0.562471	1.80047	0.000596672	-2.62761	3.55665e-05	-0.860747	0.323042
channel	+/=	GRMZM2G176253	Nitrate Transporter 1.1, putative	XLOC_025785	7.92437	95.4209	49.5588	3.5802	0	-0.945164	0.0695773	2.60143	5.77451e-09
channel	=/-	GRMZM2G161459	Nitrate Transporter 1.1, putative	XLOC_004104	10.7272	11.3109	0.921234	0.0667102	0.968195	-3.618	7.61511e-12	-3.5849	1.01499e-11
channel	+/=	GRMZM2G074540	putative slow anion channel	XLOC_035872	0.0964876	1.00676	0.392421	3.3735	1.24242e-06	-1.35925	0.132505	1.98064	0.0378174	SLAC1 HOMOLOGUE /// SLAC1 HOMOLOGUE 2 /// SLAC1 HOMOLOGUE 3	ENCODES A PROTEIN WITH TEN PREDICTED TRANSMEMBRANE HELICES. THE SLAH /// ENCODES A PROTEIN WITH TEN PREDICTED TRANSMEMBRANE HELICES. THE SLAH2 PROTEIN HAS SIMILARITY TO THE SLAC1 PROTEIN INVOLVED IN ION HOMEOSTASIS IN GUARD CELLS. BUT, IT IS NOT EXPRESSED IN GUARD CELLS AND CANNOT COMPLEMENT A SLAC1-2 MUTANT SUGGESTING THAT IT PERFORMS A DIFFERENT FUNCTION. SLAH2:GFP LOCALIZES TO THE PLASMA MEMBR…	cellular modified amino acid biosynthetic process (GO:0042398) /// phenylpropanoid metabolic process (GO:0009698) /// polyamine catabolic process (GO:0006598) /// cellular ion homeostasis (GO:0006873) /// response to nitrate (GO:0010167)	transporter activity (GO:0005215)	integral to membrane (GO:0016021) /// plasma membrane (GO:0005886)
channel	+/=	GRMZM2G011347	putative slow anion channel	XLOC_015386	0.158859	1.87295	0.885235	3.54976	3.08743e-10	-1.08118	0.13046	2.43497	0.00035269	SLAC1 HOMOLOGUE /// SLAC1 HOMOLOGUE 2 /// SLAC1 HOMOLOGUE 3	ENCODES A PROTEIN WITH TEN PREDICTED TRANSMEMBRANE HELICES. THE SLAH /// ENCODES A PROTEIN WITH TEN PREDICTED TRANSMEMBRANE HELICES. THE SLAH2 PROTEIN HAS SIMILARITY TO THE SLAC1 PROTEIN INVOLVED IN ION HOMEOSTASIS IN GUARD CELLS. BUT, IT IS NOT EXPRESSED IN GUARD CELLS AND CANNOT COMPLEMENT A SLAC1-2 MUTANT SUGGESTING THAT IT PERFORMS A DIFFERENT FUNCTION. SLAH2:GFP LOCALIZES TO THE PLASMA MEMBR…	cellular modified amino acid biosynthetic process (GO:0042398) /// phenylpropanoid metabolic process (GO:0009698) /// polyamine catabolic process (GO:0006598) /// cellular ion homeostasis (GO:0006873) /// response to nitrate (GO:0010167)	transporter activity (GO:0005215)	integral to membrane (GO:0016021) /// plasma membrane (GO:0005886)
ABA
abscisic acid biosynthesis	+/-	GRMZM2G014392	NCED/vp14	XLOC_005364	0.454971	180.395	65.4634	8.62144	0	-1.4624	0.0014813	7.12543	0
abscisic acid biosynthesis	+/=	GRMZM2G406830	abscisic aldehyde oxidase	XLOC_031465	15.5947	40.7405	32.9978	1.37567	0.000410828	-0.304096	0.666807	1.03797	0.028433
abscisic acid biosynthesis	+/=	GRMZM2G417954	9-cis-epoxycarotenoid dioxygenase	XLOC_029829	0	4.22298	7.45779	1.79e+308	6.12e-06	0.820487	0.174978	1.79e+308	1.51e-05
abscisic acid biosynthesis	+/=	GRMZM5G838285	9-cis-epoxycarotenoid dioxygenase	XLOC_024560	0.0839542	8.02707	7.49032	6.56939	0	-0.099846	0.923346	6.43594	0
abscisic acid biosynthesis	+/-	GRMZM5G858784	9-cis-epoxycarotenoid dioxygenase	XLOC_016307	0.268117	6.34176	0.48254	4.55421	0	-3.71616	2.71e-10	0.804445	0.431865
abscisic acid biosynthesis	+/-	GRMZM5G899851	abscisic aldehyde oxidase	XLOC_022100	1.33242	5.93466	0.825389	2.14538	8.1e-07	-2.84602	9.73e-08	-0.734248	0.349803
abscisic acid degradation	=/-	GRMZM2G002142	abscisic acid 8'-hydroxylase (CYP707A)	XLOC_012776	0.991586	2.39949	0.102947	1.26518	0.0631616	-4.54275	1.22e-08	-3.31118	8.21e-05
abscisic acid degradation	+/=	GRMZM2G065928	abscisic acid 8'-hydroxylase (CYP707A)	XLOC_032111	8.1279	68.5878	43.1379	3.06726	0	-0.668995	0.290447	2.36466	2.06e-07
abscisic acid degradation	+/+	GRMZM2G126505	abscisic acid 8'-hydroxylase (CYP707A)	XLOC_018861	2.94692	9.04014	51.6648	1.6074	0.000265428	2.51476	5.48e-09	4.08856	0
abscisic acid degradation	+/=	GRMZM2G168016	abscisic acid 8'-hydroxylase (CYP707A)	XLOC_005975	0.164997	1.01284	0.327793	2.60816	0.00743063	-1.62755	0.207551	0.947007	0.566215
abscisic acid degradation	+/-	GRMZM2G179147	abscisic acid 8'-hydroxylase (CYP707A)	XLOC_026093	1.24402	12.2222	3.39857	3.28669	4.29e-14	-1.84651	0.000188102	1.40657	0.0147964
